# Supplementary material for: Multi‐omics analysis revealed biomarkers for coronary atherosclerosis: Occurrence and development
Source: Clin Transl Med. 2025 Aug 21;15(8):e70451. doi: 10.1002/ctm2.70451 (PMC12371206; doi:10.1002/ctm2.70451)
Supplement: Supplementary file 1 — Supporting Information [file CTM2-15-e70451-s006.xlsx]

## Sheet: fecal metabolites
name	label	Oleic acid	(R)-10-Hydroxystearate	(S)-2-Hydroxyglutarate	16-Hydroxypalmitic acid	16-Oxopalmitate	3-(3-Hydroxyphenyl)propanoic acid	3alpha,12alpha-Dihydroxy-5beta-chol-6-enoate	3-Methyl-2-oxopentanoate	3-Oxo-5beta-cholanate	4-Pyridoxic acid	Acetyl-DL-Leucine	Adipic acid	alpha-Linolenic acid	Arachidonic Acid (peroxide free)	Azelaic acid	Bilirubin	Biliverdin	Chenodeoxycholate	Cholic acid	cis-8,11,14-Eicosatrienoic acid	cis-9-Palmitoleic acid	D-Allose	Deoxyguanosine	Deoxyinosine	D-galacturonic acid	D-Galacturonolactone	D-gluconate	gamma-L-Glutamyl-L-glutamic acid	Glutaric acid	Glycodeoxycholic acid	Glycyl-L-leucine	Guanosine	Hypoxanthine	Inosine	L-Aspartate	Linoleic acid	L-Isoleucine	Lithocholic acid	L-Phenylalanine	L-Tryptophan	L-Tyrosine	L-Valine	N-Acetyl-L-glutamate	Orotate	Palmitic acid	Pantothenate	Pentadecanal	Pentadecanoic Acid
C1	CTR	12.0463	2763.29	14.2396	220.137	20.4617	387.289	202.823	8.19642	14.2515	14.3248	11.9206	2.50254	48.8508	167.477	74.9148	6.04453	0.206984	3668.8	480.63	16.8965	48.3019	302.443	29.6871	362.428	63.7025	101.473	15.8749	20.792	27.6508	49.0219	0.206984	8.09156	32.7815	7.8012	25.4451	376.673	102.7	1241.09	391.071	193.996	170.272	15.6679	0.206984	70.3804	76.8059	214.778	28.4802	14.0137
C11	CTR	74.355	2194.88	24.3128	135.362	28.6975	18.1806	516.111	32.0276	18.4572	9.3248	0.206984	13.2063	125.024	72.2143	71.8471	14.4402	17.6525	1958.6	26.6279	12.0385	0.206984	83.9155	26.7534	121.382	37.0907	66.0788	43.1344	10.6484	35.1779	35.0354	56.9398	6.59612	22.906	13.9676	21.9957	1101.01	66.163	980.51	225.332	115.252	114.316	8.62873	29.7972	22.3724	241.849	148.833	39.7099	78.4749
C13	CTR	67.5828	10930	423.694	622.737	103.844	152.35	0.206984	28.029	0.206984	15.0796	30.6532	0.206984	0.206984	232.482	62.2274	6.15675	17.8494	412.761	7497.39	272.681	0.206984	125.306	7.62923	55.743	37.2909	37.2452	15.5851	20.6004	10.287	31.3724	134.497	0.206984	30.0822	10.6129	40.7222	1710.34	168.205	29.4506	595.756	0.206984	418.579	29.8729	11.0611	0.206984	279.548	0.206984	128.106	104.287
C14	CTR	16.7013	2395.31	26.4358	48.3171	15.0843	42.3102	395.454	34.2418	0.206984	12.6094	9.41184	17.5268	34.423	68.3509	61.8471	0.206984	11.3478	696.686	285.618	8.58052	8.72673	189.568	5.32977	35.4231	59.1447	49.2893	63.2982	11.9507	31.4646	58.7051	20.1565	5.50431	21.2573	34.9178	9.72445	284.987	66.018	583.126	168.124	79.6251	67.6617	10.708	30.9698	17.015	68.2356	125.879	8.93834	21.7335
C15	CTR	31.092	2659.88	0.206984	222.589	0.206984	197.396	0.206984	40.6106	11.4001	12.3924	28.9542	11.1687	843.808	77.8168	63.0758	6.93814	8.13237	1196.6	1774.66	54.3977	12.0082	357.576	3.64006	0.206984	117.083	101.347	48.3738	87.8988	13.9565	509.481	86.0183	10.0964	24.4705	250.384	45.2024	1603.11	138.956	188.086	474.04	306.016	266.487	21.2644	19.5562	20.5814	51.2447	149.155	0.206984	8.85059
C16	CTR	0.206984	954.362	25.7695	11.8081	0.206984	0.206984	379.293	128.73	93.2794	6.99864	17.0269	9.12629	477.374	91.7385	119.834	17.8926	10.163	413.381	53.3441	10.7038	30.8022	77.5354	10.7636	65.716	84.3411	78.3268	31.1285	36.2195	91.2086	40.8357	22.394	0.206984	30.4038	19.5558	19.0154	416.025	113.427	929.756	285.031	80.7645	151.422	20.1835	45.4634	42.1022	219.666	149.94	52.2604	130.671
C17	CTR	0.206984	1135.43	12.8957	30.6558	0.206984	36.0229	143.983	48.2045	26.2601	11.2454	0.206984	5.41578	66.4024	331.689	68.8988	11.9626	0.206984	601.258	142.088	38.935	0.206984	281.463	8.31969	54.6318	192.992	23.1449	94.8367	0.206984	12.332	87.4227	70.5398	29.7569	33.8964	18.8307	43.6561	238.81	96.5347	613.031	325.71	215.05	139.318	17.5544	13.433	9.91331	133.795	135.684	19.0378	50.0326
C19	CTR	24.4011	1180.29	25.0272	39.6927	50.9397	597.42	1234.36	0.206984	43.4511	42.4249	12.0747	30.7626	77.9464	230.546	170.348	5.40708	0.206984	2540.85	458.246	89.6955	97.1669	75.5222	66.2816	480.78	132.617	51.4319	28.6553	4.80232	24.9821	17.2577	90.7682	29.3661	43.0291	16.0844	35.3234	458.898	140.205	865.148	0.206984	0.206984	215.392	21.656	26.7437	0.206984	181.912	0.206984	329.046	97.8133
C2	CTR	38.6455	3006.18	14.5593	488.525	46.9348	235.74	0.206984	82.8662	0.206984	4.49314	4.69642	0.206984	112.612	127.109	44.022	19.0733	17.8696	44.5397	1866.68	199.558	0.206984	94.5987	7.45684	77.5684	89.7268	16.3286	53.9364	33.7829	17.4159	23.8578	168.85	0.206984	37.629	12.4178	67.9278	340.523	164.611	35.4275	496.406	285.827	264.78	25.1677	15.664	17.3704	242.123	98.4125	646.631	116.849
C20	CTR	21.8386	1255.3	59.5125	74.8729	29.4177	9.22552	412.624	0.206984	47.6986	40.5536	20.686	7.2204	54.9334	40.3539	195.22	9.21333	0.206984	2221.15	0.206984	12.1569	92.6384	56.8855	81.6436	327.156	48.6988	140.494	21.1419	18.3706	78.7035	0.206984	85.3379	11.0933	31.7242	10.8476	29.4108	418.043	138.852	1450.75	0.206984	0.206984	176.999	21.6102	48.4611	0.206984	181.449	0.206984	76.2075	118.424
C21	CTR	36.0312	2863.18	4.27766	249.496	35.7868	164.981	0.206984	0.206984	0.206984	9.86189	0.206984	5.75247	241.229	405.825	80.529	11.4314	31.0848	0.206984	2475.5	0.206984	69.474	281.093	0.206984	42.2477	44.6396	25.2113	18.7341	8.12829	16.8637	15.3092	0.206984	2.3878	26.6283	6.57565	34.3689	660.161	71.59	290.67	235.971	0.206984	161.285	9.24062	7.35006	20.8277	181.212	0.206984	311.112	66.9156
C22	CTR	22.9626	1925.97	54.0217	43.5173	16.9456	22.9759	542.459	180.909	5.78255	47.4145	21.2056	5.38065	135.464	51.268	183.207	13.7988	0.206984	1090.15	155.393	3.92377	73.5585	100.464	39.3312	204.644	0.206984	136.423	25.1863	19.0579	83.8118	81.4966	67.7317	14.3181	29.4687	12.0818	22.9346	856.474	105.047	946.474	0.206984	0.206984	101.634	16.1545	44.7928	22.6311	92.3672	0.206984	13.8807	73.1147
C23	CTR	17.5721	1471.88	15.3648	109.107	50.2607	240.753	496.155	31.5008	403.449	9.89676	13.8526	7.47831	50.4504	126.102	108.597	9.21505	8.68625	1420.01	33.5426	5.75132	71.689	75.9089	16.3384	86.2194	18.8322	26.0309	13.5372	13.4086	41.202	35.0462	48.3673	5.51452	23.5734	9.73709	26.4633	435.95	74.3951	743.092	229.352	0.206984	111.283	12.9144	23.8407	17.2509	92.0166	0.206984	6.88717	29.6495
C24	CTR	22.6442	2303.81	25.6388	71.7125	14.2424	583.268	1190.32	35.6567	580.092	18.8685	16.2564	42.7544	801.52	278.394	151.845	16.5147	37.4536	1903.3	153.689	8.873	87.7184	290.905	24.6375	149.809	344.057	121.867	35.3748	8.83759	52.8855	345.64	108.278	14.1204	30.1217	9.47039	6.368	688.791	67.7638	1631.06	251.506	137.867	85.484	7.51968	55.1181	21.227	185.285	191.754	0.206984	40.6547
C25	CTR	63.3958	3115.28	30.626	66.3959	7.84657	9.92429	416.323	62.351	109.219	10.5606	18.0743	9.17041	35.0238	83.3128	119.759	6.82701	17.1131	1572.82	14.5038	6.46613	58.537	72.4835	4.85629	45.1526	34.664	41.2434	18.3815	6.9451	16.5581	60.2871	31.5624	4.3981	0.931329	13.5669	25.2174	609.698	68.9557	1412.63	245.067	108.391	86.4587	13.839	17.0264	23.137	121.024	134.153	16.6382	86.8296
C26	CTR	32.0268	2006.07	12.251	127.892	46.5444	390.364	823.095	43.0818	90.6857	10.8575	6.48655	10.1611	71.554	302.636	105.613	20.6524	11.7744	1832.12	1018.33	127.677	123.084	82.5454	23.904	173.826	86.0339	27.6491	26.637	5.27397	13.3103	17.053	60.5619	14.5047	27.5583	12.2332	32.2753	428.802	80.8663	866.592	270.016	0.206984	142.699	14.5652	16.6516	0.206984	118.979	0.206984	191.132	96.5435
C27	CTR	41.9692	759.304	81.7369	23.0501	8.80753	261.553	386.85	51.8507	65.4747	6.59237	3.46859	5.79938	97.2266	303.779	61.3004	13.1419	14.4073	699.757	228.516	59.3113	76.0244	316.007	31.329	78.6034	321.271	81.9765	570.778	2.60333	33.234	68.2198	40.8922	28.7559	15.207	35.1232	0.206984	817.417	30.1224	426.504	100.536	0.206984	46.5249	0.206984	15.0858	0.206984	120.966	0.206984	37.762	70.7876
C28	CTR	54.4189	2143.77	25.2747	297.575	38.3478	443.716	0.206984	33.0627	0.206984	8.31571	12.3189	0.206984	112.563	151.771	82.2103	9.42031	0.206984	110.593	1288.79	179.428	78.3671	212.14	1.86087	24.1301	94.933	34.9324	39.4937	2.88583	3.23737	48.1746	41.1998	0.206984	0.206984	6.88276	29.4943	770.681	31.022	6.8674	260.262	204.34	57.4585	12.84	10.3323	2.0154	109.924	175.8	82.8635	52.3049
C3	CTR	27.2593	2561.34	70.1411	539.096	55.5836	189.905	0.206984	33.788	0.206984	13.2765	17.1515	0.206984	26.7684	471.527	53.337	20.0245	27.3089	222.471	2376.43	301.252	0.206984	195.889	11.0905	73.8441	59.9925	22.307	44.2134	12.4735	0.206984	19.1053	89.901	17.4293	22.8419	18.826	44.3979	346.996	54.7203	26.4517	412.33	202.264	144.827	22.952	0.206984	8.26194	96.5321	96.9868	52.0788	70.7738
C31	CTR	0.206984	1347.24	14.4805	103.585	9.51135	30.5831	371.002	66.5429	38.8899	4.38499	35.4625	0.206984	0.206984	25.537	64.4763	6.84543	0.206984	4980.72	80.2882	0.206984	47.2947	305.376	3.48005	37.9563	233.835	48.883	65.3553	27.5945	30.9067	39.0175	28.4572	0.206984	38.5744	32.2104	15.114	76.8306	122.373	1565.72	473.831	215.063	280.462	0.206984	25.8616	60.3129	52.2736	0.206984	24.5387	18.5043
C32	CTR	37.7159	2720.83	21.1163	302.166	50.4084	509.238	974.625	57.3785	29.4959	15.0757	8.45775	10.9852	170.619	267.374	112.367	28.9422	0.206984	1826.84	1567.95	180.771	90.4351	318.886	28.9015	205.293	137.935	47.2929	48.7383	0.206984	15.7853	573.505	78.8309	12.7933	39.0426	20.2256	51.1105	702.172	74.7735	836.427	388.585	228.088	155.18	20.3367	25.1895	0.206984	121.468	207.715	170.72	69.7267
C33	CTR	27.5196	466.398	116.365	13.0444	0.206984	364.548	610.226	69.0923	56.8004	4.21814	0.206984	9.5601	70.2797	291.926	58.3595	14.6829	15.5266	822.011	140.067	51.7348	81.3876	506.567	46.9645	128.478	569.666	114.027	898.558	0.206984	49.4679	71.7873	56.4755	43.771	27.5474	46.6617	0.206984	351.921	33.9017	464.408	129.365	51.0268	71.0292	0.206984	24.2887	0.206984	82.1302	70.8684	44.9117	53.6499
C34	CTR	31.127	1357.64	31.3602	56.5009	31.4997	21.0796	0.206984	110.682	64.946	21.4389	17.7727	5.24343	59.7751	46.775	114.795	27.193	24.9338	2455.25	51.8155	11.9871	101.082	73.7767	47.1488	286.294	106.016	145.78	84.8027	28.0551	74.4084	14.686	69.9641	15.2456	42.6006	12.4135	36.0242	555.402	126.996	2084.15	341.734	154.817	171.501	22.2023	65.6467	0.206984	184.318	148.402	81.1448	148.285
C36	CTR	63.5564	2414.91	21.95	165.878	36.6659	20.0014	248.265	12.4005	26.1493	4.84247	0.206984	12.1654	124.449	67.7774	82.8818	15.5175	0.206984	1696.87	18.7748	0.206984	82.8714	80.5764	14.7081	76.2046	11.0913	39.6142	14.925	10.8303	31.0239	53.0625	49.3568	4.03422	25.1943	13.9558	21.3575	1115.02	53.7776	971.447	172.371	102.581	100.57	7.82135	23.3691	26.8006	156.377	0.206984	8.58911	47.0156
C37	CTR	9.33997	1658.31	22.8066	107.808	79.5525	441.452	760.895	60.085	865.364	16.76	24.7922	7.1162	16.5269	160.492	157.692	9.41049	0.206984	1845.1	32.7781	0.206984	71.8135	147.57	18.3968	159.879	35.7079	28.8895	25.8026	39.6562	77.6929	28.0666	70.2452	16.9606	49.3719	22.5237	57.8628	137.865	142.21	915.668	440.08	0.206984	249.556	28.4565	0.206984	19.9046	67.3698	0.206984	0.206984	27.9762
C38	CTR	21.5926	2729.57	21.7703	152.67	68.2707	692.7	616.894	70.3507	46.4167	19.4517	9.38574	22.54	60.5333	530.325	143.049	28.35	0.206984	3488.78	940.029	158.472	144.376	143.74	56.5757	431.629	167.532	45.1354	34.3913	6.59519	22.8744	18.5032	81.7046	36.4395	47.3107	19.9109	51.1744	300.33	139.363	1282.53	451.702	230.039	259.746	24.9225	35.6639	0.206984	146.542	193.221	175.183	94.5877
C4	CTR	24.5561	3349.59	8.93356	427.292	29.8365	42.1514	25.6114	16.0003	0.206984	0.206984	19.2752	0.206984	44.198	435.047	77.2331	24.0471	39.7267	671.295	1964.59	83.6433	0.206984	516.415	14.2277	45.8131	134.994	13.8982	39.059	44.5852	0.206984	274.745	0.206984	26.4234	32.5265	26.6493	104.196	173.768	86.77	101.491	645.906	216.292	97.9492	33.3918	20.475	24.3252	186.722	142.317	47.7069	24.2123
C5	CTR	9.08867	968.965	13.948	17.7969	0.206984	18.4918	353.173	25.7317	24.889	0.206984	19.503	16.0623	10.3116	25.2328	119.018	4.01956	0.206984	1194.83	80.0316	0.206984	15.4445	87.6927	12.7557	192.241	30.2384	159.951	33.7743	21.0731	21.6926	0.206984	61.7092	51.4499	26.6963	28.2152	50.1952	312.833	96.5881	886.784	300.28	115.573	178.928	14.5767	29.1846	72.976	52.2058	103.333	28.772	29.7402
C8	CTR	54.3855	1928.3	19.9447	110.192	60.8106	454.19	518.309	47.1965	652.47	12.6627	20.696	4.31037	129.548	165.251	124.781	10.2905	9.55843	1616.3	31.0323	6.7328	38.2881	188.859	18.7797	146.461	36.1985	27.9691	25.1659	30.121	58.7267	171.073	27.4515	16.6212	40.0135	24.0744	70.2524	1033.98	132.905	801.384	379.335	244.444	235.634	23.0898	40.2788	12.9321	69.4608	163.197	0.206984	22.3145
AS107	AS_0	97.0795	4218.56	19.0412	275.29	32.6407	523.733	248.836	13.2782	139.104	8.4603	22.9243	4.28226	324.334	962.158	62.7981	22.6113	22.8272	1403.25	885.138	228.665	0.206984	308.403	31.0588	102.209	188.864	72.199	83.77	11.5982	14.9174	78.3927	0.206984	30.3266	0.206984	32.3682	20.5038	1233.11	77.2631	684.118	813.766	401.032	195.874	31.5303	109.471	5.88833	619.551	87.0418	47.4535	56.9474
AS11	AS_0	8.82619	2520.45	11.1855	319.124	47.0151	210.816	626.089	14.5023	98.4143	0.206984	27.1717	9.32655	64.7883	295.975	66.9466	14.036	11.7619	0.206984	316.631	15.4519	0.206984	309.539	19.8904	141.42	171.797	62.8702	19.6418	15.3214	27.4847	41.0295	0.206984	10.69	31.4969	14.7353	43.6795	432.669	133.444	1337.16	479.331	366.503	226.023	23.7476	0.206984	43.4315	74.4567	203.439	36.6592	80.4205
AS111	AS_0	0.206984	1438.54	37.6136	22.0035	11.5423	52.1172	644.539	43.7034	32.9628	7.58569	10.0833	23.0433	266.992	79.962	202.64	10.9958	13.281	974.896	63.7187	0.206984	38.7551	111.201	37.4037	310.931	19.2917	77.4021	115.469	38.6518	96.9376	783.905	25.6346	0.206984	74.651	14.1671	25.279	212.88	87.5231	975.243	218.249	98.5612	99.7117	12.3199	79.1267	33.2611	109.718	196.964	21.3371	78.56
AS117	AS_0	24.5785	2380.89	45.808	56.4891	8.57996	309.973	411.58	138.145	439.779	4.95674	34.2596	0.206984	301.814	227.721	95.7091	0.206984	20.4261	1727.95	11.0089	15.8627	94.1186	111.546	0.206984	131.381	364.662	7.84785	57.3063	7.50601	36.5313	12.659	21.9329	0.206984	55.3354	11.0068	19.4352	384.671	112.023	1149.5	422.305	0.206984	154.614	19.5199	21.6506	38.7264	201.804	0.206984	31.6122	85.9276
AS127	AS_0	173.335	3728.12	6.39326	118.607	12.9293	333.421	105.009	51.6387	43.9521	9.12766	0.206984	0.206984	308.92	403.525	100.244	11.0471	16.211	1357.35	545.873	719.698	0.206984	97.2944	36.3992	196.27	160.219	37.0238	22.0591	4.04381	6.36578	529.033	183.568	40.2618	31.4454	13.5165	74.3859	1669.24	176.224	1123.63	499.522	0.206984	234.722	0.206984	10.0182	0.206984	238.95	0.206984	115.74	102.547
AS128	AS_0	18.6732	1243.58	7.39598	23.2151	0.206984	593.464	52.7594	19.4936	0.206984	0.206984	12.0737	0.206984	193.941	108.367	110.214	14.0533	12.6243	382.523	903.91	42.8987	63.618	80.5207	80.0876	141.812	27.8165	20.6834	9.21916	4.67508	0.206984	159.646	100.365	70.6729	0.206984	8.4124	22.9795	571.956	76.9244	49.825	454.201	0.206984	79.769	18.2578	6.97667	5.21964	55.5884	0.206984	0.206984	11.253
AS132	AS_0	53.0309	384.758	6.00809	12.4115	0.206984	0.206984	7.76458	2.77982	5.09079	0.206984	0.206984	0.206984	289.03	565.597	66.5695	25.5743	49.6415	107.738	10.0125	51.3651	62.901	530.26	0.206984	9.01183	486.433	12.8066	183.712	10.4056	0.206984	542.871	15.234	0.206984	8.77004	65.8555	97.0148	609.963	227.996	91.1481	757.849	839.134	419.822	30.4203	9.68364	9.68505	162.643	17.6168	18.7332	0.206984
AS14	AS_0	25.1833	2609.03	61.214	289.21	23.2699	338.016	28.3979	32.1764	0.206984	3.35975	15.224	0.206984	452.934	217.324	53.7801	33.7369	28.3316	370.46	1308.72	187.948	0.206984	169.592	15.7273	63.6234	75.6728	63.3106	25.6462	10.544	0.206984	191.405	79.3655	12.9764	0.206984	9.77263	47.6259	986.756	86.1832	104.889	410.743	380.37	158.426	26.2908	15.2933	43.478	93.0498	117.392	46.6784	33.9346
AS145	AS_0	52.0185	3573.89	24.6661	159.81	32.3002	573.29	754.308	8.73377	70.5879	24.6714	13.4301	4.62102	118.737	67.8731	172.505	4.40937	0.206984	1961.19	339.768	0.206984	85.5684	226.861	42.7047	251.216	30.1378	80.8743	17.445	5.84725	66.0976	22.1172	149.585	16.8123	42.4652	14.1004	19.0391	994.391	97.9023	905.153	371.678	0.206984	212.629	12.2729	0.206984	31.8048	116.128	0.206984	4.95069	41.3723
AS147	AS_0	50.5593	3321.86	5.80724	479.737	11.1375	158.475	0.206984	0.206984	0.206984	3.81218	70.351	0.206984	0.206984	840.618	65.9326	12.4459	25.8366	96.6903	2293.97	427.524	118.347	78.6539	6.95997	33.7477	46.632	43.5352	5.79982	10.352	0.206984	11.0524	0.206984	6.43264	12.0549	5.74827	16.3915	525.406	111.503	30.1693	467.662	82.367	185.478	31.8133	5.46578	7.94006	109.852	0.206984	21.4368	31.2565
AS148	AS_0	28.4279	4197.49	4.94654	755.586	37.9711	137.956	0.206984	0.206984	0.206984	5.94853	6.17701	3.58733	29.1735	299.364	103.835	7.8168	0.206984	125.283	1691.88	151.723	99.1954	47.9613	4.56148	19.2119	50.2216	52.7155	0.206984	11.455	59.996	551.092	11.8684	0.206984	7.55495	7.61864	18.3782	141.881	43.0661	18.7355	170.279	61.319	117.54	6.90029	11.3058	0.206984	80.8106	52.9074	6.33958	81.2982
AS149	AS_0	33.1042	1759.23	38.8499	92.39	14.6677	23.6293	153.268	0.206984	777.105	13.4875	6.09241	9.27063	82.6268	191.247	461.881	4.57331	8.98052	994.992	13.3392	16.0663	91.2636	35.4828	18.6084	60.876	2.56915	61.8133	7.5284	7.60463	26.1831	529.32	12.373	6.02083	22.0354	2.66331	7.69301	883.861	36.0842	786.138	156.32	105.679	44.3442	6.44427	29.1237	0.206984	158.489	143.878	15.0367	70.0776
AS157	AS_0	0.206984	840.396	13.5045	17.2285	3.32337	0.206984	0.206984	51.8108	669.15	0.206984	13.4797	0.206984	0.206984	0.206984	48.6968	7.24736	34.1299	1062.67	25.653	0.206984	19.2124	41.7949	4.9968	12.2313	13.3041	12.4319	176.542	0.206984	5.83133	53.2921	19.7942	0.206984	6.32812	0.206984	13.8498	27.3642	77.827	654.783	224.966	147.188	137.926	7.18955	5.11487	7.93369	69.0158	22.7434	0.206984	6.88238
AS165	AS_0	21.3085	2012.39	30.7385	109.092	21.9655	271.082	0.206984	45.9513	150.474	0.206984	82.5481	8.43477	54.4047	74.5571	125.203	13.3158	0.206984	1741.09	9.55956	0.206984	48.0561	48.2692	7.14563	82.6394	9.34635	27.3518	70.8998	15.3831	42.7779	0.206984	30.4972	0.206984	31.7502	7.38667	41.7226	257.505	115.371	1299.52	445.57	0.206984	202.907	20.7804	37.2002	90.6462	81.6817	159.522	32.5815	39.6709
AS171	AS_0	73.6857	3835.81	0.206984	37.8642	0.206984	0.206984	127.672	34.5413	104.182	8.29873	10.314	9.12826	583.964	28.2844	92.9268	6.78114	24.2576	1380.92	11.0245	0.206984	52.5443	46.4092	0.206984	36.274	51.2047	26.0957	49.0811	7.40385	9.43491	0.206984	16.3026	0.206984	32.9001	7.23176	18.5703	1612.23	85.9113	865.522	230.635	118.033	113.222	13.5376	9.72471	52.8382	62.867	48.6198	27.8473	31.5141
AS192	AS_0	0.206984	2304.08	8.46623	163.194	19.1391	251.145	484.273	19.9315	47.9371	7.1088	7.54556	15.7639	171.717	25.9802	142.868	0.206984	7.26228	3230.34	21.4532	0.206984	46.4214	76.3524	9.53893	156.758	25.7853	57.7459	18.8027	12.0178	53.3747	12.9633	26.0204	0.206984	30.0264	8.13336	20.991	136.794	86.2888	1190.96	271.069	151.48	177.776	12.8881	18.6133	62.4314	72.2846	100.852	10.5269	29.9354
AS193	AS_0	42.657	2381.22	9.11967	91.7458	21.1098	86.8399	0.206984	45.933	0.206984	3.27638	17.8926	0.206984	125.835	249.811	74.1699	15.4896	22.2675	1018.35	1692.04	342.013	88.9096	163.968	5.9925	57.4185	113.205	0.206984	101.503	10.9479	8.32116	82.4947	85.851	6.7671	36.8458	13.7773	64.6269	511.272	134.218	521.17	399.692	0.206984	258.517	21.3458	22.5302	19.2317	82.1378	0.206984	40.2634	48.0641
AS196	AS_0	27.6674	2563.92	30.4965	217.856	13.6771	17.5257	0.206984	6.07495	0.206984	0.206984	40.9635	0.206984	46.2116	363.106	80.7307	27.7492	57.2797	211.12	4112.38	301.244	104.338	302.107	16.2174	75.9782	92.3919	30.1689	19.7748	14.985	5.41523	868.002	134.16	18.2569	37.0018	15.2364	46.0065	381.38	142.858	42.5088	587.009	233.743	235.074	33.4855	0.206984	22.4943	84.9665	0.206984	112.515	40.7005
AS207	AS_0	48.3992	2946.55	28.7619	46.6157	10.4138	730.056	387.774	96.6883	10.5698	3.50064	6.75413	10.7152	305.967	90.3329	63.311	15.7413	16.3324	1913.38	1228.42	232.017	0.206984	138.799	7.84602	102.715	342.598	48.9094	39.3656	0.206984	266.409	56.4132	74.61	9.12881	59.7599	10.4366	59.6513	831.054	135.072	1031.02	425.052	221.666	192.455	19.9532	30.5725	60.0499	91.1179	109.035	27.0239	58.3026
AS33	AS_0	78.7923	4028.93	15.5593	199.886	41.9278	120.861	145.295	62.118	15.2692	6.69329	14.577	13.1865	29.2825	282.594	61.283	10.4067	20.8473	1915.9	98.5026	622.865	146.728	47.8828	0.206984	28.784	9.26039	28.2725	9.38086	0.206984	12.2653	18.9372	16.0701	0.206984	13.0526	9.41911	17.418	268.195	65.433	1262.51	187.916	92.0865	107.866	11.6139	7.89247	11.3403	289.12	39.5723	155.464	176.644
AS49	AS_0	27.8933	2946.38	21.4616	180.128	34.7349	394.679	26.0427	30.7062	222.455	4.25996	7.86093	0.206984	57.948	596.356	60.7133	20.4242	19.667	226.968	1057.04	279.142	0.206984	170.759	51.6558	200.736	46.2398	12.8507	20.1808	19.0735	8.84539	27.4185	149.764	37.016	0.206984	21.3831	58.7705	362.381	63.7057	124.139	512.915	298.337	108.345	19.5431	0.206984	0.206984	103.147	227.263	27.1314	65.276
AS5	AS_0	7.40361	971.898	9.16702	33.7109	8.34833	182.129	85.5507	35.5526	25.6774	0.206984	24.2251	11.1211	32.1467	44.5714	53.1448	10.0648	0.206984	720.715	40.4481	8.68729	16.3621	35.5298	0.206984	66.384	10.1724	17.7768	6.02958	7.98364	55.8055	746.128	11.8588	0.206984	12.8919	6.51926	30.0201	151.345	110.929	1107.32	260.573	131.691	180.101	16.6904	21.2133	64.3754	165.028	21.3265	30.7301	63.8791
AS50	AS_0	0.206984	1456.19	47.1961	21.0911	0.206984	528.133	132.602	124.024	844.744	0.206984	18.5607	3.35693	12.892	113.11	143.506	20.3784	14.7267	936.197	11.4474	0.206984	23.688	73.7128	11.4171	50.7914	46.8852	22.0243	17.7389	15.2592	16.7015	16.6015	49.3859	0.206984	16.4425	19.8478	47.6036	90.8795	142.938	1403.96	411.139	183.666	211.844	26.5725	27.1121	13.7021	146.761	136.895	83.117	139.76
AS55	AS_0	33.9165	3978.41	19.4909	155.222	65.8165	695.627	417.926	68.8806	26.3623	9.82813	39.104	11.28	381.623	93.43	155.28	0.206984	10.8831	1459.92	95.8382	15.5787	0.206984	76.0066	24.9169	167.56	36.2563	44.6463	42.5882	29.0593	35.9177	53.5809	162.126	8.07856	45.6917	9.2775	49.3053	1850.5	152.138	987.977	485.438	343.749	228.223	20.7819	36.3141	11.3587	136.931	201.002	0.206984	57.6357
AS56	AS_0	110.528	4738.34	6.01783	51.2532	0.206984	51.6209	319.445	17.1274	24.6498	10.4436	5.50782	9.80308	10.3781	61.6179	69.66	9.17668	22.3034	2868.63	16.3365	0.206984	28.7437	95.2127	13.799	177.392	111.088	66.0464	73.6559	16.8217	20.6912	19.4008	81.7922	6.29129	36.3118	15.9303	29.5983	930.798	85.9744	913.637	278.145	164.562	125.548	9.81212	16.4218	37.8329	108.188	173.223	10.1214	39.5015
AS66	AS_0	24.2413	2818.13	54.3632	197.617	16.3095	420.586	279.198	24.3118	306.318	16.742	0.206984	3.96642	135.864	332.142	95.7282	12.6421	0.206984	860.525	1289.32	327.265	0.206984	114.39	10.0513	75.8423	55.8498	0.206984	18.3196	21.9884	14.6133	176.606	127.717	5.33527	0.206984	16.0757	49.8466	816.7	46.7086	402.423	306.636	181.122	60.7674	10.7839	18.0781	12.8985	53.9515	113.605	80.0363	41.0413
AS69	AS_0	26.0302	5030.58	9.15779	698.652	103.901	130.936	795.999	50.3747	109.488	4.83014	15.0276	13.2516	24.4056	86.3788	90.0884	11.6112	25.5094	1859.99	26.299	0.206984	0.206984	93.8837	8.32599	55.8636	28.9498	0.206984	7.99867	25.1367	44.6878	19.0704	137.161	0.206984	52.5172	13.698	89.6013	569.19	184.154	1342.03	485.05	274.447	250.201	29.1517	36.6419	129.831	438.533	134.872	23.6385	94.3663
AS77	AS_0	52.2241	2882.97	21.2167	201.867	136.491	374.117	289.252	107.136	312.067	8.82408	7.7556	0.206984	113.082	345.519	99.1218	13.7829	9.48829	449.103	206.938	138.563	0.206984	347.832	17.1701	209.361	70.865	51.562	29.4902	14.4947	45.7507	0.206984	50.2648	0.206984	42.4209	15.7623	55.4656	0.206984	121.958	838.027	383.423	175.634	185.82	17.958	34.1052	0.206984	299.692	206.372	62.5809	150.488
AS78	AS_0	98.4512	8247.62	12.2046	528.67	189.539	82.6046	0.206984	19.6821	0.206984	0.206984	0.206984	0.206984	356.649	0.206984	163.077	13.4678	0.206984	40.1751	2589.15	1350.25	0.206984	173.252	0.206984	10.3539	29.1495	24.9691	12.596	6.91851	36.1775	438.051	0.206984	4.60037	0.206984	3.72357	44.6178	1977.77	103.558	21.1662	334.147	155.448	221.272	11.933	20.4836	16.576	174.477	0.206984	1259.87	60.3724
AS8	AS_0	217.875	5208.57	285.518	102.154	22.4412	11.6748	243.486	73.1614	60.2139	0.206984	20.6403	4.5979	76.3519	48.3839	81.367	9.73279	9.43889	1123.64	6.18247	0.206984	0.206984	36.6448	0.206984	47.5522	35.1982	44.6044	12.9082	32.25	57.1728	1221.06	7.81623	0.206984	20.6026	11.4191	15.9922	2179.33	64.5704	671.952	282.583	154.958	59.9496	13.8934	38.0752	44.3274	208.8	238.991	56.5587	59.1259
AS84	AS_0	40.8475	2187.41	58.9462	27.5153	0.206984	283.546	0.206984	6.73593	0.206984	0.206984	0.206984	19.8312	79.8259	292.3	70.7609	15.8128	31.3909	80.1533	943.728	470.145	0.206984	245.571	19.1119	118.674	58.7627	28.1654	18.2014	23.4452	0.206984	190.136	126.531	13.9899	39.7473	15.1994	45.5006	541.408	112.316	24.0088	331.741	182.126	203.945	11.0781	12.6185	11.655	133.847	99.7784	82.2957	47.2047
AS86	AS_0	0.206984	1359.65	9.51026	127.173	36.3815	361.129	119.749	34.7069	19.9041	8.43003	8.15681	0.206984	6.48942	50.5332	107.434	0.206984	11.6402	1135.71	452.926	28.9914	0.206984	117.965	0.206984	77.4425	45.8887	45.9533	31.7751	17.9283	101.261	548.985	25.9814	5.6603	21.3586	15.4005	53.9602	31.6116	124.932	730.917	317.105	182.427	215.91	29.8153	30.6993	61.5078	75.5096	97.0567	111.373	41.6736
AS91	AS_0	29.8319	2525.19	11.7003	78.0617	0.206984	76.2346	852.763	17.791	16.6111	9.74555	0.206984	3.44303	227.139	30.3803	284.933	10.8292	10.7762	2485.82	33.3946	7.07166	23.9669	128.161	17.9251	185.867	25.178	80.799	15.0581	6.70936	49.6861	15.4128	101.481	6.11254	35.4151	11.5735	29.9527	806.072	89.1921	1134.75	203.394	114.916	126.692	10.2796	15.5652	46.0021	86.3424	152.444	27.2801	51.7985
AS94	AS_0	22.4477	3103.56	23.6033	26.7279	0.206984	0.206984	520.641	68.5281	88.3648	5.65746	12.4564	15.187	24.7353	116.046	95.5606	14.9189	8.86864	1744.15	13.4612	4.96959	10.1247	33.096	4.90288	43.4546	9.0162	82.9855	32.9581	17.4154	57.6809	9.46596	16.7491	0.206984	13.9484	8.44489	19.5024	300.876	88.4709	1001.52	227.667	113.148	133.152	16.2714	15.3707	48.3409	154.541	61.9385	7.05707	69.8904
AS99	AS_0	0.206984	1748.99	11.8046	142.081	46.6758	240.642	0.206984	60.2325	43.2782	0.206984	8.27107	0.206984	247.543	41.9673	74.6883	12.2871	0.206984	160.255	2719.27	270.484	0.206984	97.5742	11.5737	77.0362	76.1836	12.989	32.6317	35.7112	18.8613	391.781	0.206984	0.206984	32.0228	8.17584	75.3465	406.082	227.437	26.613	614.968	319.227	482.604	33.1466	31.727	25.4627	160.796	101.384	0.206984	56.8081
AS100	AS_1	0.206984	1153.6	59.2733	77.9615	21.2987	508.113	238.428	15.0405	101.156	10.8113	42.9688	21.0821	12.8767	33.7362	71.1907	8.35633	0.206984	1049.92	187.465	7.84164	0.206984	126.755	12.9811	177.116	11.0378	20.2053	16.4734	26.2414	129.73	40.1393	51.7665	6.47124	27.7766	22.342	40.754	73.5306	115.469	779.433	352.201	238.358	221.764	20.3004	36.2938	60.5445	91.489	166.271	19.7084	71.7586
AS103	AS_1	67.6675	7073.06	18.2513	58.9179	10.2223	19.1003	423.637	19.5434	50.1827	8.00292	0.206984	22.3805	11.3866	74.8337	169.213	10.2219	30.1388	738.052	17.897	0.206984	71.2532	30.8041	7.00572	67.0681	15.7725	85.5595	12.2727	38.2396	61.495	29.4308	9.07581	0.206984	0.206984	6.14937	16.448	482.886	66.7514	811.933	163.363	65.6135	82.9906	8.07307	24.0413	36.4802	275.056	65.8541	15.5072	43.0313
AS108	AS_1	0.206984	1275.72	29.1598	11.2453	16.3969	477.887	386.273	52.9218	15.4434	4.69585	25.5415	10.2907	92.1174	39.473	176.945	0.206984	10.8746	114.4	12.3066	0.206984	32.4404	70.7548	11.8047	86.5704	37.0643	35.945	28.0387	23.311	76.8404	6.74635	186.751	0.206984	38.8998	4.19264	70.6798	381.35	184.142	859.293	443.626	240.287	186.603	31.326	38.4912	28.264	194.851	56.317	40.3487	81.9976
AS115	AS_1	15.0746	2759.07	83.5261	141.083	38.3773	17.6188	536.328	18.2218	1840.82	6.7139	28.4029	38.2018	38.5901	194.339	134.651	0.206984	15.5494	1535.53	67.093	102.685	112.49	69.85	27.0325	125.664	12.3926	107.176	13.3122	24.1639	37.1203	161.931	56.853	6.91373	15.7964	9.15843	21.3726	354.865	85.7868	982.501	302.139	181.089	87.3255	18.0885	35.7706	45.2821	262.07	162.012	114.748	133.337
AS118	AS_1	24.2132	2768.85	14.2734	92.1932	18.6894	7.10992	833.359	22.516	408.537	11.9075	29.2245	0.206984	15.748	64.3561	186.114	10.9188	11.8648	3477.01	11.0122	0.206984	99.0934	34.5781	10.6757	67.3797	8.26415	171.367	0.206984	6.11632	94.4457	31.3173	24.1309	0.206984	0.206984	4.05922	17.3409	127.025	97.8176	1359.37	257.264	0.206984	139.211	18.8837	18.1308	40.3953	192.643	0.206984	0.206984	163.945
AS119	AS_1	16.0695	1887.65	26.935	45.3346	23.2024	0.206984	82.7726	106.77	423.003	5.59667	37.8779	16.701	64.8025	35.3543	115.314	14.4756	21.8735	276.992	14.5368	0.206984	60.9069	32.6607	0.206984	9.3051	43.1981	18.0198	7.99304	20.0785	43.8728	11.1702	0.206984	0.206984	22.5972	7.60631	51.4681	287.734	130.475	670.353	305.574	0.206984	232.094	18.9233	37.7078	36.2792	272.761	68.6767	0.206984	71.5594
AS12	AS_1	55.4452	4401.33	29.8577	438.025	130.31	164.773	304.626	26.7945	776.057	4.33004	0.206984	0.206984	51.3881	51.5769	98.7038	8.54232	0.206984	2221.91	135.014	457.612	0.206984	368.347	0.206984	20.9169	35.7577	27.6149	13.67	7.70133	21.6481	7.46759	111.369	0.206984	23.6343	17.8493	45.1654	324.529	124.887	1589.76	315.896	221.753	190.712	14.9258	34.3542	9.09487	111.24	44.5184	100.982	140.554
AS129	AS_1	27.0069	3339.75	0.206984	312.737	210.796	295.44	0.206984	22.1275	8.69988	19.6949	88.3327	0.206984	10.838	42.4424	60.7545	6.00144	5.53067	263.092	15.2791	7.55212	88.1023	90.9674	11.6997	37.8975	21.1438	68.0979	10.8345	11.7147	41.6783	13.9184	0.206984	0.206984	17.9386	5.63287	35.5208	618.599	134.935	670.598	231.802	0.206984	143.355	20.8255	19.5529	50.1783	171.026	0.206984	166.237	25.1331
AS13	AS_1	24.2634	2802.36	7.39926	238.18	65.4004	295.689	0.206984	82.6642	11.1437	5.77696	0.206984	4.48558	547.291	480.035	65.0955	13.8452	18.7926	508.074	2871.83	265.397	0.206984	212.075	15.9613	63.4964	258.881	43.7013	49.2061	19.4733	6.25825	114.456	115.319	9.71938	44.3006	15.1374	58.3623	525.544	136.115	240.568	560.263	315.057	269.968	18.8929	9.39885	18.9762	141.416	129.958	41.2377	71.2044
AS137	AS_1	125.872	5156.76	18.2735	262.017	37.24	0.206984	87.3793	0.206984	5.12714	0.206984	0.206984	0.206984	88.5198	10.4194	125.766	4.46034	12.3444	1658.38	233.862	13.257	89.9458	60.251	12.796	242.784	43.4339	34.0558	29.428	11.9213	11.2435	25.4993	0.206984	0.206984	26.4797	5.30763	30.2929	1668.24	88.0761	711.563	0.206984	0.206984	175.394	14.8411	6.53314	37.8935	178.983	0.206984	177.145	34.4884
AS138	AS_1	10.4519	4212.9	0.206984	0.206984	0.206984	10.0105	109.584	0.206984	0.206984	0.206984	0.206984	0.206984	0.206984	29.5188	92.6438	0.206984	0.206984	360.716	13.6489	0.206984	28.6467	63.622	3.38347	16.0793	5.55774	4.54537	79.1028	4.48905	6.449	36.0697	0.206984	0.206984	0.206984	3.53762	4.20233	79.9634	9.57243	385.967	23.5386	0.206984	14.7238	0.206984	7.88318	0.206984	91.9882	33.515	0.206984	0.206984
AS139	AS_1	73.3393	2273.48	139.317	70.5521	16.0781	758.885	178.962	43.6915	7.32764	8.9195	15.9097	3.4966	0.206984	281.576	166.511	13.2531	14.4803	777.049	532.162	252.808	0.206984	94.2182	35.225	71.5599	28.0645	82.6264	10.1419	12.9743	13.6266	101.773	129.947	12.4197	9.00434	5.78038	33.0227	0.206984	102.411	824.935	347.832	0.206984	168.489	13.1729	15.1488	7.68797	479.316	0.206984	447.535	161.569
AS142	AS_1	163.414	3830.96	16.3985	0.206984	37.1288	52.3988	628.496	51.5513	208.12	11.0081	0.206984	2.2689	19.6337	59.4112	234.931	14.3215	6.36176	1294.92	23.2707	5.54283	83.4312	21.8202	145.517	160.801	23.5898	24.6997	8.99304	18.3339	2.42678	115.8	52.9733	20.5771	0.206984	4.90513	40.7737	1045.6	95.8129	818.294	256.285	0.206984	119.618	0.206984	27.8065	0.206984	203.946	0.206984	9.8591	73.1177
AS143	AS_1	11.0559	712.7	21.6492	18.6376	15.644	166.732	0.206984	0.206984	13.5469	4.41572	49.4168	0.206984	54.0479	46.3927	118.365	13.8364	0.206984	0.206984	6.09464	0.206984	72.9425	60.9075	10.5709	20.3552	12.0743	36.2151	5.40967	5.03962	22.6203	8.54524	40.0301	3.83585	17.2315	4.1321	16.5468	328.93	109.699	875.586	0.206984	0.206984	67.6006	15.5365	34.9057	8.56476	199.306	0.206984	267.65	92.1009
AS146	AS_1	0.206984	2613.64	10.5673	58.2717	14.9699	17.928	776.503	8.45668	378.151	0.206984	10.3487	3.23656	0.206984	16.8102	76.9068	4.21275	4.35951	3099.34	4.73701	0.206984	51.802	13.1777	0.206984	28.8976	3.55848	0.206984	9.55832	5.72921	46.725	9.54948	10.5629	0.206984	0.206984	4.55303	25.1575	42.1985	74.9382	1199.71	175.921	104.756	85.4621	13.0244	27.3796	42.7976	79.7562	32.3198	15.6383	49.7748
AS151	AS_1	90.8259	2176.14	52.5592	93.7987	7.83094	100.305	517.326	10.8088	227.441	6.40298	21.9195	8.23976	249.47	148.349	117.379	12.3836	6.5281	525.144	16.0013	15.1145	99.5898	10.6116	3.92567	79.3918	31.6905	36.1769	25.1213	0.206984	36.1839	25.4995	45.1552	6.45271	53.6035	6.67125	10.8116	722.473	70.4712	599.591	257.548	152.294	76.0057	8.38559	11.37	0.206984	120.805	0.206984	24.5607	61.2223
AS153	AS_1	96.4376	5368.05	0.206984	397.215	86.9135	442.235	24.5863	0.206984	5.82833	5.63731	21.2009	0.206984	304.659	38.9769	124.903	0.206984	0.206984	596.023	10.6693	33.5952	51.8315	57.6792	4.01636	156.366	87.466	55.2575	16.5466	9.07282	25.5655	0.206984	15.2772	0.206984	12.183	17.5672	6.71013	1075.99	62.7125	720.054	227.067	73.2521	104.185	8.86868	6.11679	7.30203	79.1968	172.25	30.528	33.3328
AS155	AS_1	31.5706	2727.17	9.73158	219.131	31.5341	437.902	119.646	33.5966	28.603	5.24233	9.52725	0.206984	75.5586	244.307	85.4159	16.4828	0.206984	1406.25	446.519	83.3846	96.6449	97.1582	17.4364	109.802	130.785	27.8679	74.7719	20.3543	10.3753	97.213	0.206984	7.52259	41.0779	11.0351	29.2087	454.589	114.02	833.128	362.859	249.537	180.204	16.2496	18.0121	14.6377	115.777	118.881	75.1983	47.5609
AS156	AS_1	32.7679	1041.43	41.3732	61.8926	0.206984	7.21383	0.206984	31.6213	39.4505	7.04796	26.2564	2.80508	464.474	937.525	67.5692	14.3871	12.0633	214.75	596.974	67.7783	71.4677	329.271	7.97966	82.4113	50.2749	32.0919	11.695	12.3696	29.4947	654.736	0.206984	2.6839	37.5239	6.55207	54.3771	1044.69	127.527	36.8561	706.618	286.229	205.811	19.6381	0.206984	25.0264	70.0053	212.104	58.9321	56.3478
AS159	AS_1	122.137	3180.44	20.5072	66.4798	48.5187	426.419	461.714	61.0615	35.6373	0.206984	5.36839	0.206984	335.711	410.516	79.5388	0.206984	0.206984	467.238	1046.99	887.751	0.206984	74.9154	24.2866	374.91	12.3787	10.8162	9.50005	6.1313	11.6248	47.466	43.0221	0.206984	21.3453	4.27158	25.5843	1216.11	95.7172	361.443	291.575	144.659	111.784	13.3652	59.7514	0.206984	238.076	49.6469	18.5971	71.5128
AS16	AS_1	25.49	2023.78	46.8495	121.687	47.0565	320.248	409.31	87.6542	3.37946	12.2083	14.7456	8.49178	0.206984	354.167	114.871	29.8439	22.3355	655.462	48.1108	0.206984	0.206984	277.474	30.3743	153.517	55.489	102.931	25.8398	6.84141	54.4565	343.364	85.1994	8.46142	50.4923	11.9777	26.5553	467.326	117.292	1148.23	345.611	213.817	200.413	15.5351	0.206984	8.47779	218.695	261.149	41.0676	101.129
AS163	AS_1	35.941	2028.63	14.9368	178.642	0.206984	397.101	0.206984	27.3307	7.13949	12.0381	8.45099	4.64964	407.048	159.993	90.2198	13.0228	13.8833	257.489	1487.78	15.6434	66.4268	69.2376	13.5667	85.5091	60.8619	34.8154	13.4198	15.5654	15.8158	267.779	84.1598	9.04259	24.6019	8.51926	43.1012	1249.63	100.085	38.119	306.15	208.618	166.935	14.821	18.4093	31.9414	102.719	151.67	16.7777	19.4509
AS164	AS_1	19.0424	5026.66	0.206984	206.008	52.4514	217.185	194.006	58.5155	659.142	10.6823	49.1407	26.9654	19.0339	250.419	127.4	22.2736	0.206984	2882.58	129.437	391.677	134.038	31.7659	0.206984	76.7939	18.9931	133.588	29.4681	14.1322	63.0436	0.206984	78.0066	7.81199	0.206984	6.12068	50.1742	155.794	159.43	1796.13	481.533	260.026	238.568	26.3832	25.694	43.5179	164.299	38.5292	68.6219	138.986
AS172	AS_1	20.3694	1906.09	24.0081	24.2668	0.206984	254.499	50.062	11.8516	197.522	0.206984	0.206984	0.206984	0.206984	39.5727	64.081	8.70819	0.206984	1561.9	2.81871	0.206984	48.9912	65.6308	0.206984	29.871	135.008	6.8593	65.5148	3.61721	14.8443	0.206984	11.5373	0.206984	43.3701	5.63518	11.7288	177.63	45.4977	622.734	169.334	0.206984	32.7821	6.47142	10.5029	5.91821	74.8477	0.206984	5.41243	29.2726
AS181	AS_1	20.0941	1926.09	0.206984	24.6228	0.206984	61.8203	1189.75	15.6354	122.325	5.09745	28.6443	25.0834	100.251	26.0102	133.661	7.68211	0.206984	3145.6	123.987	0.206984	36.7262	123.557	8.45307	124.001	20.7564	36.8238	46.4495	0.206984	92.4483	30.7418	110.578	7.71719	49.8768	9.86909	9.57746	283.923	110.341	1088.84	299.743	0.206984	140.48	18.1372	18.7	0.206984	65.1888	0.206984	0.206984	22.2778
AS182	AS_1	40.9936	2754.29	16.7414	175.913	39.6425	110.947	14.2967	0.206984	0.206984	0.206984	29.6057	0.206984	30.769	97.8133	49.8205	19.2695	0.206984	324.374	815.392	192.049	80.1628	133.496	0.206984	0.206984	44.1691	16.5422	7.90405	5.70941	0.206984	241.121	14.6182	0.206984	18.0746	4.10632	12.8074	589.35	120.98	51.398	497.489	91.8269	62.2343	31.6571	8.97176	8.20636	91.79	75.0486	42.754	23.0572
AS186	AS_1	92.883	2219.51	32.4471	39.0438	0.206984	608.735	0.206984	0.206984	0.206984	14.0662	0.206984	0.206984	93.4581	98.1698	61.4597	8.54475	21.8804	259.72	1709.15	22.1577	62.5939	254.218	14.7081	158.641	40.7312	59.8241	43.1883	14.1181	11.9627	48.865	0.206984	39.2213	47.4573	20.6273	32.1779	1401.25	85.2586	29.1388	333.785	177.45	198.833	8.74613	8.88527	17.6028	79.177	120.616	16.7904	30.5956
AS187	AS_1	64.3604	2140.18	71.9692	23.7566	0.206984	87.931	65.3792	61.8904	64.8182	14.9882	9.48868	0.206984	115.217	53.6606	89.6694	0.206984	7.79076	142.06	20.191	0.206984	55.2035	50.1359	0.206984	32.8872	73.3362	8.53557	99.5447	10.2164	30.8197	30.1917	22.4589	0.206984	27.9874	9.38099	34.8245	1239.77	106.451	704.475	407.862	0.206984	131.699	18.154	45.1916	27.4029	120.733	0.206984	15.1766	41.0763
AS19	AS_1	42.0484	3011.08	113.771	254.844	30.3999	16.0865	0.206984	42.3532	0.206984	6.46893	4.61555	0.206984	1755.56	508.7	51.5449	12.6965	17.3299	84.9454	1016.85	0.206984	0.206984	157.57	17.4866	50.6077	85.5358	0.206984	24.4523	14.1457	0.206984	1251.79	70.4319	12.2714	11.7202	4.49458	61.2039	0.206984	129.707	21.2275	441.482	286.444	196.634	16.624	0.206984	6.0957	95.5111	95.2569	6.17413	19.7681
AS190	AS_1	54.3892	2828.05	24.6572	82.9509	21.2004	471.429	100.896	125.165	8.7917	6.10629	0.206984	4.4812	73.9284	48.8815	98.1137	16.0137	0.206984	710.22	455.389	119.051	0.206984	193.477	27.339	146.08	32.5675	38.7532	27.2107	10.8354	5.45575	73.9109	104.247	33.2104	22.8909	17.4096	54.4751	592.583	133.054	624.56	412.358	260.096	218.707	20.8047	21.1541	0.206984	103.406	97.8165	24.6548	62.7521
AS194	AS_1	37.7662	2566.24	10.3384	93.2375	21.2105	90.4656	0.206984	45.2548	0.206984	0.206984	18.5054	0.206984	138.291	278.929	58.0571	17.5423	26.2684	1031.22	1838.4	404.622	84.0508	170.439	6.18475	66.3354	112.119	0.206984	101.21	19.2323	10.7423	94.2481	89.0209	8.26864	44.0618	14.2103	66.5406	548.047	148.898	570.022	428.757	0.206984	259.681	22.6098	0.206984	19.6333	89.0217	0.206984	44.4148	65.1533
AS2	AS_1	182.372	1614.51	13.3036	8.10589	4.51372	4.19152	187.987	59.839	1254.55	14.4039	12.1441	10.1628	2189.45	154.008	76.6328	19.1503	16.147	439.768	33.9056	25.9777	0.206984	45.1678	18.3099	71.3411	19.3266	92.7397	18.6561	5.84467	301.741	0.206984	64.3773	20.5373	29.8247	8.47441	32.8024	1389.38	112.443	563.912	330.483	154.353	154.295	15.6756	20.8184	0.206984	192.551	113.108	54.3184	113.198
AS20	AS_1	15.9928	2630.67	195.327	171.491	37.6712	172.672	268.684	15.7894	349.149	8.73362	13.5817	8.86288	196.113	81.037	99.421	9.13872	11.8162	1635.95	150.578	10.7397	0.206984	137.287	7.79934	33.5964	63.8387	98.799	21.3489	27.4924	33.3322	59.5817	77.2481	4.19517	0.206984	15.8294	18.833	485.597	71.002	733.749	299.479	256.319	70.1328	14.166	34.8714	28.1926	106.291	251.1	22.6829	64.6215
AS205	AS_1	256.119	3957.3	188.966	331.629	100.281	598.167	3.32392	240.046	0.206984	19.5789	16.4626	0.206984	268.595	502.776	105.508	59.3877	26.9795	127.305	1890.23	735.77	0.206984	430.012	82.8588	210.996	52.0492	0.206984	50.1422	51.1632	102.575	52.4455	164.082	113.287	43.7658	26.3298	113.062	2506.92	242.759	77.0647	895.98	0.206984	477.207	53.0382	0.206984	42.9309	295.814	0.206984	23.6075	88.9195
AS21	AS_1	51.1449	3109.87	40.1846	141.188	34.1906	196.676	435.732	164.622	170.864	0.206984	9.42318	3.95094	0.206984	598.912	33.6097	21.9239	17.3254	1497.11	303.323	0.206984	0.206984	46.8191	42.8078	160.287	47.0925	40.3141	29.2839	11.746	8.1947	153.308	114.19	37.1495	0.206984	16.9072	70.6966	339.849	84.9287	1469.14	581.188	315.901	151.574	30.4941	19.5809	11.4553	109.531	138.21	0.206984	58.6973
AS210	AS_1	14.6562	1313.08	15.6175	113.391	56.2821	336.787	238.271	102.329	541.488	5.50935	24.948	10.2669	66.1075	71.7399	92.6715	0.206984	15.4981	904.972	14.0006	0.206984	67.7639	130.56	7.76155	63.585	157.629	38.4433	93.8575	0.206984	14.208	12.1598	21.7223	0.206984	39.6961	19.5437	21.198	100.15	105.341	1281.81	312.177	141.69	168.646	16.4337	20.0691	24.847	91.0429	0.206984	21.5787	54.9763
AS26	AS_1	20.2217	2387.2	38.5895	48.2838	28.1908	395.198	174.555	59.9943	60.3283	5.86112	17.152	0.206984	224.032	136.945	128.054	15.2938	14.9004	453.01	16.5253	166.402	0.206984	36.8602	8.45981	65.3401	229.001	0.206984	24.2853	8.24765	188.605	46.0136	32.9503	0.206984	0.206984	7.52133	19.0406	487.879	85.2317	780.966	258.186	125.431	100.318	15.5166	19.5713	0.206984	157.392	122.323	23.993	72.7314
AS27	AS_1	46.6468	3171.02	21.2205	35.1867	9.76772	735.305	499.852	25.0036	11.9331	4.88742	16.0159	11.8606	63.2183	52.8429	88.7604	6.60791	0.206984	678.081	10.0274	0.206984	32.9781	173.95	18.7669	209.996	253.317	60.4684	40.67	12.6708	38.7633	0.206984	120.214	7.93354	32.8181	17.6872	26.7288	594.691	103.792	720.329	359.353	173.591	230.439	15.1254	25.6318	40.5066	85.119	112.091	11.9299	44.6472
AS28	AS_1	0.206984	1447.44	20.4405	33.8175	12.2944	29.2145	86.1436	44.8419	9.62882	10.5976	30.2404	23.1711	0.206984	54.6553	165.153	13.9161	10.3492	158.889	4.23261	0.206984	41.4032	41.6155	8.2938	245.24	12.4215	49.6458	16.3394	27.8065	66.1867	15.0958	20.7279	0.206984	30.1524	9.8673	25.7376	90.051	119.099	1281.56	300.181	181.393	191.695	22.9332	30.8503	51.8436	145.235	52.2746	28.0288	66.7499
AS32	AS_1	0.206984	1700.74	11.26	61.9971	13.8618	191.493	328.645	39.2664	148.135	6.93994	15.9406	8.03112	31.5339	127.756	60.3749	10.7271	34.4112	1661.94	13.6972	8.84728	46.1393	99.7951	5.96123	135.772	107.48	43.4684	14.6393	5.44311	36.972	19.1086	41.8757	0.206984	39.654	14.6341	18.9078	80.53	82.4481	1016.78	249.803	147.551	144.992	13.3382	24.0728	34.0006	114.191	127.783	21.4351	101.62
AS34	AS_1	127.558	4800.5	48.4746	39.2565	12.6024	9.91492	476.726	89.263	311.724	7.77418	22.1191	18.5567	138.38	255.358	185.688	20.1783	28.5057	806.9	4.11072	28.4424	0.206984	40.2845	22.1692	101.691	19.21	38.5349	12.3442	20.025	49.5757	0.206984	28.0826	8.09083	14.7227	14.942	16.3423	561.49	80.669	942.852	257.731	101.798	117.237	16.3127	54.5152	0.206984	222.629	146.721	68.5765	164.185
AS36	AS_1	213.871	4349.16	239.352	278.573	60.1792	239.447	43.6901	66.8134	319.335	10.6014	24.7073	20.7871	67.14	61.6205	97.3554	18.2532	17.4038	194.926	6.60042	5.30427	0.206984	68.3795	27.6228	81.7361	20.4736	11.5935	5.72278	37.4988	29.3655	14.1937	0.206984	0.206984	0.206984	10.1795	63.5276	1047	145.282	730.375	482.913	269.644	99.6459	33.1635	45.5716	16.5292	168.188	136.536	0.206984	112.285
AS37	AS_1	70.5179	3074.05	74.2913	68.3751	45.4381	25.0458	630.105	161.052	49.6748	4.36674	10.7229	7.59731	152.947	303.234	70.194	20.5726	18.1738	471.178	12.6743	27.2304	0.206984	92.826	41.396	275.535	127.772	21.3036	29.8815	26.4138	42.1427	12.0284	124.993	0.206984	90.3696	11.7568	147.076	698.933	219.056	1395.54	608.33	367.268	317.196	39.6457	103.29	9.84304	266.12	210.253	51.1901	153.015
AS4	AS_1	136.005	2716.69	27.0422	129.396	80.2205	354.524	264.021	45.9725	413.138	8.59035	32.0563	15.9636	1786.13	835.512	106.723	11.363	12.0763	665.07	1316.66	89.85	0.206984	239.845	65.198	239.578	155.728	132.357	5.26336	38.8719	11.8763	124.377	140.834	45.4078	19.8621	17.8076	41.6375	2108.59	140.538	178.235	741.836	347.025	201.858	23.216	0.206984	0.206984	112.331	185.189	14.2494	61.664
AS44	AS_1	68.765	2019.79	10.8711	42.3577	42.2684	545.24	158.864	106.246	200.32	0.206984	6.9491	3.69869	249.335	206.254	46.4312	16.7141	17.7166	196.783	156.335	305.277	0.206984	164.551	13.5242	32.6404	48.7526	0.206984	22.4814	8.27556	12.451	14.486	107.508	0.206984	13.7345	5.36878	120.351	0.206984	201.468	555.961	610.664	389.737	405.613	37.593	25.1162	0.206984	292.373	51.2461	249.755	89.227
AS46	AS_1	20.8138	2494.22	39.2488	54.6648	31.3609	85.4725	973.778	81.3965	190.197	20.3317	24.9169	16.7839	0.206984	339.555	171.487	20.4863	25.1989	1109.35	10.7885	15.9742	0.206984	69.9458	9.08752	69.1595	77.6286	14.099	71.193	29.8474	16.3084	0.206984	94.0249	0.206984	45.1342	13.522	74.3924	174.158	168.795	866.94	525.759	391.872	277.95	18.6792	86.5967	0.206984	216.348	154.758	30.6906	87.3608
AS52	AS_1	111.946	2218.75	20.6924	19.0692	9.99349	304.039	84.962	106.841	0.206984	4.03247	20.2159	0.206984	97.7911	530.098	71.2717	27.0478	18.936	158.444	564.656	532.581	0.206984	115.544	9.81261	56.3005	184.735	0.206984	31.6219	12.0797	25.4424	13.3784	21.0971	10.0922	54.8338	18.0263	48.7498	774.091	133.253	244.13	404.573	180.912	222.607	18.0905	29.926	32.279	298.053	193.988	152.282	61.3874
AS53	AS_1	0.206984	2907.56	45.7424	133.994	19.0404	271.532	451.649	102.268	1125.65	0.206984	27.8021	8.55416	49.4307	130.249	80.0632	11.716	0.206984	3887.95	182.407	22.7111	20.2476	73.7517	0.206984	144.729	83.3883	64.8002	11.4269	16.3121	39.387	103.706	25.8953	0.206984	46.8715	14.7472	83.0056	207.115	116.895	1666.26	632.055	347.128	218.378	37.5883	46.9429	39.5981	161.057	164.374	62.6036	115.417
AS57	AS_1	27.7471	4084.48	24.1039	274.01	0.206984	142.829	188.74	93.0135	705.516	0.206984	25.6095	4.88619	115.911	288.501	81.1747	23.9778	25.1358	1517.91	400.297	41.525	0.206984	136.714	8.79761	110.339	139.713	22.9146	32.3204	4.86132	28.0928	95.0224	80.3535	12.4898	48.3148	11.5002	40.2346	563.255	130.384	861.804	492.386	290.292	153.802	21.5757	22.8791	8.47069	148.805	233.771	37.1802	86.3243
AS58	AS_1	36.5261	2903.32	8.95906	83.191	9.81075	0.206984	119.547	14.8804	99.9559	13.1837	0.206984	8.04418	17.9639	56.525	73.3351	11.0728	18.5347	2287.28	93.8462	39.5061	0.206984	35.7403	3.20526	16.9177	21.6965	43.1581	14.1197	5.97519	32.8684	23.3529	27.1855	0.206984	0.206984	4.73176	16.7882	394.378	76.7945	1170.52	157.349	83.3761	107.923	11.3528	8.19652	5.63218	215.916	29.1352	507.305	120.996
AS62	AS_1	11.0824	821.92	31.977	27.3719	0.206984	331.479	16.8579	16.7983	9.69635	0.206984	0.206984	0.206984	42.3293	256.404	88.516	34.986	84.1329	191.326	823.293	30.6481	13.4954	98.4722	13.5878	47.0822	46.5813	15.4128	8.33935	10.4866	0.206984	1567.58	0.206984	0.206984	0.206984	4.22434	19.5868	226.505	54.5428	47.9313	278.875	182.315	108.034	0.206984	25.9925	0.206984	115.916	70.4966	11.9341	20.2205
AS64	AS_1	93.506	4965.72	21.3722	225.472	132.66	389.875	0.206984	53.4617	0.206984	12.3241	0.206984	9.73351	17.3512	116.141	95.9203	0.206984	7.69849	114.465	1822.69	103.205	0.206984	59.5784	14.1155	82.2913	19.2851	64.9161	18.3969	16.106	17.3266	464.259	0.206984	7.39849	24.0661	10.6663	42.4016	880.198	104.816	118.795	375.482	194.705	171.24	14.9349	20.1433	26.4817	91.9574	115.545	131.482	84.6977
AS65	AS_1	23.614	2097.83	86.7099	133.715	0.206984	163.009	0.206984	56.9756	0.206984	5.87889	0.206984	0.206984	167.744	286.912	46.7842	23.0454	47.328	102.092	600.704	26.6152	0.206984	207.692	15.8101	45.9589	25.4902	23.6769	15.7849	10.811	0.206984	3543.86	0.206984	0.206984	20.7088	11.9678	19.8909	817.631	77.9249	5.30417	421.312	440.682	127.441	9.43476	10.1187	0.206984	67.8358	67.6498	0.206984	0.206984
AS67	AS_1	150.784	4339.83	13.1645	50.4265	0.206984	382.881	96.4189	4.67801	84.8808	3.1093	0.206984	4.27296	470.1	10.9131	64.1115	0.206984	0.206984	252.216	60.6331	0.206984	27.1194	47.0222	4.25599	65.2769	62.3675	28.1775	12.2769	10.2143	22.6499	506.609	61.4952	0.206984	17.1573	2.93332	20.2538	1924.14	66.0459	260.4	186.511	82.7112	105.845	8.50031	6.25816	28.2031	272.661	24.8072	53.7002	14.5055
AS68	AS_1	38.4163	3561.78	21.1903	81.2571	19.6929	277.423	369.468	48.3692	239.88	0.206984	25.1198	0.206984	24.1069	65.6177	103.03	6.04207	15.7652	1859.5	56.9241	0.206984	31.7977	216.827	6.47043	145.385	52.0835	26.4683	23.541	8.71814	34.6425	83.1734	30.1983	0.206984	54.0156	14.2674	62.6178	787.034	120.315	1280.58	412.075	204.878	196.675	22.8667	22.5782	66.2858	84.7391	168.864	7.44072	54.0799
AS72	AS_1	25.5625	5944.04	21.2624	217.766	40.7111	9.05611	118.302	39.5791	1039.6	0.206984	19.2836	7.40375	34.408	69.8742	66.0116	19.64	18.7106	1187.09	8.05004	15.1826	0.206984	86.3888	5.84922	69.6659	38.5337	7.23582	14.4619	12.4281	39.0941	11.1688	0.206984	0.206984	42.9774	5.66592	97.0786	386.272	180.384	931.716	493.865	315.597	243.158	31.0358	48.1587	53.6695	130.841	153.222	37.1615	114.984
AS73	AS_1	52.2776	4156.1	33.9358	161.957	64.367	84.9073	0.206984	139.06	38.7688	7.91701	7.60463	0.206984	39.431	489.652	40.2903	26.5224	44.1074	103.542	1187.51	1017.47	0.206984	100.7	0.206984	98.5242	71.1677	11.2943	15.7734	37.1057	30.3216	23.3625	0.206984	0.206984	19.4422	4.756	139.436	680.796	211.69	91.7361	614.148	362.786	429.343	37.3188	35.223	37.5561	177.753	282.308	184.359	121.712
AS75	AS_1	9.01209	1340.55	80.9146	56.5067	0.206984	10.3274	291.963	42.7402	711.642	12.6231	34.1979	14.6433	11.2067	309.1	166.954	13.1201	20.397	1190.83	6.91547	16.5351	0.206984	74.2357	5.56413	46.4153	29.432	74.555	28.0418	37.2422	38.5411	132.785	55.0605	0.206984	0.206984	15.3073	30.1165	207.997	103.794	1008.19	300.084	144.59	112.709	18.4238	34.8483	33.4401	145.671	92.7958	28.6182	99.858
AS76	AS_1	124.943	3341.64	10.1718	72.86	48.5435	240.27	0.206984	90.8619	14.2457	9.07301	0.206984	23.8918	35.9662	492.766	74.6997	10.806	26.8299	95.5953	1872.18	1108.09	0.206984	31.0919	6.86401	49.3011	55.6126	37.6692	0.206984	13.8268	48.0621	31.7358	0.206984	0.206984	40.0812	8.51857	70.5176	1006.29	153.025	77.1717	429.626	181.789	268.902	23.4249	27.2443	30.0829	316.697	38.6964	462.054	158.909
AS79	AS_1	30.3257	2346.69	27.454	70.2482	31.1672	0.206984	285.045	64.1934	562.065	15.0935	15.8209	14.5482	26.7226	70.7176	136.573	17.3887	24.7884	920.6	391.817	97.5797	17.9259	38.9739	10.5356	68.7596	19.1855	124.822	0.206984	39.6089	34.0129	92.2469	33.2837	0.206984	0.206984	18.4661	34.95	296.941	95.6351	980.2	238.886	108.291	135.045	11.5813	31.003	21.5564	220.194	64.8636	72.3477	213.902
AS85	AS_1	31.3528	3179.39	35.2411	181.297	24.4419	0.206984	0.206984	7.20917	0.206984	0.206984	25.3006	0.206984	474.427	302.286	75.6696	17.2995	30.3587	84.8232	2010.45	290.061	0.206984	300.601	25.8865	217.211	43.682	0.206984	49.8131	18.6955	4.49795	32.2276	0.206984	0.206984	0.206984	10.5052	19.446	794.138	45.0595	8.01368	411.339	357.138	78.7465	20.2208	0.206984	8.12609	132.584	150.378	57.4175	61.5283
AS87	AS_1	0.206984	1374.56	12.9993	189.395	51.1471	321.59	172.784	36.3688	24.2312	11.8094	6.88085	0.206984	0.206984	34.223	107.513	8.25254	0.206984	1327.71	707.251	29.8021	57.8379	118.901	0.206984	57.1759	47.9519	55.0568	29.27	24.1014	100.756	1199.84	26.3845	0.206984	17.0864	14.2756	50.4055	33.7086	121.423	975.678	306.504	166.917	267.206	29.3792	0.206984	67.0083	49.9997	94.8363	92.273	52.7019
AS88	AS_1	85.0874	4634.38	14.8799	169.502	16.4304	543.544	399.716	76.9472	6.52824	0.206984	24.954	7.42704	135.249	96.7315	90.261	11.3306	9.40526	1972.13	1226.77	65.4831	0.206984	209.679	12.9955	107.735	39.4595	11.7704	68.3592	16.0027	23.5021	50.9399	0.206984	17.3476	59.49	14.9071	94.3432	1455.99	151.226	1044.39	615.069	277.297	213.855	34.3872	19.8882	8.22934	186.851	232.055	25.4094	39.1964
AS9	AS_1	0.206984	4677.49	37.7	44.6407	22.4393	8.05955	930.05	79.357	70.5443	11.3923	26.2432	43.5986	17.8385	70.8173	110.269	13.3249	9.17532	745.136	3.1032	0.206984	46.5335	34.1789	15.6984	0.206984	26.2987	96.9283	58.6276	15.8771	70.1052	73.8123	63.1297	0.206984	41.9306	9.03645	28.8759	169.857	107.029	1195	269.564	136.655	42.6871	16.3604	47.058	69.7084	211.426	139.276	59.5027	236.002
AS90	AS_1	170.094	4056.12	22.9159	30.1199	28.1058	8.74089	118.031	98.2833	171.774	10.9769	15.4051	6.50846	122.209	209.395	179.212	8.33181	0.206984	228.147	19.7891	12.9272	0.206984	45.2929	3.00408	125.844	59.2603	45.1372	35.7487	11.6347	77.3233	6.21432	77.8669	3.42758	34.1125	11.3968	26.7136	1285.03	114.431	744.795	312.904	156.785	156.49	15.2004	24.2375	53.8821	390.202	66.93	117.119	193.815
AS98	AS_1	37.4363	2048.32	46.3325	124.915	42.7202	266.489	0.206984	96.4015	0.206984	6.2275	12.5289	0.206984	132.372	313.51	42.7435	0.206984	0.206984	21.5077	454.432	328.02	0.206984	480.67	0.206984	64.8273	134.165	0.206984	23.8276	21.9937	8.58939	25.8482	0.206984	0.206984	28.7123	11.2799	87.6891	0.206984	185.474	0.206984	580.094	376.278	365.213	27.7731	69.6282	52.1405	134.794	112.567	200.962	56.0524
AS1	AS_2	128.122	6080.71	49.9274	288.272	44.5141	250.353	353.895	119.502	11.6071	8.36681	88.0832	0.206984	0.206984	1218.83	57.4808	24.1186	26.3452	708.956	1828.48	348.934	0.206984	139.5	3.02552	20.0706	284.011	73.9359	20.8855	10.1028	10.9752	113.983	111.334	0.206984	22.5208	26.7006	44.1722	741.686	270.95	369.494	744.806	610.468	136.14	70.5021	0.206984	29.643	283.231	283.317	74.2192	126.315
AS102	AS_2	90.8567	2631.51	21.0398	110.709	26.4787	599.856	129.86	22.885	44.0325	5.65271	10.0155	5.64787	147.949	353.983	98.3804	12.8168	17.3365	846.847	363.6	63.1089	0.206984	239.011	21.5702	190.038	204.198	62.5752	44.4141	23.8728	62.9429	77.9289	116.042	8.33782	43.7893	21.7246	42.242	630.584	136.547	509.884	397.891	270.632	216.617	19.0931	43.8635	36.9885	101.449	249.731	0.206984	74.6028
AS116	AS_2	65.607	5134.34	37.2274	31.1382	7.79062	10.5526	364.346	87.0212	76.3399	0.206984	27.972	0.206984	7.2296	26.2237	132.319	0.206984	0.206984	800.184	5.64211	0.206984	61.0645	39.2991	5.51401	162.223	17.7986	8.76667	88.9576	0.206984	26.5878	15.32	10.0046	0.206984	40.1443	7.76705	18.0669	1928.27	105.113	419.801	308.04	160.595	114.388	15.2719	17.641	81.0244	305.935	0.206984	25.3533	25.335
AS121	AS_2	11.1813	1382.02	30.1489	35.8771	15.6137	0.206984	257.292	54.0745	195.582	15.4147	15.4707	31.3504	0.206984	46.8791	177.535	0.206984	4.68024	1251.07	0.206984	0.206984	63.0694	28.2707	3.78274	31.0952	0.206984	61.0956	88.1295	7.60236	47.3694	73.8948	8.30746	0.206984	0.206984	6.02834	11.029	77.7672	97.0771	899.063	255.612	0.206984	162.653	14.2346	32.1696	21.0907	158.064	0.206984	16.1226	90.401
AS126	AS_2	31.6634	2455.3	14.9039	95.3517	19.727	210.294	190.975	39.2602	696.894	0.206984	38.846	12.6386	33.4562	119.483	84.401	4.48822	12.5849	319.694	9.55411	184.438	81.6581	27.7975	19.0323	60.2312	11.9861	0.206984	13.5286	0.206984	25.1888	42.8021	0.206984	0.206984	19.8802	0.206984	48.5093	175.52	173.095	869.198	448.255	0.206984	278.755	26.3871	20.8888	16.7335	252.645	0.206984	129.435	61.8825
AS130	AS_2	23.5995	2547.25	83.261	130.813	55.3461	474.252	502.331	9.19205	231.741	0.206984	5.94169	4.21413	43.629	395.852	86.589	3.4201	11.564	950.279	45.835	181.944	82.7748	110.326	34.5575	149.327	61.007	45.0124	12.5169	3.5579	15.0509	98.563	64.9229	17.1916	17.5072	6.74148	9.54576	226.698	47.1446	719.588	215.455	0.206984	79.2265	5.3277	8.41695	24.1316	67.5624	0.206984	10.1456	23.6933
AS15	AS_2	86.084	3110.7	46.8143	26.2181	11.6577	8.26182	218.766	80.1665	8.18574	10.0292	37.1017	12.6416	79.6306	80.1358	173.843	12.6298	0.206984	172.853	42.2944	0.206984	38.4787	32.0685	13.8964	113.042	13.0456	11.955	8.75312	6.49439	40.7565	24.7077	12.1191	4.09189	36.4799	5.054	22.7254	1011.52	79.5878	368.119	259.384	120.104	131.682	10.6669	34.0803	49.2244	327.452	100.197	55.307	109.649
AS150	AS_2	45.2167	2620.17	30.6269	313.125	78.2103	360.155	378.245	62.1728	12.4877	0.206984	43.5059	0.206984	323.193	309.945	69.2976	19.6349	17.5429	862.51	118.586	0.206984	0.206984	76.4665	2.78354	40.7023	25.8722	7.1203	19.0727	4.59882	14.5002	43.6689	65.8222	0.206984	28.3373	10.8574	56.0068	745.88	125.647	1220.5	450.743	0.206984	160.045	22.5741	17.3072	48.4876	116.451	0.206984	24.6609	71.6609
AS152	AS_2	26.7937	4306.21	16.9886	37.8882	6.76051	0.206984	171.176	12.233	247.389	17.5767	10.8908	18.3384	0.206984	7.84654	244.698	7.58365	13.5951	733.337	5.09158	0.206984	39.6737	26.3131	0.206984	37.1247	6.23806	40.2586	12.7077	9.85972	43.9086	8.91276	8.43074	0.206984	0.206984	8.45908	21.1752	261.696	65.8201	572.859	150.762	71.6868	85.985	29.6664	23.6967	36.2654	100.018	34.8509	8.18474	45.076
AS154	AS_2	85.7595	3970.56	5.91434	290.187	67.3057	378.883	63.638	144.522	455.49	4.78776	10.1159	9.25877	103.64	168.038	72.2722	27.788	30.668	881.553	279.915	670.956	0.206984	35.2324	0.206984	97.6172	54.1112	16.8302	57.4292	5.53389	6.49779	11.0872	64.2321	0.206984	59.0328	7.22685	54.5837	762.45	142.611	1071.82	424.501	264.951	228.78	21.0781	10.1942	35.1137	151.75	92.3868	427.235	75.5378
AS161	AS_2	41.017	4950.54	5.50544	1207.38	171.267	19.2663	214.876	0.206984	0.206984	0.206984	8.42054	0.206984	191.452	38.9838	124.85	10.9461	9.88599	598.556	44.1751	63.8575	0.206984	90.108	3.22954	34.2746	20.3674	7.20084	6.93402	21.1347	10.4753	58.1789	82.3485	0.206984	26.3033	12.2855	65.1024	819.567	107.703	912.282	567.011	0.206984	299.262	16.8285	10.2066	98.1301	185.441	0.206984	22.4995	28.734
AS162	AS_2	61.4987	2919.93	22.2164	97.1718	13.8639	22.8999	562.8	47.0314	319.694	13.4713	12.5106	12.1547	174.82	195.413	159.522	5.97635	0.206984	1190.87	27.2085	11.3886	75.4264	128.919	9.03012	149.25	101.46	94.0257	53.1951	5.59969	23.5657	54.5503	30.048	0.206984	25.2145	22.2124	7.72525	1004.01	50.2553	751.446	172.551	0.206984	59.679	7.15239	19.9777	26.804	84.1687	119.456	0.206984	39.3841
AS169	AS_2	0.206984	1441.32	0.206984	70.8486	0.206984	168.581	198.142	16.3077	34.5234	0.206984	8.0424	0.206984	7.57143	119.498	75.3371	19.9847	16.3532	745.61	40.6404	10.0272	55.1128	184.054	7.37157	86.0917	85.258	15.4887	18.5028	5.08709	13.3609	1235.92	59.2265	0.206984	32.5309	10.9544	26.5219	125.581	38.7896	943.008	249.667	0.206984	80.9595	11.8352	12.8083	12.225	88.4107	122.288	0.206984	33.1672
AS170	AS_2	145.802	6306.04	12.5403	58.9623	12.7948	61.7883	58.114	12.3239	275.465	0.206984	26.6508	0.206984	29.0521	0.206984	76.307	10.2572	0.206984	455.763	4.95792	0.206984	66.3811	69.2704	4.60364	85.7304	16.2978	45.4827	81.4042	23.5295	11.5404	59.3366	0.206984	3.61989	42.4586	18.1003	83.2325	1632.29	156.633	226.953	513.675	0.206984	248.218	25.5406	11.3603	12.9707	103.909	86.3157	0.206984	23.4129
AS173	AS_2	177.574	3646.55	42.1212	38.9043	7.86444	0.206984	124.42	99.8321	13.4794	4.30217	27.0206	0.206984	149.185	28.5864	91.4932	4.0695	6.2154	110.224	0.206984	0.206984	28.2031	93.9413	15.3552	105.103	20.195	18.5554	85.9442	19.6278	26.7866	25.751	56.1011	7.69697	40.3717	16.7539	28.8797	840.611	103.712	294.337	361.525	195.873	153.035	19.8998	33.2094	27.0494	76.9489	160.26	0.206984	28.2729
AS174	AS_2	40.1713	3211.37	13.5389	222.914	19.3691	172.126	0.206984	52.9039	0.206984	5.1355	43.216	8.76965	33.6236	111.579	61.7901	0.206984	11.7846	292.128	2849.31	327.864	97.0015	129.258	23.5956	94.7119	16.7777	12.6015	13.9343	30.5895	9.01178	37.6512	124.137	21.7812	32.6089	10.8763	160.122	439.849	188.528	125.647	746.861	404.737	252.441	52.2551	23.1877	30.0558	115.965	348.555	183.027	83.5804
AS175	AS_2	47.0705	1191.93	23.3236	35.474	0.206984	124.385	0.206984	36.7426	0.206984	0.206984	7.21675	0.206984	112.145	119.481	57.608	21.7924	36.1946	152.827	1677.11	90.685	0.206984	105.76	0.206984	5.40458	45.2861	0.206984	146.23	5.46312	0.206984	50.4054	0.206984	0.206984	0.206984	3.81491	30.2109	622.376	60.5733	0.206984	270.325	166.552	95.8849	10.7124	25.7227	0.206984	188.416	23.8762	0.206984	0.206984
AS18	AS_2	21.3182	2732.04	36.059	440.938	23.6103	794.543	0.206984	16.355	0.206984	0.206984	27.5395	0.206984	217.07	511.748	55.7886	17.1316	14.919	340.313	1894.46	229.648	0.206984	314.916	11.5636	93.8779	128.777	25.8851	21.2708	28.0883	8.85018	50.6322	0.206984	9.45839	38.8992	17.3383	46.4614	435.572	111.088	135.213	528.481	502.981	225.892	17.8253	0.206984	54.6026	100.923	248.314	43.7878	48.9987
AS180	AS_2	36.0852	1352.98	11.3107	63.5177	17.2464	39.8392	182.105	0.206984	0.206984	0.206984	13.3915	0.206984	29.382	134.028	42.2554	12.7977	0.206984	635.878	450.087	12.0767	44.9675	109.643	7.68771	50.916	137.066	4.72634	17.3957	0.206984	6.34198	0.206984	12.7774	0.206984	13.107	0.206984	8.16266	243.377	72.8712	329.829	265.17	0.206984	125.414	15.8444	7.60828	0.206984	53.8666	0.206984	0.206984	5.85221
AS184	AS_2	19.1804	2005.06	12.5072	34.1273	0.206984	45.5996	500.984	36.881	375.8	11.0457	7.83219	3.71699	27.7752	65.388	88.3376	10.1268	0.206984	3363.19	106.01	25.9587	58.9301	127.452	6.92619	113.829	260.715	51.8525	246.674	8.03355	17.7055	102.905	30.0812	5.28916	42.9021	15.1065	19.7317	165.937	98.538	1432.9	281.988	172.349	122.214	12.6115	16.652	36.6082	54.797	158.624	11.5081	28.8054
AS188	AS_2	85.4849	3283.81	139.251	137.419	0.206984	899.147	0.206984	3.29369	0.206984	35.2907	9.30674	0.206984	217.471	100.671	85.6126	17.2546	10.7202	83.2789	66.2468	139.802	56.9042	228.063	22.3387	111.378	30.5411	53.8309	96.7284	13.4373	6.34777	34.039	0.206984	13.6591	33.9861	7.86723	8.89577	1390.95	83.3961	13.2048	288.884	172.195	145.075	12.3693	16.1001	0.206984	109.678	196.46	243.992	55.0686
AS199	AS_2	29.5016	2841.83	0.206984	175.265	27.0672	556.78	198.041	21.3701	110.997	10.8666	11.942	9.89289	330.176	147.783	114.712	15.7026	0.206984	896.77	230.589	41.4613	73.9322	177.553	4.81327	66.5045	192.458	138.566	124.774	8.75927	29.0517	139.926	115.23	10.2341	39.2821	14.2584	30.911	674.232	109.289	916.798	536.181	0.206984	175.183	14.1711	16.0606	28.02	61.7082	0.206984	0.206984	24.476
AS200	AS_2	57.9493	800.315	8.52851	10.0472	12.1432	22.6671	192.239	80.5138	24.4503	0.206984	9.17449	0.206984	87.3715	204.441	86.2693	20.9265	23.4654	208.392	36.231	44.43	0.206984	14.7087	37.0889	117.082	15.1839	78.0918	21.5986	7.08856	38.7647	105.81	29.9589	27.1737	49.3334	18.1	38.5926	639.877	134.882	940.536	350.036	0.206984	158.617	26.7567	15.2803	0.206984	148.273	0.206984	39.6898	188.628
AS204	AS_2	13.7856	4149.16	0.206984	458.19	103.013	244.997	78.8134	36.1326	0.206984	4.9188	22.611	0.206984	110.598	353.404	97.3761	7.93652	0.206984	1510.5	1587.04	235.501	0.206984	67.1085	0.206984	42.6669	19.5844	0.206984	37.0796	4.57288	25.233	74.3562	64.3168	0.206984	38.4202	7.17089	50.3501	243.757	131.461	528.885	328.875	191.015	87.4062	26.6789	15.1717	66.8818	152.154	82.9586	102.632	78.4718
AS211	AS_2	80.8869	4549.77	0.206984	561.401	57.7048	219.968	0.206984	0.206984	0.206984	0.206984	0.206984	0.206984	348.152	31.2092	104.803	14.5447	16.5681	120.661	964.592	204.483	64.2679	285.023	0.206984	32.4685	187.556	8.16803	147.638	6.1985	4.31676	1147.43	0.206984	0.206984	45.6225	4.99698	70.0638	1421.56	125.124	39.7022	394.739	0.206984	262.575	18.9466	7.61165	37.7851	71.0105	0.206984	174.544	48.6423
AS29	AS_2	18.4188	2819.35	14.562	223.198	72.4356	23.5098	738.981	6.61521	301.254	7.85513	5.02386	7.81795	151.261	155.783	73.5805	19.3625	0.206984	1985.67	217.866	72.8796	0.206984	95.0621	17.9076	471.493	68.7605	72.8783	14.0134	3.9493	63.9592	186.873	65.5364	0.206984	31.7452	19.5004	7.71503	464.566	73.9946	1095.83	235.303	124.044	184.062	10.9822	32.6577	15.0724	94.7188	122.401	48.0847	68.5184
AS3	AS_2	105.846	3350.36	50.0951	75.9071	21.4937	17.3554	699.264	71.4738	130.221	5.95298	11.1222	12.3845	1078.4	54.6705	121.543	12.5921	4.4781	2036.89	20.744	5.16268	32.4137	58.0836	7.0399	75.2101	14.5459	40.1433	22.5928	16.5996	41.254	21.67	14.6148	0.206984	17.6102	9.88031	25.6194	1328.84	83.0647	786.134	264.492	111.445	64.1586	16.29	36.493	163.667	152.936	155.644	25.2532	76.9301
AS30	AS_2	86.8778	3844.84	26.0248	104.204	25.139	273.119	186.793	26.0219	31.0991	5.7886	9.369	0.206984	217.246	198.866	49.4387	17.3923	0.206984	593.437	64.4365	0.206984	31.1917	239.139	40.7077	128.443	256.234	10.8662	32.45	9.82052	6.81473	117.832	0.206984	18.673	0.206984	14.4504	21.7867	1354.77	23.2841	807.552	425.652	178.257	88.4785	9.75946	10.075	5.22252	110.12	73.7673	0.206984	8.32972
AS31	AS_2	26.6078	1730.09	20.582	0.206984	9.23765	0.206984	0.206984	32.0412	0.206984	5.0316	22.7419	0.206984	115.276	38.6163	51.8667	21.0135	12.7751	830.53	2836.94	155.524	0.206984	138.536	61.9822	151.603	14.5947	35.6562	8.77415	22.1035	6.55031	51.565	94.9192	0.206984	0.206984	5.86423	97.693	519.724	171.28	569.018	651.484	252.126	589.745	25.8115	42.4274	0.206984	102.067	52.2915	46.4509	22.1507
AS35	AS_2	107.233	3823.6	22.466	32.8484	0.206984	28.9677	242.006	30.9383	49.0909	10.3841	5.94747	17.996	130.333	85.6278	307.912	9.27748	14.2208	766.204	14.175	0.206984	40.1485	444.296	31.4625	213.239	230.928	70.4964	37.222	14.6477	116.664	183.96	43.8219	9.64577	43.3194	26.5132	22.4719	1138.84	72.8713	655.034	212.344	137.215	132.262	8.9041	35.1278	28.6322	269.25	174.607	9.5958	51.9791
AS38	AS_2	16.1846	2768.71	39.1601	106.313	10.4154	141.645	0.206984	32.759	0.206984	9.31988	10.7812	0.206984	912.324	232.549	52.0058	21.8095	26.3955	212.079	1454.49	39.3811	0.206984	597.394	73.0826	159.794	101.841	25.019	19.7162	30.9046	10.5507	449.755	141.498	60.1074	31.3501	17.9776	66.9307	789.294	123.069	45.6704	491.48	339.128	203.841	26.2409	0.206984	41.4607	60.7676	199.157	0.206984	13.5962
AS43	AS_2	35.5171	1456.01	16.8528	33.2038	0.206984	122.051	395.773	19.3543	12.4979	13.3157	14.1166	10.489	1275.19	80.2815	83.3232	7.78514	12.244	808.444	32.8498	8.28717	33.8355	135.29	11.4388	165.562	157.704	40.9994	25.7293	5.16167	75.4381	0.206984	50.5139	0.206984	38.599	19.2164	10.2112	588.697	83.8371	602.756	262.927	156.889	139.414	11.6788	35.2649	22.5707	147.074	157.651	0.206984	38.058
AS51	AS_2	167.32	6509.05	41.7994	52.8245	0.206984	44.4373	887.153	73.4154	41.2635	7.91703	6.21892	17.3928	59.1096	158.384	93.7129	12.7721	16.3491	1763.72	84.048	0.206984	0.206984	99.0033	0.206984	270.432	64.4395	24.524	231.81	16.1123	81.8742	109.515	17.0136	0.206984	85.27	20.005	37.9123	1705.3	87.1238	944.812	288.481	208.341	67.6382	0.206984	38.7135	12.9953	222.653	222.824	43.7098	66.4302
AS54	AS_2	0.206984	3013.23	139.268	156.963	21.6415	11.8642	171.629	22.4118	261.991	0.206984	73.7456	8.17015	12.5327	45.509	60.3573	0.206984	6.18645	1034.02	18.9835	0.206984	10.9104	56.8172	8.51596	198.544	5.99956	12.1969	17.0638	30.2585	30.0683	12.5649	10.5262	0.206984	24.1699	15.8051	39.3967	62.0497	100.43	594.435	309.922	231.947	115.357	18.4666	65.9652	83.4962	77.712	161.496	10.2216	69.6909
AS59	AS_2	5.98994	1908.8	5.76736	52.5227	0.206984	267.517	568.22	3.7764	403.684	10.3273	0.206984	68.6963	61.4858	151.775	168.808	12.5071	15.1883	3600.65	141.183	0.206984	40.9253	102.142	12.6983	351.202	12.0233	196.26	0.206984	0.206984	105.48	212.98	0.206984	7.33581	35.6185	17.7214	8.62779	250.959	77.6505	1193.55	300.94	178.291	120.161	3.69638	20.3213	0.206984	109.945	178.161	18.5301	85.0002
AS6	AS_2	106.819	4505.9	19.9857	320.745	30.347	85.5511	355.669	51.4456	2019.09	10.9831	9.73449	23.8901	1140.34	234.674	176.51	9.8969	0.206984	1894.96	30.3116	16.4426	0.206984	284.921	38.8775	409.372	91.6864	80.7187	24.0204	6.83107	70.6472	183.623	84.3131	11.3058	29.6494	35.03	16.9392	1910.74	91.511	915.032	343.892	219.572	143.813	11.7031	28.0514	25.5665	85.5636	216.81	0.206984	43.7685
AS61	AS_2	0.206984	2193.78	7.65733	216.248	83.2497	300.011	0.206984	18.3393	6.60775	6.69682	5.3872	0.206984	16.5696	33.7213	142.752	0.206984	10.1269	132.896	1587.66	95.2411	0.206984	149.74	0.206984	20.2164	26.5585	28.174	17.6542	6.38329	14.7026	183.605	18.8986	0.206984	13.683	9.56552	27.2397	129.547	81.769	84.2148	233.838	146.935	131.657	11.8146	12.2064	32.05	68.1699	216.381	81.779	41.0491
AS7	AS_2	64.2893	4255.36	19.6827	138.192	34.2641	314.065	74.6262	164.274	1329.88	6.56375	34.2303	42.8915	91.2033	631.727	107.203	18.1541	11.5553	513.349	22.9916	672.875	245.425	35.1419	8.94873	76.7182	26.2479	49.9214	9.55805	26.1639	22.1407	0.206984	85.4692	4.75191	23.4463	9.66714	62.5403	561.595	165.451	1181.57	653.667	321.79	242.249	33.7441	45.0405	91.7764	155.934	166.209	658.122	131.974
AS89	AS_2	58.5036	2471.11	67.6935	45.1486	6.16055	15.7548	6.93333	108.309	0.206984	8.19273	0.206984	0.206984	33.2181	97.8023	96.5432	43.8013	49.7305	66.0673	2546.25	182.124	0.206984	149.216	43.0561	85.1816	33.4248	11.9732	10.2375	26.9676	0.206984	40.8151	117.095	35.2016	0.206984	9.04809	82.8734	742.54	143.137	68.5265	736.855	310.2	237.837	30.3782	0.206984	79.8525	229.292	141.749	257.763	45.5593
AS95	AS_2	0.206984	4413.65	9.94408	194.301	28.2078	46.8769	1040.41	64.1912	2158.47	17.6056	17.3578	11.9359	37.6705	60.8206	76.8684	14.9678	0.206984	3655.44	59.4427	7.91981	12.9916	102.249	9.70496	87.3515	29.4814	45.9594	19.3132	12.68	43.7569	28.4396	114.724	0.206984	39.7299	14.6539	34.9054	247.989	133.431	1745.63	338.426	214.471	203.48	20.0619	32.9807	47.4047	126.256	101.6	31.717	36.3731
[truncated: 76 more columns]

## Sheet: p_value
	f.value	p.value	#NAME?	FDR	Fisher's LSD
N-Acetylornithine	21.47	8.4119e-12	11.075	1.0431e-09	AS_1 - AS_0; AS_2 - AS_0; AS_0 - CTR; AS_1 - AS_2; AS_1 - CTR; AS_2 - CTR
Indoleacetic acid	10.008	4.2414e-06	5.3725	0.00020786	AS_1 - AS_0; AS_2 - AS_0; CTR - AS_0; AS_2 - AS_1; CTR - AS_1; CTR - AS_2
Indolelactic acid	9.8697	5.0289e-06	5.2985	0.00020786	AS_1 - AS_0; AS_2 - AS_0; CTR - AS_0; AS_2 - AS_1; CTR - AS_1; CTR - AS_2
L-Threonine	9.423	8.7371e-06	5.0586	0.00027085	AS_1 - AS_0; AS_2 - AS_0; AS_0 - CTR; AS_2 - AS_1; AS_1 - CTR; AS_2 - CTR
trans-Vaccenic acid	7.8084	6.592e-05	4.181	0.0016348	AS_1 - AS_0; AS_2 - AS_0; AS_0 - CTR; AS_2 - AS_1; AS_1 - CTR; AS_2 - CTR
Taurolithocholic acid	7.5288	9.389e-05	4.0274	0.0019404	AS_0 - AS_1; AS_0 - AS_2; CTR - AS_0; AS_2 - AS_1; CTR - AS_1; CTR - AS_2
Oxaloacetate	7.3803	0.00011335	3.9456	0.0020079	AS_1 - AS_0; AS_0 - AS_2; AS_0 - CTR; AS_1 - AS_2; AS_1 - CTR; AS_2 - CTR
D-Alanyl-D-alanine (D-Ala-D-Ala)	7.0298	0.00017697	3.7521	0.0027431	AS_1 - AS_0; AS_0 - AS_2; AS_0 - CTR; AS_1 - AS_2; AS_1 - CTR; AS_2 - CTR
(R)-10-Hydroxystearate	6.5767	0.00031559	3.5009	0.0043481	AS_1 - AS_0; AS_2 - AS_0; AS_0 - CTR; AS_2 - AS_1; AS_1 - CTR; AS_2 - CTR
L-Isoleucine	6.4723	0.00036074	3.4428	0.0044732	AS_1 - AS_0; AS_0 - AS_2; AS_0 - CTR; AS_1 - AS_2; AS_1 - CTR; AS_2 - CTR
L-Serine	6.31	0.00044412	3.3525	0.0048516	AS_0 - AS_1; AS_2 - AS_0; CTR - AS_0; AS_2 - AS_1; CTR - AS_1; CTR - AS_2
N-Acetyl-L-aspartic acid	6.2667	0.00046951	3.3284	0.0048516	AS_1 - AS_0; AS_2 - AS_0; AS_0 - CTR; AS_2 - AS_1; AS_1 - CTR; AS_2 - CTR
L-Phenylalanine	5.693	0.00098197	3.0079	0.0093665	AS_0 - AS_1; AS_0 - AS_2; AS_0 - CTR; AS_2 - AS_1; AS_1 - CTR; AS_2 - CTR
N2-Succinyl-L-arginine	5.5649	0.0011584	2.9361	0.01026	AS_0 - AS_1; AS_0 - AS_2; CTR - AS_0; AS_1 - AS_2; CTR - AS_1; CTR - AS_2
2-Dehydro-3-deoxy-D-gluconate	5.3309	0.0015671	2.8049	0.012955	AS_0 - AS_1; AS_2 - AS_0; CTR - AS_0; AS_2 - AS_1; CTR - AS_1; CTR - AS_2
Nicotinate	4.9395	0.0026004	2.585	0.020153	AS_0 - AS_1; AS_2 - AS_0; CTR - AS_0; AS_2 - AS_1; CTR - AS_1; CTR - AS_2
L-dihydroorotate	4.7483	0.0033319	2.4773	0.024303	AS_1 - AS_0; AS_2 - AS_0; AS_0 - CTR; AS_2 - AS_1; AS_1 - CTR; AS_2 - CTR
Guanosine	4.5406	0.0043619	2.3603	0.030049	AS_0 - AS_1; AS_0 - AS_2; CTR - AS_0; AS_1 - AS_2; CTR - AS_1; CTR - AS_2
N-alpha-Acetyl-L-lysine	4.3406	0.005655	2.2476	0.033893	AS_1 - AS_0; AS_0 - AS_2; CTR - AS_0; AS_1 - AS_2; CTR - AS_1; CTR - AS_2
D-Ornithine	4.3309	0.0057267	2.2421	0.033893	AS_0 - AS_1; AS_2 - AS_0; CTR - AS_0; AS_2 - AS_1; CTR - AS_1; CTR - AS_2
L-Aspartate	4.3292	0.0057399	2.2411	0.033893	AS_1 - AS_0; AS_0 - AS_2; AS_0 - CTR; AS_1 - AS_2; AS_1 - CTR; AS_2 - CTR
Pseudouridine	4.1148	0.0075822	2.1202	0.042736	AS_0 - AS_1; AS_2 - AS_0; AS_0 - CTR; AS_2 - AS_1; CTR - AS_1; AS_2 - CTR
gamma-L-Glutamyl-L-valine	3.708	0.012862	1.8907	0.069343	AS_0 - AS_1; AS_0 - AS_2; AS_0 - CTR; AS_2 - AS_1; AS_1 - CTR; AS_2 - CTR
Palmitic acid	3.5706	0.015374	1.8132	0.076782	AS_1 - AS_0; AS_0 - AS_2; AS_0 - CTR; AS_1 - AS_2; AS_1 - CTR; AS_2 - CTR
4-Pyridoxic acid	3.5653	0.01548	1.8102	0.076782	AS_1 - AS_0; AS_2 - AS_0; CTR - AS_0; AS_1 - AS_2; CTR - AS_1; CTR - AS_2
3-Deoxy-D-manno-octulosonate	3.4128	0.018868	1.7243	0.089065	AS_1 - AS_0; AS_2 - AS_0; CTR - AS_0; AS_2 - AS_1; CTR - AS_1; CTR - AS_2
D-Glucuronate	3.3916	0.019393	1.7124	0.089065	AS_1 - AS_0; AS_2 - AS_0; CTR - AS_0; AS_1 - AS_2; CTR - AS_1; CTR - AS_2
Murideoxycholic acid	3.0933	0.028545	1.5445	0.12641	AS_0 - AS_1; AS_0 - AS_2; CTR - AS_0; AS_2 - AS_1; CTR - AS_1; CTR - AS_2
pregnenolone sulfate	2.9727	0.033364	1.4767	0.14266	AS_0 - AS_1; AS_0 - AS_2; AS_0 - CTR; AS_1 - AS_2; CTR - AS_1; CTR - AS_2
Stearic acid	2.8821	0.037505	1.4259	0.15502	AS_1 - AS_0; AS_2 - AS_0; AS_0 - CTR; AS_1 - AS_2; AS_1 - CTR; AS_2 - CTR
Orotate	2.7839	0.042573	1.3709	0.17029	AS_0 - AS_1; AS_2 - AS_0; AS_0 - CTR; AS_2 - AS_1; AS_1 - CTR; AS_2 - CTR
18-Oxooleate	2.6621	0.049801	1.3028	0.1843	AS_0 - AS_1; AS_2 - AS_0; AS_0 - CTR; AS_2 - AS_1; AS_1 - CTR; AS_2 - CTR
L-Tyrosine	2.6592	0.04999	1.3011	0.1843	AS_0 - AS_1; AS_0 - AS_2; AS_0 - CTR; AS_1 - AS_2; AS_1 - CTR; AS_2 - CTR
D-Fructose	2.6321	0.051764	1.286	0.1843	AS_0 - AS_1; AS_2 - AS_0; AS_0 - CTR; AS_2 - AS_1; AS_1 - CTR; AS_2 - CTR
Erucamide	2.6283	0.05202	1.2838	0.1843	AS_1 - AS_0; AS_2 - AS_0; CTR - AS_0; AS_1 - AS_2; AS_1 - CTR; AS_2 - CTR
Inosine	2.5326	0.058825	1.2304	0.19759	AS_0 - AS_1; AS_0 - AS_2; CTR - AS_0; AS_2 - AS_1; CTR - AS_1; CTR - AS_2
Adenosine	2.5308	0.058957	1.2295	0.19759	AS_1 - AS_0; AS_2 - AS_0; CTR - AS_0; AS_1 - AS_2; AS_1 - CTR; AS_2 - CTR
Hexadecanal	2.5031	0.061096	1.214	0.19937	AS_0 - AS_1; AS_0 - AS_2; CTR - AS_0; AS_2 - AS_1; CTR - AS_1; CTR - AS_2
L-Valine	2.3436	0.074931	1.1253	0.23346	AS_1 - AS_0; AS_0 - AS_2; AS_0 - CTR; AS_1 - AS_2; AS_1 - CTR; AS_2 - CTR
N-Formimino-L-glutamate	2.3397	0.075311	1.1231	0.23346	AS_1 - AS_0; AS_0 - AS_2; CTR - AS_0; AS_1 - AS_2; CTR - AS_1; CTR - AS_2
5-Acetamidopentanoate	2.1676	0.093788	1.0279	0.28365	AS_0 - AS_1; AS_2 - AS_0; CTR - AS_0; AS_2 - AS_1; CTR - AS_1; CTR - AS_2
Biliverdin	2.0991	0.10231	0.9901	0.30205	AS_0 - AS_1; AS_0 - AS_2; AS_0 - CTR; AS_1 - AS_2; AS_1 - CTR; AS_2 - CTR
1-Stearoyl-sn-glycerol 3-phosphocholine	2.0369	0.11069	0.95589	0.3192	AS_0 - AS_1; AS_0 - AS_2; AS_0 - CTR; AS_2 - AS_1; AS_1 - CTR; AS_2 - CTR
9-cis,11-trans-Octadecadienoate	1.9872	0.11787	0.9286	0.33218	AS_1 - AS_0; AS_0 - AS_2; AS_0 - CTR; AS_1 - AS_2; AS_1 - CTR; AS_2 - CTR
Pentadecanal	1.968	0.12076	0.91807	0.33276	AS_1 - AS_0; AS_0 - AS_2; AS_0 - CTR; AS_1 - AS_2; AS_1 - CTR; CTR - AS_2
D-Allose	1.9161	0.12894	0.88963	0.34757	AS_0 - AS_1; AS_0 - AS_2; CTR - AS_0; AS_2 - AS_1; CTR - AS_1; CTR - AS_2
3alpha,7alpha-Dihydroxy-12-oxo-5beta-cholanate	1.8678	0.13702	0.86323	0.36149	AS_1 - AS_0; AS_2 - AS_0; CTR - AS_0; AS_2 - AS_1; CTR - AS_1; CTR - AS_2
L-Norleucine	1.8425	0.14143	0.84946	0.36536	AS_0 - AS_1; AS_0 - AS_2; AS_0 - CTR; AS_2 - AS_1; CTR - AS_1; AS_2 - CTR
L-Citrulline	1.811	0.14714	0.83228	0.37235	AS_1 - AS_0; AS_0 - AS_2; AS_0 - CTR; AS_1 - AS_2; AS_1 - CTR; AS_2 - CTR
D-gluconate	1.7816	0.15264	0.81632	0.37334	AS_0 - AS_1; AS_2 - AS_0; CTR - AS_0; AS_2 - AS_1; CTR - AS_1; CTR - AS_2
D-Ribonate	1.7718	0.15453	0.81098	0.37334	AS_0 - AS_1; AS_2 - AS_0; CTR - AS_0; AS_2 - AS_1; CTR - AS_1; CTR - AS_2
Thymine	1.7613	0.15656	0.80531	0.37334	AS_0 - AS_1; AS_2 - AS_0; CTR - AS_0; AS_2 - AS_1; CTR - AS_1; CTR - AS_2
Traumatic Acid	1.7452	0.15975	0.79656	0.37375	AS_1 - AS_0; AS_2 - AS_0; CTR - AS_0; AS_2 - AS_1; CTR - AS_1; CTR - AS_2
D-Galacturonolactone	1.7077	0.1674	0.77624	0.38353	AS_0 - AS_1; AS_0 - AS_2; CTR - AS_0; AS_2 - AS_1; CTR - AS_1; CTR - AS_2
Uric acid	1.6948	0.17011	0.76926	0.38353	AS_1 - AS_0; AS_0 - AS_2; CTR - AS_0; AS_1 - AS_2; AS_1 - CTR; CTR - AS_2
Xanthine	1.6769	0.17396	0.75956	0.38449	AS_1 - AS_0; AS_0 - AS_2; AS_0 - CTR; AS_1 - AS_2; AS_1 - CTR; AS_2 - CTR
L-Tryptophan	1.6641	0.17674	0.75267	0.38449	AS_0 - AS_1; AS_0 - AS_2; AS_0 - CTR; AS_1 - AS_2; AS_1 - CTR; AS_2 - CTR
Pentadecanoic Acid	1.6221	0.1862	0.73003	0.39663	AS_1 - AS_0; AS_0 - AS_2; AS_0 - CTR; AS_1 - AS_2; AS_1 - CTR; CTR - AS_2
cis-9,10-Epoxystearic acid	1.6009	0.19114	0.71864	0.39663	AS_1 - AS_0; AS_2 - AS_0; CTR - AS_0; AS_1 - AS_2; AS_1 - CTR; AS_2 - CTR
L-Methionine	1.589	0.19399	0.71222	0.39663	AS_1 - AS_0; AS_0 - AS_2; AS_0 - CTR; AS_1 - AS_2; AS_1 - CTR; AS_2 - CTR
4-Hydroxycinnamic acid	1.5816	0.19577	0.70826	0.39663	AS_1 - AS_0; AS_2 - AS_0; CTR - AS_0; AS_1 - AS_2; AS_1 - CTR; AS_2 - CTR
cis-9-Palmitoleic acid	1.5647	0.19991	0.69916	0.39663	AS_0 - AS_1; AS_2 - AS_0; CTR - AS_0; AS_2 - AS_1; CTR - AS_1; CTR - AS_2
gamma-L-Glutamyl-L-glutamic acid	1.5582	0.20151	0.6957	0.39663	AS_1 - AS_0; AS_0 - AS_2; AS_0 - CTR; AS_1 - AS_2; AS_1 - CTR; CTR - AS_2
Urocanic acid	1.4576	0.22805	0.64197	0.44185	AS_0 - AS_1; AS_0 - AS_2; CTR - AS_0; AS_2 - AS_1; CTR - AS_1; CTR - AS_2
5-L-Glutamyl-L-alanine	1.4204	0.23867	0.62219	0.45532	AS_0 - AS_1; AS_0 - AS_2; CTR - AS_0; AS_1 - AS_2; CTR - AS_1; CTR - AS_2
5'-Dehydroadenosine	1.4032	0.24371	0.61312	0.45789	AS_0 - AS_1; AS_0 - AS_2; AS_0 - CTR; AS_2 - AS_1; AS_1 - CTR; AS_2 - CTR
2-Hydroxy-3-methylbutyric acid	1.3807	0.25049	0.6012	0.4636	AS_1 - AS_0; AS_0 - AS_2; AS_0 - CTR; AS_1 - AS_2; AS_1 - CTR; AS_2 - CTR
L-Lysine	1.341	0.26289	0.58023	0.47939	AS_1 - AS_0; AS_0 - AS_2; AS_0 - CTR; AS_1 - AS_2; AS_1 - CTR; CTR - AS_2
D-Alanyl-D-serine	1.3235	0.26851	0.57104	0.48253	AS_1 - AS_0; AS_2 - AS_0; CTR - AS_0; AS_2 - AS_1; CTR - AS_1; CTR - AS_2
Pantothenate	1.2604	0.28975	0.53797	0.51328	AS_1 - AS_0; AS_2 - AS_0; AS_0 - CTR; AS_1 - AS_2; AS_1 - CTR; AS_2 - CTR
N6-Methyl-L-lysine	1.2306	0.30033	0.5224	0.52178	AS_1 - AS_0; AS_0 - AS_2; CTR - AS_0; AS_1 - AS_2; CTR - AS_1; CTR - AS_2
(6Z,9Z,12Z)-Octadecatrienoic acid	1.2233	0.30297	0.5186	0.52178	AS_0 - AS_1; AS_2 - AS_0; AS_0 - CTR; AS_2 - AS_1; AS_1 - CTR; AS_2 - CTR
Azelaic acid	1.2058	0.30935	0.50955	0.52548	AS_0 - AS_1; AS_0 - AS_2; AS_0 - CTR; AS_1 - AS_2; AS_1 - CTR; AS_2 - CTR
Tetrahydrocorticosterone	1.1148	0.34473	0.46253	0.56874	AS_1 - AS_0; AS_2 - AS_0; AS_0 - CTR; AS_2 - AS_1; AS_1 - CTR; AS_2 - CTR
L-Arginine	1.1076	0.34767	0.45883	0.56874	AS_1 - AS_0; AS_0 - AS_2; AS_0 - CTR; AS_1 - AS_2; AS_1 - CTR; CTR - AS_2
Deoxyguanosine	1.1054	0.34859	0.45769	0.56874	AS_1 - AS_0; AS_2 - AS_0; CTR - AS_0; AS_1 - AS_2; CTR - AS_1; CTR - AS_2
Linoleic acid	1.0659	0.36515	0.43753	0.58804	AS_0 - AS_1; AS_2 - AS_0; CTR - AS_0; AS_2 - AS_1; CTR - AS_1; AS_2 - CTR
1,7-Dimethyluric acid	1.0138	0.38812	0.41103	0.61447	AS_1 - AS_0; AS_0 - AS_2; AS_0 - CTR; AS_1 - AS_2; AS_1 - CTR; CTR - AS_2
Glycyl-L-leucine	1.0064	0.39148	0.4073	0.61447	AS_0 - AS_1; AS_0 - AS_2; CTR - AS_0; AS_2 - AS_1; CTR - AS_1; CTR - AS_2
Hypoxanthine	0.95805	0.41402	0.38297	0.62755	AS_0 - AS_1; AS_2 - AS_0; CTR - AS_0; AS_2 - AS_1; CTR - AS_1; CTR - AS_2
beta-Alanyl-L-arginine	0.95152	0.41716	0.3797	0.62755	AS_1 - AS_0; AS_0 - AS_2; AS_0 - CTR; AS_1 - AS_2; AS_1 - CTR; AS_2 - CTR
Oleic acid	0.95078	0.41751	0.37933	0.62755	AS_1 - AS_0; AS_2 - AS_0; AS_0 - CTR; AS_2 - AS_1; AS_1 - CTR; AS_2 - CTR
Gentisic acid	0.94551	0.42005	0.3767	0.62755	AS_1 - AS_0; AS_2 - AS_0; AS_0 - CTR; AS_2 - AS_1; AS_1 - CTR; AS_2 - CTR
5-Dehydro-D-gluconate	0.89706	0.44404	0.35257	0.63975	AS_1 - AS_0; AS_2 - AS_0; CTR - AS_0; AS_1 - AS_2; CTR - AS_1; CTR - AS_2
Riboflavin	0.88764	0.44884	0.34791	0.63975	AS_0 - AS_1; AS_0 - AS_2; CTR - AS_0; AS_1 - AS_2; CTR - AS_1; CTR - AS_2
Cholic acid	0.8707	0.45757	0.33954	0.63975	AS_0 - AS_1; AS_0 - AS_2; CTR - AS_0; AS_1 - AS_2; CTR - AS_1; CTR - AS_2
Thiamine	0.86381	0.46116	0.33615	0.63975	AS_0 - AS_1; AS_0 - AS_2; CTR - AS_0; AS_2 - AS_1; CTR - AS_1; CTR - AS_2
L-Glutamate	0.85573	0.4654	0.33217	0.63975	AS_1 - AS_0; AS_0 - AS_2; AS_0 - CTR; AS_1 - AS_2; AS_1 - CTR; AS_2 - CTR
N-Acetylneuraminic acid	0.85334	0.46666	0.331	0.63975	AS_0 - AS_1; AS_0 - AS_2; AS_0 - CTR; AS_1 - AS_2; AS_1 - CTR; CTR - AS_2
3-Oxo-5beta-cholanate	0.84974	0.46857	0.32923	0.63975	AS_1 - AS_0; AS_0 - AS_2; AS_0 - CTR; AS_1 - AS_2; AS_1 - CTR; AS_2 - CTR
D-Proline	0.84798	0.46949	0.32837	0.63975	AS_1 - AS_0; AS_2 - AS_0; CTR - AS_0; AS_1 - AS_2; AS_1 - CTR; CTR - AS_2
Acetyl-DL-Leucine	0.81004	0.48997	0.30983	0.65713	AS_0 - AS_1; AS_2 - AS_0; AS_0 - CTR; AS_2 - AS_1; AS_1 - CTR; AS_2 - CTR
Glycodeoxycholic acid	0.80481	0.49285	0.30729	0.65713	AS_0 - AS_1; AS_0 - AS_2; AS_0 - CTR; AS_2 - AS_1; AS_1 - CTR; AS_2 - CTR
alpha-Linolenic acid	0.7865	0.50303	0.29841	0.65727	AS_0 - AS_1; AS_0 - AS_2; AS_0 - CTR; AS_2 - AS_1; CTR - AS_1; AS_2 - CTR
Adipic acid	0.78556	0.50355	0.29796	0.65727	AS_1 - AS_0; AS_0 - AS_2; CTR - AS_0; AS_1 - AS_2; CTR - AS_1; CTR - AS_2
Glycerophosphocholine	0.76122	0.51735	0.28622	0.66824	AS_0 - AS_1; AS_2 - AS_0; AS_0 - CTR; AS_2 - AS_1; CTR - AS_1; AS_2 - CTR
N5-(L-1-Carboxyethyl)-L-ornithine	0.7404	0.52937	0.27624	0.67672	AS_1 - AS_0; AS_2 - AS_0; CTR - AS_0; AS_2 - AS_1; CTR - AS_1; CTR - AS_2
16-Hydroxypalmitic acid	0.6801	0.56539	0.24765	0.70838	AS_0 - AS_1; AS_0 - AS_2; AS_0 - CTR; AS_2 - AS_1; CTR - AS_1; AS_2 - CTR
(S)-2-Hydroxyglutarate	0.67965	0.56567	0.24744	0.70838	AS_1 - AS_0; AS_0 - AS_2; CTR - AS_0; AS_1 - AS_2; AS_1 - CTR; CTR - AS_2
N6-Acetyl-L-lysine	0.66509	0.57462	0.24062	0.70838	AS_0 - AS_1; AS_2 - AS_0; AS_0 - CTR; AS_2 - AS_1; CTR - AS_1; AS_2 - CTR
Succinate	0.66128	0.57698	0.23884	0.70838	AS_0 - AS_1; AS_0 - AS_2; AS_0 - CTR; AS_2 - AS_1; CTR - AS_1; AS_2 - CTR
Raffinose	0.61329	0.6073	0.2166	0.73356	AS_0 - AS_1; AS_2 - AS_0; CTR - AS_0; AS_2 - AS_1; CTR - AS_1; CTR - AS_2
D-galacturonic acid	0.61013	0.60933	0.21515	0.73356	AS_0 - AS_1; AS_0 - AS_2; CTR - AS_0; AS_1 - AS_2; CTR - AS_1; CTR - AS_2
Acetylcholine	0.57568	0.63177	0.19944	0.75326	AS_1 - AS_0; AS_2 - AS_0; AS_0 - CTR; AS_2 - AS_1; AS_1 - CTR; AS_2 - CTR
Glutaric acid	0.55986	0.64225	0.1923	0.75847	AS_1 - AS_0; AS_2 - AS_0; CTR - AS_0; AS_1 - AS_2; AS_1 - CTR; AS_2 - CTR
Arachidonic Acid (peroxide free)	0.51038	0.67566	0.17027	0.78171	AS_1 - AS_0; AS_0 - AS_2; CTR - AS_0; AS_1 - AS_2; AS_1 - CTR; CTR - AS_2
N-Acetyl-D-glucosamine	0.50965	0.67616	0.16995	0.78171	AS_0 - AS_1; AS_0 - AS_2; CTR - AS_0; AS_2 - AS_1; CTR - AS_1; CTR - AS_2
Suberic acid	0.50283	0.68085	0.16695	0.78171	AS_1 - AS_0; AS_2 - AS_0; CTR - AS_0; AS_2 - AS_1; CTR - AS_1; AS_2 - CTR
Deoxyinosine	0.44522	0.721	0.14206	0.81484	AS_0 - AS_1; AS_2 - AS_0; AS_0 - CTR; AS_2 - AS_1; CTR - AS_1; AS_2 - CTR
3-(3-Hydroxyphenyl)propanoic acid	0.44261	0.72284	0.14096	0.81484	AS_0 - AS_1; AS_0 - AS_2; AS_0 - CTR; AS_1 - AS_2; AS_1 - CTR; CTR - AS_2
3-Methyl-2-oxopentanoate	0.42872	0.73268	0.13508	0.8184	AS_1 - AS_0; AS_2 - AS_0; AS_0 - CTR; AS_1 - AS_2; AS_1 - CTR; AS_2 - CTR
NG,NG-Dimethyl-L-arginine	0.4117	0.74481	0.12795	0.8184	AS_0 - AS_1; AS_0 - AS_2; AS_0 - CTR; AS_1 - AS_2; CTR - AS_1; CTR - AS_2
Sebacic acid	0.41032	0.7458	0.12738	0.8184	AS_1 - AS_0; AS_2 - AS_0; CTR - AS_0; AS_2 - AS_1; CTR - AS_1; CTR - AS_2
16-Oxopalmitate	0.32714	0.80573	0.093808	0.87641	AS_1 - AS_0; AS_2 - AS_0; CTR - AS_0; AS_1 - AS_2; AS_1 - CTR; CTR - AS_2
L-Carnitine	0.29194	0.83118	0.080304	0.89623	AS_0 - AS_1; AS_0 - AS_2; CTR - AS_0; AS_1 - AS_2; CTR - AS_1; CTR - AS_2
Maltotriose	0.23123	0.87454	0.058222	0.93485	AS_1 - AS_0; AS_2 - AS_0; CTR - AS_0; AS_2 - AS_1; CTR - AS_1; AS_2 - CTR
Chenodeoxycholate	0.21066	0.88891	0.051141	0.9421	AS_0 - AS_1; AS_2 - AS_0; CTR - AS_0; AS_2 - AS_1; CTR - AS_1; CTR - AS_2
cis-8,11,14-Eicosatrienoic acid	0.16661	0.91876	0.036797	0.96544	AS_0 - AS_1; AS_0 - AS_2; AS_0 - CTR; AS_1 - AS_2; AS_1 - CTR; CTR - AS_2
3alpha,12alpha-Dihydroxy-5beta-chol-6-enoate	0.15475	0.92651	0.033148	0.96544	AS_1 - AS_0; AS_2 - AS_0; CTR - AS_0; AS_2 - AS_1; CTR - AS_1; CTR - AS_2
Stearamide	0.12346	0.94615	0.024041	0.97769	AS_0 - AS_1; AS_0 - AS_2; CTR - AS_0; AS_1 - AS_2; CTR - AS_1; CTR - AS_2
Bilirubin	0.084207	0.96858	0.013865	0.99259	AS_0 - AS_1; AS_0 - AS_2; CTR - AS_0; AS_2 - AS_1; CTR - AS_1; CTR - AS_2
N-Acetyl-L-glutamate	0.064454	0.97858	0.009404	0.99346	AS_1 - AS_0; AS_2 - AS_0; CTR - AS_0; AS_1 - AS_2; AS_1 - CTR; AS_2 - CTR
Lithocholic acid	0.049358	0.98545	0.0063666	0.99346	AS_1 - AS_0; AS_0 - AS_2; AS_0 - CTR; AS_1 - AS_2; AS_1 - CTR; CTR - AS_2
L-Pyroglutamic acid	0.015044	0.99747	0.0010986	0.99747	AS_1 - AS_0; AS_2 - AS_0; CTR - AS_0; AS_2 - AS_1; CTR - AS_1; AS_2 - CTR
