# Supplementary material for: Multi‐omics analysis revealed biomarkers for coronary atherosclerosis: Occurrence and development
Source: Clin Transl Med. 2025 Aug 21;15(8):e70451. doi: 10.1002/ctm2.70451 (PMC12371206; doi:10.1002/ctm2.70451)
Supplement: Supplementary file 2 — Supporting Information [file CTM2-15-e70451-s004.xlsx]

## Sheet: Plasma_feature_POS
			AS104	AS11	AS110	AS111	AS114	AS117	AS122	AS127	AS128	AS132	AS133	AS136	AS14	AS141	AS144	AS145	AS147	AS148	AS149	AS157	AS159	AS165	AS166	AS168	AS171	AS178	AS191	AS192	AS193	AS195	AS196	AS201	AS207	AS209	AS24	AS33	AS39	AS49	AS5	AS50	AS55	AS56	AS66	AS69	AS71	AS77	AS78
ID	M/Z	RT	AS0	AS0	AS0	AS0	AS0	AS0	AS0	AS0	AS0	AS0	AS0	AS0	AS0	AS0	AS0	AS0	AS0	AS0	AS0	AS0	AS0	AS0	AS0	AS0	AS0	AS0	AS0	AS0	AS0	AS0	AS0	AS0	AS0	AS0	AS0	AS0	AS0	AS0	AS0	AS0	AS0	AS0	AS0	AS0	AS0	AS0	AS0
1	61.0391	1.88677	16.4979	31.1621	26.4939	25.8929	21.8867	25.1188	26.0724	19.2586	22.2573	10.1215	22.8635	2.54927	36.8075	18.107	15.0812	12.9727	3.35169	12.9776	8.42513	18.7794	8.19929	9.40069	11.5263	14.7262	11.5923	7.57151	10.5484	11.9765	7.98026	7.43667	9.21433	4.30431	9.05708	10.4484	27.6433	28.2323	25.937	29.4918	41.0209	29.4699	20.9942	26.8778	25.3845	27.312	20.7231	15.2715	26.3499
2891	61.0398	1.9242	0.0808284	0.0808284	0.0808284	0.0808284	0.0808284	0.0808284	0.0808284	0.0808284	0.0808284	0.0808284	0.0808284	0.0808284	0.0808284	0.0808284	0.0808284	0.0808284	0.0808284	0.0808284	0.0808284	0.0808284	0.0808284	0.0808284	0.0808284	0.0808284	0.0808284	0.0808284	0.0808284	0.0808284	0.0808284	0.0808284	0.0808284	0.0808284	0.0808284	0.0808284	0.0808284	0.0808284	0.0808284	0.0808284	0.0808284	0.0808284	0.0808284	0.0808284	0.0808284	0.0808284	0.0808284	0.0808284	0.0808284
1123	74.0958	6.60184	6.58725	21.5094	34.484	22.529	36.3734	30.4063	32.7254	26.6521	29.7271	12.4429	19.2315	10.4871	20.7587	37.4589	42.414	38.2826	50.0214	16.6132	26.5543	20.6169	26.8504	17.3476	0.0808284	50.9216	34.3286	15.2042	49.4539	49.782	56.5461	57.0047	45.1478	43.3611	47.1205	43.5009	0.0808284	26.5666	20.7803	13.8881	22.0774	10.3485	31.2302	29.9487	0.0808284	19.647	4.69513	9.9362	27.0934
9	74.0958	7.25427	14.3026	1.38719	22.8915	34.9151	26.1914	24.1372	16.3946	5.92965	13.852	9.0667	23.7935	6.65795	3.87226	40.7941	35.8066	27.9755	26.2413	19.3985	25.8957	21.7831	13.3779	32.9382	23.6941	31.6032	6.4469	53.8282	24.2189	29.2771	41.917	34.4516	27.6927	31.405	7.27671	38.544	0.0808284	12.4389	3.09582	0.0808284	20.4513	0.0808284	14.9879	18.2507	6.69705	0.0808284	1.37931	17.231	20.4672
17	76.0749	7.28643	0.0808284	0.0808284	2.98897	0.0808284	0.0808284	0.0808284	0.0808284	0.0808284	0.0808284	0.0808284	0.0808284	0.0808284	0.0808284	0.911948	0.0808284	0.0808284	0.0808284	0.0808284	0.0808284	8.38825	0.0808284	0.901028	0.0808284	0.0808284	0.0808284	0.0808284	3.41842	23.135	0.0808284	0.0808284	7.30328	0.0808284	0.0808284	0.0808284	0.0808284	1.60944	0.760029	0.0808284	2.76893	0.0808284	0.0808284	0.0808284	0.0808284	0.0808284	0.0808284	2.65786	10.0621
20	90.9759	6.76904	24.5371	23.2382	24.5978	24.0782	26.0062	22.8678	26.4753	24.3572	25.6919	25.6583	24.5392	15.5138	31.7001	26.5282	26.7432	22.4469	16.7115	22.798	20.6586	24.2948	33.8429	24.6612	28.7902	36.1429	31.0609	24.9404	17.2441	18.2286	18.8753	33.563	30.0228	17.8602	16.2201	15.5051	22.2068	23.6736	21.969	20.9452	24.9496	19.3322	25.2661	25.0617	24.8191	25.6248	17.3905	19.1522	27.5273
3072	100.074	1.3092	0.0808284	0.0808284	0.0808284	0.0808284	0.0808284	0.0808284	0.0808284	0.0808284	0.0808284	0.0808284	0.0808284	0.0808284	0.0808284	0.0808284	0.0808284	0.0808284	0.0808284	0.0808284	0.0808284	0.0808284	0.0808284	0.0808284	0.0808284	0.0808284	0.0808284	0.0808284	0.0808284	0.0808284	0.0808284	0.0808284	0.0808284	0.0808284	0.0808284	0.0808284	0.0808284	0.0808284	0.0808284	0.0808284	0.0808284	0.0808284	0.0808284	0.0808284	0.0808284	0.0808284	0.0808284	0.0808284	0.0808284
21	104.106	3.91579	60.0275	94.3122	86.132	79.4111	70.757	81.4609	87.8789	82.1533	66.7437	59.6302	44.1892	55.6351	98.6034	54.1325	57.3528	71.6373	60.0039	56.9754	64.9198	58.0525	59.5803	49.4901	74.7643	89.209	80.4559	72.5584	62.4421	64.4072	62.5851	75.2796	68.8372	43.0909	48.9064	41.7313	70.5435	101.095	82.8615	67.5785	136.717	66.1591	70.2236	79.4161	68.2683	95.6458	48.6318	50.467	59.0881
2195	105.11	8.873	0.0808284	0.0808284	0.0808284	0.0808284	0.0808284	0.0808284	0.0808284	0.0808284	0.0808284	0.0808284	0.0808284	0.0808284	0.0808284	0.0808284	0.0808284	0.0808284	0.0808284	0.0808284	0.0808284	0.0808284	0.0808284	0.0808284	0.0808284	0.0808284	0.0808284	0.0808284	0.0808284	0.0808284	0.0808284	0.0808284	0.0808284	0.0808284	0.0808284	0.0808284	0.0808284	0.0808284	0.0808284	0.0808284	0.0808284	0.0808284	0.0808284	0.0808284	0.0808284	0.0808284	0.0808284	0.0808284	0.0808284
23	114.066	2.78798	202.447	217.258	247.86	217.4	191.818	195.368	230.954	256.394	176.844	177.604	189.569	92.2503	298.789	207.497	181.933	235.653	118.87	199.2	99.2951	101.365	135.988	111.315	172.514	173.164	170.416	142.274	137.015	128.948	101.702	168.643	156.289	129.824	103.581	114.462	181.423	301.366	243.353	196.476	284.585	189.293	321.298	228.953	306.464	280.604	182.335	192.336	178.817
1731	114.091	1.07995	0.0808284	0.0808284	0.0808284	0.0808284	0.0808284	0.0808284	0.0808284	0.0808284	0.0808284	0.0808284	0.0808284	0.0808284	0.0808284	0.0808284	0.0808284	0.0808284	0.0808284	0.0808284	0.0808284	0.0808284	0.0808284	0.0808284	0.0808284	0.0808284	0.0808284	0.0808284	0.0808284	0.0808284	0.0808284	0.0808284	0.0808284	0.0808284	0.0808284	0.0808284	0.0808284	0.0808284	0.0808284	0.0808284	0.0808284	0.0808284	0.0808284	0.0808284	0.0808284	0.0808284	0.0808284	0.0808284	0.0808284
24	115.069	2.78258	11.9316	10.8527	13.8367	11.9594	10.6832	10.3397	9.2009	13.2467	8.79805	9.02028	9.78749	0.0808284	18.0171	10.3078	9.35529	10.5099	0.0808284	9.91268	0.0808284	4.00783	4.14016	3.76303	5.3935	7.92723	5.88098	0.0808284	2.4583	4.63706	0.0808284	2.12949	1.1188	3.29923	0.0808284	3.12615	9.79446	16.6732	14.5261	11.4072	15.6814	8.04831	16.1099	12.8994	18.3401	16.6154	7.67255	9.56216	9.47156
2797	115.086	11.009	0.0808284	0.0808284	0.0808284	0.0808284	0.0808284	0.0808284	0.0808284	0.0808284	0.0808284	0.0808284	0.0808284	0.0808284	0.0808284	0.0808284	0.0808284	0.0808284	0.0808284	0.0808284	0.0808284	0.0808284	0.0808284	0.0808284	0.0808284	0.0808284	0.0808284	0.0808284	0.0808284	0.0808284	0.0808284	0.0808284	0.0808284	0.0808284	0.0808284	0.0808284	0.0808284	0.0808284	0.0808284	0.0808284	0.0808284	0.0808284	0.0808284	0.0808284	0.0808284	0.0808284	0.0808284	0.0808284	0.0808284
25	116.07	6.90501	40.1593	49.5125	25.4653	56.0267	34.2092	34.2891	67.3494	35.1248	43.4669	46.8756	27.9859	25.5975	45.8874	38.539	30.9325	28.5591	24.7601	27.1335	24.1056	26.9784	31.2634	24.5751	29.4555	33.6123	30.2955	24.3998	21.6241	29.5158	22.6246	39.839	16.0861	24.412	13.9571	17.8397	49.9353	88.8061	43.1824	24.7572	60.1053	17.6312	26.542	43.4368	28.6121	28.0525	21.9662	24.0082	31.374
2818	116.07	11.0142	0.0808284	0.0808284	0.0808284	0.0808284	0.0808284	0.0808284	0.0808284	0.0808284	0.0808284	0.0808284	0.0808284	0.0808284	0.0808284	0.0808284	0.0808284	0.0808284	0.0808284	0.0808284	0.0808284	0.0808284	0.0808284	0.0808284	0.0808284	0.0808284	0.0808284	0.0808284	0.0808284	0.0808284	0.0808284	0.0808284	0.0808284	0.0808284	0.0808284	0.0808284	0.0808284	0.0808284	0.0808284	0.0808284	5.65714	0.0808284	0.0808284	0.0808284	0.0808284	0.0808284	0.0808284	0.0808284	2.35561
1124	116.07	10.973	6.75764	0.0808284	5.63813	8.57736	8.59703	7.95528	7.15384	8.88389	6.46754	8.16436	6.52112	17.8195	3.37092	7.85425	4.92387	4.96517	10.1141	5.74012	10.9558	9.10253	3.92752	7.15244	11.0004	15.7827	7.9663	5.9395	8.14373	16.5695	11.1393	9.94926	4.44052	7.59381	7.35262	4.74467	0.0808284	7.02631	1.56136	4.71548	4.72401	0.0808284	7.59825	7.91941	4.58557	6.32891	3.61693	4.13875	0.0808284
1884	117.073	6.89688	0.0808284	0.0808284	0.0808284	2.77249	0.0808284	0.0808284	2.20142	0.0808284	0.0808284	0.0808284	0.0808284	0.0808284	0.0808284	0.0808284	0.0808284	0.0808284	0.0808284	0.0808284	0.0808284	0.0808284	0.0808284	0.0808284	0.0808284	0.0808284	0.0808284	0.0808284	0.0808284	0.0808284	0.0808284	0.0808284	0.0808284	0.0808284	0.0808284	0.0808284	0.0808284	5.22877	0.0808284	0.0808284	2.55094	0.0808284	0.0808284	0.0808284	0.0808284	0.0808284	0.0808284	0.0808284	0.0808284
26	118.086	5.95757	153.669	320.028	266.328	228.474	264.332	223.678	315.599	259.421	203.875	178.004	180.414	106.363	309.245	202.904	201.477	202.869	146.16	172.198	104.754	150.03	148.321	130.09	142.951	238.946	182.744	142.36	137.913	116.207	111.356	239.654	129.494	207.507	109.576	130.178	133.556	313.451	242.742	216.337	310.926	195.087	235.002	174.992	218.643	258.395	134.456	201.136	191.072
1431	118.086	10.3032	0.0808284	0.0808284	0.0808284	0.0808284	0.0808284	0.0808284	0.0808284	0.0808284	0.0808284	0.0808284	0.0808284	0.0808284	0.0808284	0.0808284	0.0808284	0.0808284	0.0808284	0.0808284	0.0808284	0.0808284	0.0808284	0.0808284	0.0808284	0.0808284	0.0808284	0.0808284	0.0808284	0.0808284	0.0808284	0.0808284	0.0808284	0.0808284	0.0808284	0.0808284	0.0808284	0.0808284	0.0808284	0.0808284	0.0808284	0.0808284	0.0808284	0.0808284	0.0808284	0.0808284	0.0808284	2.08534	1.18913
30	119.089	5.96101	8.91269	21.1965	18.8973	14.6809	15.4661	15.592	20.4164	17.3711	14.3749	11.054	12.0043	3.35991	19.6491	14.5538	10.9794	14.6768	4.60092	9.55954	2.64013	6.69013	7.15696	6.35876	6.78792	12.0434	9.73179	3.43063	5.4272	3.17781	3.76125	10.1786	3.82537	5.72897	2.01802	4.1081	7.0695	20.7917	15.7161	15.0266	21.1613	10.6035	14.9387	11.2187	14.7217	15.7004	7.67476	12.7847	10.3148
31	120.028	1.52741	12.1073	9.1948	9.92147	10.464	11.6407	9.70231	8.9208	9.40688	10.6141	8.89731	10.9701	7.92722	8.19942	11.0204	9.91923	10.2171	9.27124	9.75186	7.97824	8.74036	7.97945	8.24676	8.34016	9.36009	8.13133	9.13497	9.36398	6.2853	9.61185	6.24105	7.19318	9.44632	9.5883	9.40346	8.81995	9.80741	9.17794	10.1861	9.3542	9.67949	8.70473	10.1184	9.12746	9.34389	8.64548	9.47354	10.4265
1436	120.065	8.13059	3.3477	0.0808284	0.0808284	0.0808284	0.0808284	0.0808284	2.87084	0.0808284	0.0808284	0.0808284	0.0808284	0.0808284	0.0808284	0.0808284	0.0808284	0.0808284	0.0808284	0.0808284	0.0808284	4.32183	0.0808284	0.0808284	0.0808284	3.82864	0.0808284	0.0808284	0.0808284	0.0808284	0.0808284	0.0808284	0.0808284	0.0808284	0.0808284	0.0808284	0.0808284	0.0808284	0.896279	0.0808284	0.0808284	0.0808284	0.0808284	3.47691	2.22037	0.0808284	0.0808284	0.0808284	0.0808284
32	120.08	5.56794	11.5435	5.21617	15.1104	10.6976	10.7394	8.94731	10.2475	12.9944	11.6219	10.1967	11.4948	8.72603	13.224	10.2649	9.87687	10.1071	10.5277	10.1203	9.70895	12.098	16.1108	9.25811	11.5936	13.4206	9.53821	10.5258	10.029	11.6341	12.3044	12.6371	7.48082	9.68565	9.52774	9.68554	16.3536	7.25761	8.83065	5.77933	6.89348	4.97736	8.66932	8.75307	7.62036	10.9463	4.12033	6.37355	10.3948
3238	121.039	2.11072	0.0808284	0.0808284	0.0808284	0.0808284	0.0808284	0.0808284	0.0808284	0.0808284	0.0808284	0.0808284	0.0808284	0.0808284	0.0808284	0.0808284	0.0808284	0.0808284	0.0808284	0.0808284	0.0808284	0.0808284	0.0808284	0.0808284	0.0808284	0.0808284	0.0808284	0.0808284	0.0808284	0.0808284	0.0808284	0.0808284	0.0808284	0.0808284	0.0808284	0.0808284	0.0808284	0.0808284	0.0808284	0.0808284	0.0808284	0.0808284	0.0808284	0.0808284	0.0808284	0.0808284	0.0808284	0.0808284	0.0808284
33	122.924	5.81382	14.839	12.984	21.5582	13.5379	15.1448	17.4394	15.7726	16.8042	16.3065	18.4018	18.7377	7.70944	13.5696	11.6471	14.0652	12.4339	13.5531	12.9825	12.8106	13.9002	20.9944	13.6701	14.596	23.3552	16.3019	15.0632	16.191	9.84061	5.20491	24.4961	13.6434	9.9409	9.89254	6.52135	14.224	6.78798	13.7119	6.08008	9.79271	5.30002	10.978	13.9924	15.2487	17.8067	8.66716	11.5764	15.1105
2821	123.054	1.35734	0.0808284	0.0808284	0.0808284	0.0808284	0.0808284	0.0808284	0.0808284	0.0808284	0.0808284	0.0808284	0.0808284	0.0808284	0.0808284	0.0808284	0.0808284	0.0808284	0.0808284	0.0808284	0.0808284	0.0808284	0.0808284	0.0808284	0.0808284	0.0808284	0.0808284	0.0808284	0.0808284	0.0808284	0.0808284	0.0808284	0.0808284	0.0808284	0.0808284	0.0808284	0.0808284	0.0808284	12.2512	0.0808284	0.0808284	0.0808284	0.0808284	0.0808284	0.0808284	0.0808284	0.0808284	0.0808284	0.0808284
35	129.065	8.19905	7.92838	9.69461	13.6183	5.06469	6.52803	12.7511	8.08235	18.7651	0.0808284	3.54103	12.9807	21.9644	7.13909	9.78006	4.89968	7.78474	6.03794	4.46973	2.73368	2.74731	6.40723	7.4281	7.81269	21.0309	6.14497	9.8157	15.9052	14.2713	5.26663	4.56877	10.5497	23.064	4.35215	19.0356	0.0808284	10.143	9.45712	7.36012	15.67	0.0808284	9.77379	7.26762	10.3003	7.89765	7.2977	4.01696	4.48606
1904	130.049	10.0952	0.0808284	0.0808284	0.0808284	0.0808284	0.0808284	0.0808284	0.0808284	0.0808284	0.0808284	0.0808284	0.0808284	0.0808284	0.0808284	0.0808284	0.0808284	0.0808284	0.0808284	0.0808284	0.0808284	0.0808284	0.0808284	0.0808284	0.0808284	0.0808284	0.0808284	0.0808284	0.0808284	0.0808284	0.0808284	0.0808284	0.0808284	0.0808284	0.0808284	0.0808284	0.0808284	0.0808284	0.0808284	0.0808284	0.0808284	0.0808284	0.0808284	0.0808284	0.0808284	0.0808284	0.0808284	0.0808284	0.0808284
37	130.049	8.66435	24.6227	40.8254	33.5771	31.0212	29.3204	27.9356	30.4634	34.1474	27.8895	34.5439	32.671	19.3467	43.653	28.0695	27.7481	28.2626	25.9136	19.6012	22.1833	27.9156	32.1271	25.0011	27.7868	35.365	29.3569	32.488	26.9401	25.8269	19.8306	27.6761	26.6362	31.1352	23.0476	18.9836	46.7967	32.939	33.849	26.6114	40.0985	18.5866	31.7459	33.1112	31.9696	33.106	24.038	28.7291	31.2553
36	130.086	5.92496	0.0808284	6.16172	0.0808284	0.0808284	3.77493	0.0808284	0.0808284	0.0808284	0.0808284	0.0808284	0.0808284	0.0808284	0.0808284	0.0808284	0.0808284	0.0808284	0.0808284	0.0808284	0.0808284	0.0808284	0.0808284	0.0808284	0.0808284	0.0808284	0.0808284	0.0808284	0.0808284	0.0808284	0.0808284	0.0808284	0.0808284	0.0808284	0.0808284	0.0808284	0.0808284	0.0808284	0.0808284	0.0808284	0.0808284	0.0808284	0.0808284	0.0808284	0.0808284	0.0808284	0.0808284	0.0808284	0.0808284
38	130.086	10.894	8.9068	5.32907	9.98254	9.9483	8.70606	7.62242	7.88994	11.6311	5.54421	9.05434	6.45418	11.6611	10.3148	8.0645	7.1439	7.53584	12.1755	7.30916	10.4394	8.96554	8.54749	8.8035	9.70631	13.5842	10.1573	13.8695	11.0543	13.5837	12.6346	8.96646	7.49778	9.442	9.51303	8.48229	8.11754	8.9982	6.96341	7.69096	8.31053	5.53256	10.5736	8.13302	7.95189	13.1971	5.41871	5.87346	7.13222
2081	130.086	5.74764	0.0808284	0.0808284	0.0808284	0.0808284	0.0808284	0.0808284	0.0808284	0.0808284	0.0808284	0.0808284	0.0808284	0.0808284	0.0808284	0.0808284	0.0808284	0.0808284	0.0808284	0.0808284	0.0808284	0.0808284	0.0808284	0.0808284	0.0808284	0.0808284	0.0808284	0.0808284	0.0808284	0.0808284	0.0808284	8.48188	0.0808284	4.07694	0.0808284	0.0808284	0.0808284	0.0808284	0.0808284	0.0808284	0.0808284	0.0808284	0.0808284	0.0808284	0.0808284	0.0808284	0.0808284	0.0808284	0.0808284
40	132.076	7.95109	64.4815	47.1221	16.4929	58.4658	41.8933	20.1596	30.8391	35.6069	47.8557	36.3348	21.0482	26.7544	54.3548	14.8803	30.7784	13.1655	17.6069	21.473	33.0419	54.0378	31.3369	17.5377	49.3318	21.6019	37.2206	22.2551	12.6162	27.6961	45.1931	23.648	16.1007	14.2269	33.9402	30.8419	59.4516	34.981	41.8352	35.5663	51.2922	37.4362	35.2577	40.0655	36.4652	64.6626	34.2528	21.2496	39.8056
1125	132.101	5.99487	8.85438	3.86995	5.02087	5.13746	3.44377	4.81442	4.2072	8.25508	6.68893	7.34169	7.04378	5.10844	10.9133	7.20567	3.0954	5.21882	0.0808284	5.05638	0.0808284	8.43821	2.90315	2.42294	9.68067	7.90986	2.20091	0.0808284	4.2851	5.66005	6.84488	1.91627	0.0808284	0.0808284	0.0808284	0.0808284	5.5478	6.26495	6.61084	4.10244	17.4171	3.12045	7.25815	7.62351	7.68097	14.0659	3.78483	3.02647	4.04461
39	132.101	5.69499	18.5769	12.9108	22.6442	23.1252	15.3295	21.0866	18.6436	25.5937	22.6712	20.9687	20.7152	20.3813	22.9532	18.2867	13.2114	19.4999	21.6587	20.744	21.2738	18.0427	17.2651	12.2576	20.4393	21.8612	22.2031	25.6841	25.3351	22.4768	22.3841	23.0276	21.2279	11.4404	14.4429	15.8575	15.0242	15.9553	18.4659	16.7701	19.0789	12.8118	19.632	19.878	16.9134	30.4326	11.6078	9.69847	13.9389
1928	132.101	5.12096	0.0808284	0.0808284	0.0808284	0.0808284	1.69483	0.0808284	0.0808284	0.0808284	0.0808284	0.0808284	0.0808284	0.0808284	0.0808284	0.0808284	0.0808284	0.0808284	0.0808284	0.0808284	0.0808284	0.0808284	0.0808284	0.0808284	0.0808284	0.0808284	0.0808284	0.0808284	0.0808284	0.0808284	0.0808284	0.0808284	0.0808284	0.0808284	0.0808284	0.0808284	0.0808284	0.0808284	0.0808284	0.0808284	0.0808284	0.0808284	0.0808284	0.0808284	0.0808284	0.0808284	0.0808284	0.0808284	0.0808284
42	133.085	1.35615	15.4372	15.6353	21.8136	13.0766	15.9329	21.7352	23.4182	20.6111	20.102	16.1628	21.9211	5.81117	15.284	16.9312	20.8476	18.3931	11.2643	15.3301	8.89369	12.9098	17.1607	13.6941	12.9826	18.6704	15.1591	9.60595	13.844	10.4464	0.0808284	15.5927	11.2158	6.16304	9.76767	0.0808284	16.8921	12.2754	17.2602	8.88041	16.6763	9.00143	12.3807	18.126	18.6916	21.0021	10.0906	17.034	16.4251
2240	133.096	11.0219	0.0808284	0.0808284	0.0808284	0.0808284	0.0808284	0.0808284	0.0808284	0.0808284	0.0808284	0.0808284	0.0808284	0.0808284	1.13849	0.0808284	0.0808284	0.0808284	0.0808284	0.0808284	0.0808284	0.0808284	0.0808284	0.0808284	0.0808284	0.0808284	0.0808284	0.0808284	0.0808284	0.0808284	0.0808284	0.0808284	0.0808284	0.0808284	0.0808284	8.14084	0.0808284	0.0808284	0.0808284	0.0808284	0.0808284	0.0808284	0.0808284	0.0808284	0.0808284	0.0808284	0.0808284	0.0808284	3.16287
1127	133.097	10.9702	7.16823	0.0808284	6.01078	9.3893	8.94638	8.66304	8.82165	9.49606	6.35386	9.83783	7.79292	21.593	5.01126	11.1477	5.17168	5.79896	10.504	6.34128	12.2459	8.46962	3.48245	6.79017	11.7755	20.1832	7.68244	8.1889	9.25857	19.2293	12.9416	10.4068	4.77168	8.62147	8.98164	0.0808284	2.73928	7.42677	1.77187	5.41349	14.1033	0.0808284	7.46194	8.95757	4.94758	6.69825	3.68806	4.36054	0.0808284
1439	134.052	9.27857	0.0808284	0.0808284	0.0808284	0.0808284	0.0808284	0.0808284	0.0808284	0.0808284	0.0808284	0.0808284	0.0808284	0.0808284	0.0808284	0.0808284	0.0808284	0.0808284	0.0808284	0.0808284	0.0808284	0.0808284	0.0808284	0.0808284	0.0808284	0.0808284	0.0808284	0.0808284	0.0808284	0.0808284	0.0808284	0.0808284	0.0808284	0.0808284	0.0808284	0.0808284	0.0808284	0.0808284	0.0808284	0.0808284	0.0808284	0.0808284	0.0808284	0.0808284	0.0808284	0.0808284	0.0808284	0.0808284	0.0808284
1282	136.05	6.36738	4.04929	0.74078	3.56956	4.8612	4.94959	3.16468	3.48787	4.34793	3.62337	4.41045	4.38075	0.0808284	0.0808284	3.21765	3.51571	3.17144	3.74536	3.06266	4.21868	4.89738	3.26552	2.84326	2.21146	2.81487	3.45115	2.55135	3.35408	1.2725	2.95763	2.38958	2.13967	3.59127	3.39747	3.45327	2.51287	4.09005	3.58155	3.052	0.746371	3.36629	3.1614	2.9401	3.1283	2.12167	3.65656	4.09556	4.34434
43	137.045	2.65449	18.9863	13.3008	12.14	13.9761	0.0808284	7.41048	0.0808284	0.0808284	0.0808284	0.0808284	0.0808284	0.0808284	16.953	0.0808284	0.0808284	4.57131	0.0808284	12.9539	7.9695	0.0808284	13.4887	0.0808284	8.98444	0.0808284	16.9455	5.21263	0.0808284	0.0808284	7.87139	6.0264	8.18949	14.3046	0.0808284	10.4381	20.4467	18.499	8.15248	13.1289	12.5529	11.6878	15.4495	0.0808284	9.73936	6.81592	3.77468	7.08768	12.0152
3034	137.07	5.09096	0.0808284	0.0808284	0.0808284	0.0808284	0.0808284	0.0808284	0.0808284	0.0808284	0.0808284	0.0808284	0.0808284	0.0808284	0.0808284	0.0808284	0.0808284	0.0808284	0.0808284	0.0808284	0.0808284	0.0808284	0.0808284	0.0808284	0.0808284	0.0808284	0.0808284	0.0808284	0.0808284	0.0808284	0.0808284	0.0808284	0.0808284	0.0808284	0.0808284	0.0808284	0.0808284	0.0808284	0.0808284	0.0808284	0.0808284	0.0808284	0.0808284	0.0808284	0.0808284	5.51246	0.0808284	0.0808284	0.0808284
46	146.117	8.54933	11.2788	9.48223	11.2883	12.1616	14.7598	11.3897	11.0844	14.5747	7.61761	12.9414	10.3836	13.9483	13.426	11.4894	10.6856	14.2618	11.1878	11.7756	12.7743	17.2421	16.8431	6.25579	8.6452	21.1115	11.4826	7.58421	14.9696	18.7187	11.5372	20.6539	14.0725	10.6912	8.51949	13.9708	10.7446	11.4842	10.9546	6.85062	16.9723	5.293	9.13217	10.5671	11.5863	11.0377	8.91285	6.52994	4.52232
47	147.076	8.66211	37.8426	58.446	52.2668	45.584	45.2834	42.5589	46.3004	49.5634	40.7846	55.6295	51.7685	33.7732	66.9803	43.1186	42.4711	44.0572	41.7506	29.5417	36.2285	45.6422	52.0375	42.4434	45.0787	56.0968	46.2732	55.482	44.0611	40.487	36.598	48.6728	44.7841	49.9876	35.069	29.8483	72.7627	47.1736	48.7114	40.0288	57.501	25.9681	46.9132	49.6188	49.9446	49.6298	34.4268	42.5847	47.0008
48	147.112	10.8941	21.9396	19.0126	25.4569	27.7659	22.6341	18.6438	19.9196	31.7104	16.1544	24.0303	17.1356	29.9046	29.6075	24.4865	18.2422	20.3951	30.4852	21.8505	27.5044	20.2594	19.8088	21.1989	23.8602	35.9375	26.334	31.8171	26.4631	33.4502	31.7359	26.4001	19.5391	25.85	24.7807	23.2883	25.23	24.5031	20.0304	23.3272	25.2423	16.9314	28.3002	21.7211	22.6586	29.7233	12.9683	14.7505	17.7621
49	147.113	11.0537	0.0808284	0.0808284	0.0808284	0.0808284	0.0808284	0.0808284	0.0808284	0.0808284	0.0808284	0.0808284	0.0808284	0.0808284	0.0808284	0.0808284	0.0808284	0.0808284	0.0808284	0.0808284	0.0808284	0.0808284	0.0808284	0.0808284	0.0808284	0.0808284	0.0808284	0.0808284	0.0808284	0.0808284	0.0808284	0.0808284	0.0808284	0.0808284	0.0808284	0.0808284	0.0808284	0.0808284	0.0808284	0.0808284	0.0808284	0.0808284	0.0808284	0.0808284	0.0808284	0.0808284	0.0808284	0.0808284	0.0808284
50	148.06	10.0976	8.44529	5.31865	3.94479	9.42392	4.64668	4.01454	4.23328	6.12472	6.0725	6.99259	3.79422	6.74036	12.043	2.52881	0.0808284	0.0808284	6.02785	4.59921	7.77779	5.06838	5.32317	5.23507	12.422	6.45829	8.55564	6.45127	6.77896	5.65803	0.0808284	0.0808284	10.4419	5.59897	0.0808284	0.0808284	4.85503	3.904	4.94524	4.09909	4.25155	0.0808284	3.34216	0.0808284	4.79094	7.26558	0.0808284	0.0808284	6.42615
53	151.096	1.38087	59.6559	57.108	80.3558	54.8281	79.1365	87.909	80.1817	82.3579	91.2118	73.3447	66.7384	15.9047	49.6383	56.3324	83.6887	57.9927	25.3074	47.7652	27.0049	31.4189	44.4949	43.8192	38.1111	50.1587	41.4596	27.1572	41.8395	33.3041	22.7922	52.7831	35.0907	24.1454	27.8498	16.4791	63.4014	41.1387	71.2987	43.9614	49.3792	33.5964	54.7859	71.6752	86.7207	88.4104	60.3813	67.2496	81.6255
1831	151.115	5.50601	0.0808284	5.39111	0.0808284	0.0808284	0.0808284	0.0808284	0.0808284	0.0808284	0.0808284	0.0808284	0.0808284	0.0808284	0.0808284	0.0808284	0.0808284	0.0808284	0.0808284	0.0808284	0.0808284	0.0808284	0.0808284	0.0808284	0.0808284	0.0808284	0.0808284	0.0808284	0.0808284	0.0808284	0.0808284	0.0808284	0.0808284	0.0808284	0.0808284	0.0808284	0.0808284	0.0808284	0.0808284	0.0808284	0.0808284	0.0808284	0.0808284	0.0808284	0.0808284	0.0808284	0.0808284	0.0808284	0.0808284
56	153.077	6.36564	17.4119	16.552	19.3985	20.261	21.0695	18.5623	18.5897	17.9414	20.6981	18.1026	17.3599	16.7655	15.838	16.4289	18.3503	16.1913	19.0185	16.8879	17.5215	20.7265	20.2775	14.653	18.4514	21.2294	20.039	21.0818	18.829	15.7783	22.3335	20.0688	18.4906	18.4288	18.4779	17.4642	18.4687	18.0582	15.6001	16.662	15.6471	18.1455	17.5618	16.4575	15.1901	15.8539	15.1859	18.3648	18.9896
1958	155.106	0.960344	0.0808284	0.0808284	0.0808284	0.0808284	0.0808284	2.29819	0.0808284	2.60065	0.0808284	0.0808284	0.0808284	0.0808284	0.0808284	0.0808284	0.0808284	0.0808284	0.0808284	0.0808284	0.0808284	0.0808284	0.0808284	0.0808284	0.0808284	0.0808284	0.0808284	0.0808284	0.0808284	0.0808284	0.0808284	0.0808284	0.0808284	0.0808284	0.0808284	0.0808284	0.0808284	0.0808284	0.0808284	0.0808284	0.0808284	0.0808284	0.0808284	0.0808284	0.0808284	0.0808284	0.0808284	0.0808284	0.0808284
57	156.042	5.94569	12.6445	15.9932	25.4987	15.142	17.103	21.368	20.1705	21.2772	16.0016	15.0743	18.2661	7.20539	18.2533	16.1204	18.8786	18.2695	12.4708	13.4275	8.56286	11.9637	16.8454	11.7358	12.3576	25.7041	15.9815	13.7132	12.715	7.06498	4.81033	28.604	11.3887	15.5	8.44427	8.85622	8.63123	13.8981	15.7903	9.29684	16.8115	8.01637	13.7062	13.8774	15.7671	18.9562	6.04664	11.7904	14.4286
3262	156.076	9.09507	0.0808284	0.0808284	0.0808284	0.0808284	0.0808284	0.0808284	0.0808284	0.0808284	0.0808284	0.0808284	0.0808284	0.0808284	0.0808284	0.0808284	0.0808284	0.0808284	0.0808284	0.0808284	0.0808284	0.0808284	0.0808284	0.0808284	0.0808284	0.0808284	0.0808284	0.0808284	0.0808284	0.0808284	0.0808284	0.0808284	0.0808284	0.0808284	0.0808284	0.0808284	0.0808284	0.0808284	0.0808284	0.0808284	0.0808284	0.0808284	0.0808284	0.0808284	0.0808284	0.0808284	0.0808284	0.0808284	0.0808284
58	156.076	8.72581	81.0478	58.4555	86.3536	96.0806	87.3447	65.4472	89.0121	94.0815	83.4142	79.3362	98.293	39.3628	92.3214	71.105	40.8819	69.684	90.7932	62.784	35.2764	50.4552	55.4154	34.9937	49.6434	55.366	52.0602	55.9021	42.3099	74.7917	47.6026	59.4845	42.4741	77.1868	53.3884	66.8897	53.8002	66.6481	79.7831	56.8997	44.9415	39.5473	88.6626	96.0135	83.9786	83.9322	64.6585	69.1285	82.5503
1714	157.079	8.72091	0.0808284	0.0808284	1.28113	0.0808284	0.786261	0.0808284	0.0808284	0.807091	0.0808284	0.0808284	1.67477	0.0808284	0.0808284	0.0808284	0.0808284	0.0808284	0.0808284	0.0808284	0.0808284	0.0808284	0.0808284	0.0808284	0.0808284	0.0808284	0.0808284	0.0808284	0.0808284	0.0808284	0.0808284	0.0808284	0.0808284	0.0808284	0.0808284	0.0808284	0.0808284	0.0808284	0.0808284	0.0808284	0.0808284	0.0808284	0.0808284	0.0808284	0.0808284	0.0808284	0.0808284	0.0808284	0.0808284
59	158.963	6.76984	45.1141	47.4946	52.9445	55.8852	54.6714	41.3279	53.9527	54.8474	51.2915	48.479	54.3623	39.2821	63.4381	61.4848	60.3092	50.4597	49.8237	52.5625	61.323	56.9278	81.739	65.6649	70.2486	86.5362	81.1587	70.0199	53.1816	44.8053	55.3814	93.1737	78.0528	45.9121	40.7544	43.5268	48.1779	44.3655	44.1233	35.7788	49.7116	31.367	47.72	48.8137	49.5168	52.9367	36.2272	40.7195	46.0793
2268	159.076	8.31458	0.0808284	0.0808284	0.0808284	0.0808284	0.0808284	0.0808284	0.0808284	0.0808284	0.0808284	0.0808284	0.0808284	0.0808284	0.0808284	0.0808284	0.0808284	0.0808284	0.0808284	0.0808284	0.0808284	0.0808284	0.0808284	0.0808284	0.0808284	0.0808284	0.0808284	0.0808284	0.0808284	0.0808284	0.0808284	0.0808284	0.0808284	0.0808284	0.0808284	0.0808284	0.0808284	0.0808284	0.0808284	0.0808284	0.0808284	0.0808284	0.0808284	0.0808284	0.0808284	0.0808284	0.0808284	0.0808284	0.0808284
60	159.076	9.09482	4.04897	3.82199	5.59739	5.29068	5.88647	4.31347	0.0808284	4.10292	3.87218	6.16215	5.28039	4.64709	4.98016	4.17872	4.67662	4.35837	0.0808284	0.0808284	4.33229	7.44859	5.60853	4.6278	4.47357	7.23113	2.89717	2.66093	5.73186	6.43159	4.63642	0.0808284	1.38729	5.31568	0.0808284	5.23387	4.54145	5.51409	5.00776	4.31651	5.71954	0.0808284	5.15002	4.79996	4.91706	1.89358	3.48355	3.53777	3.31852
1130	160.034	6.89444	2.67412	1.70986	0.0808284	3.44451	0.0808284	0.0808284	4.27781	0.0808284	0.0808284	3.60776	0.0808284	0.0808284	0.0808284	0.0808284	0.0808284	0.0808284	0.0808284	0.0808284	0.0808284	0.0808284	0.0808284	0.956176	3.42927	1.38423	0.0808284	0.0808284	0.0808284	0.0808284	0.0808284	5.23512	0.0808284	0.0808284	0.0808284	0.0808284	0.0808284	5.54008	0.0808284	0.0808284	0.0808284	0.0808284	0.0808284	0.0808284	0.0808284	0.0808284	0.0808284	0.0808284	0.0808284
1444	160.06	11.6976	0.0808284	0.0808284	0.0808284	0.0808284	0.0808284	0.0808284	0.0808284	0.0808284	0.0808284	0.0808284	0.0808284	0.0808284	0.0808284	0.0808284	0.0808284	0.0808284	0.0808284	0.0808284	0.0808284	0.0808284	0.0808284	0.0808284	0.0808284	0.0808284	0.0808284	0.0808284	0.0808284	0.0808284	0.0808284	0.0808284	0.0808284	0.0808284	0.0808284	0.0808284	0.0808284	0.0808284	0.0808284	0.0808284	0.0808284	0.0808284	0.0808284	0.0808284	0.0808284	0.0808284	0.0808284	0.0808284	0.0808284
63	162.05	6.80699	4.5263	2.99079	6.59804	4.76389	4.25947	5.5559	5.50776	7.38615	8.44586	6.13083	5.09595	2.51731	6.7487	5.17074	4.46445	5.44277	3.67803	4.83857	5.53886	7.57093	4.45339	4.63988	8.73851	9.829	7.95757	6.30211	5.86343	5.8893	8.63783	5.78304	6.1237	4.13329	0.0808284	4.28918	3.42245	4.55801	5.00686	3.70568	6.24778	0.0808284	6.1034	5.81127	5.69207	9.45174	0.0808284	1.96943	5.35238
64	162.112	7.98172	329.224	342.833	269.315	445.541	326.844	287.685	349.405	409.926	230.87	242.316	332.013	198.645	517.175	367.785	300.707	324.669	268.979	350.095	319.477	296.307	524.463	232.642	330.458	428.778	402.689	340.91	288.238	234.2	309.06	462.392	340.38	252.347	223.359	228.439	378.931	393.757	358.853	231.33	365.153	212.171	329.127	286.84	329.211	395.384	244.672	229.282	250.86
2082	162.112	7.26985	0.0808284	0.0808284	0.0808284	0.0808284	0.0808284	0.0808284	0.0808284	0.0808284	0.0808284	0.0808284	0.0808284	0.0808284	0.0808284	0.0808284	0.0808284	0.0808284	0.0808284	0.0808284	0.0808284	6.96244	0.0808284	0.0808284	0.0808284	0.0808284	0.0808284	0.0808284	0.0808284	0.0808284	0.0808284	0.0808284	22.039	0.0808284	0.0808284	0.0808284	0.0808284	0.0808284	0.0808284	0.0808284	0.0808284	0.0808284	0.0808284	0.0808284	0.0808284	0.0808284	0.0808284	0.0808284	0.0808284
65	163.115	7.98484	43.6728	42.7548	32.8584	54.007	41.2154	34.2109	37.9492	54.258	27.4534	29.6321	41.8705	19.9335	68.1835	46.912	37.8183	37.5179	30.7247	43.2587	40.4433	35.2683	74.6051	30.7652	36.2025	57.9585	49.2729	42.8654	35.3503	27.0548	35.083	60.725	39.5332	31.261	26.3758	27.8153	47.5954	50.7656	43.953	27.1219	42.8881	21.0144	39.5386	35.182	38.2979	49.9433	27.8897	27.1764	29.6048
3287	163.147	0.833317	0.0808284	0.0808284	0.0808284	0.0808284	0.0808284	0.0808284	0.0808284	0.0808284	0.0808284	0.0808284	0.0808284	0.0808284	0.0808284	0.0808284	0.0808284	0.0808284	0.0808284	0.0808284	0.0808284	0.0808284	0.0808284	0.0808284	0.0808284	0.0808284	0.0808284	0.0808284	0.0808284	0.0808284	0.0808284	0.0808284	0.0808284	0.0808284	0.0808284	0.0808284	0.0808284	0.0808284	0.0808284	0.0808284	0.0808284	0.0808284	0.0808284	0.0808284	0.0808284	0.0808284	0.0808284	0.0808284	0.0808284
67	166.026	12.0779	24.0821	15.1162	34.2334	19.7428	27.6376	30.3469	27.8195	29.1148	30.8176	25.0424	31.4363	4.31222	18.9356	14.9913	24.2045	17.2867	14.7624	17.2678	11.9338	16.7224	33.4996	19.7274	24.3261	32.7317	23.27	20.0907	24.6268	13.6102	8.36868	32.2077	17.4376	12.4802	13.8091	7.93165	16.4734	11.7502	25.1505	9.84079	11.2346	9.16768	16.775	22.6728	24.7024	32.7069	16.7586	17.1836	23.8846
68	166.086	5.56813	29.7167	16.7089	35.8442	27.953	28.9297	23.6744	26.8605	31.0518	27.1997	26.3944	29.668	24.4555	31.7642	22.6276	22.1326	25.2939	26.5324	24.6673	24.9289	28.8776	42.1342	24.16	26.4223	29.8695	27.0642	25.7176	27.8528	31.5569	30.0868	32.3004	20.2422	23.4775	25.4033	24.4195	39.4793	18.0079	20.9453	16.8953	26.7015	14.0293	21.281	21.2365	22.2891	27.5519	12.7584	16.9497	27.2002
1132	166.097	1.26301	0.0808284	0.0808284	0.0808284	0.0808284	0.0808284	0.0808284	0.0808284	0.0808284	0.0808284	0.0808284	0.0808284	0.0808284	0.0808284	0.0808284	0.0808284	0.0808284	0.0808284	0.0808284	0.0808284	0.0808284	0.0808284	0.0808284	0.0808284	0.0808284	0.0808284	0.0808284	0.0808284	0.0808284	0.0808284	0.0808284	0.0808284	0.0808284	0.0808284	0.0808284	0.0808284	0.0808284	0.0808284	0.0808284	0.0808284	0.0808284	0.0808284	0.0808284	0.0808284	0.0808284	0.0808284	0.0808284	0.0808284
70	169.058	8.65595	7.85709	14.877	8.8232	7.65691	10.9164	8.11431	9.21543	8.81875	8.43171	10.297	9.02947	8.14417	14.9675	9.12241	9.52491	8.14918	8.89525	5.7646	8.52556	7.90691	8.32342	8.18703	9.40568	10.1577	9.31288	11.3923	7.05573	11.1547	9.7411	9.13031	10.5925	9.3166	7.17037	7.50609	16.4045	11.066	10.2394	9.79414	16.0039	6.97827	9.37092	9.4105	8.56584	8.66614	8.26337	9.29649	8.64147
1689	170.092	8.3273	0.0808284	0.0808284	0.0808284	0.0808284	0.0808284	0.0808284	0.0808284	0.0808284	0.0808284	0.0808284	0.0808284	0.0808284	0.0808284	0.0808284	0.0808284	0.0808284	0.0808284	0.0808284	0.0808284	0.0808284	0.0808284	0.0808284	0.0808284	1.22968	0.0808284	0.0808284	0.0808284	0.0808284	0.0808284	0.0808284	0.0808284	0.0808284	0.0808284	0.0808284	0.0808284	0.0808284	0.0808284	0.0808284	0.0808284	0.0808284	0.0808284	0.0808284	0.0808284	0.0808284	0.0808284	0.0808284	0.0808284
71	175.119	10.607	37.2979	82.6756	42.66	29.9888	35.2198	23.6708	9.5804	30.6667	14.2183	33.222	13.5347	47.9986	52.5491	30.1636	38.5666	33.8692	46.7912	4.53413	20.7326	43.1459	33.157	42.5025	40.0529	42.6268	34.388	44.1244	24.2041	26.5808	35.1939	5.99052	25.7025	51.1533	14.5871	36.5762	85.3681	49.7538	68.8968	66.1944	97.4104	38.0189	48.6659	41.5122	41.0277	49.1949	35.1646	33.4933	36.1232
72	175.125	10.7574	0.0808284	2.91287	0.0808284	0.0808284	0.0808284	0.0808284	0.0808284	1.1596	0.0808284	0.0808284	0.0808284	0.0808284	0.0808284	0.0808284	2.2568	0.0808284	0.0808284	0.0808284	0.0808284	0.0808284	3.99972	3.14903	0.0808284	4.67708	0.0808284	0.0808284	1.26904	0.0808284	0.0808284	0.0808284	4.33853	0.0808284	0.0808284	0.0808284	0.0808284	0.0808284	0.0808284	0.0808284	0.0808284	0.0808284	0.0808284	0.0808284	0.0808284	0.0808284	0.0808284	0.0808284	0.0808284
73	176.103	9.096	9.49912	7.51202	8.65797	8.10636	8.05154	9.60339	4.53257	6.58776	7.05266	9.72146	7.62232	7.69545	8.63929	6.64815	8.75762	8.28382	5.32155	0.0808284	7.64864	12.1738	10.2524	7.16751	8.67367	11.7365	7.52479	5.65259	8.2691	11.8414	7.16768	5.52957	4.94373	10.5999	0.0808284	10.1417	8.19326	8.19998	8.59503	7.97749	10.0204	1.88157	8.37219	7.67033	7.92231	4.03812	6.78384	6.97202	6.3427
2977	176.122	10.6006	0.0808284	0.0808284	0.0808284	0.0808284	0.0808284	0.0808284	0.0808284	0.0808284	0.0808284	0.0808284	0.0808284	0.0808284	0.0808284	0.0808284	0.0808284	0.0808284	0.0808284	0.0808284	0.0808284	0.0808284	0.0808284	0.0808284	0.0808284	0.0808284	0.0808284	0.0808284	0.0808284	0.0808284	0.0808284	0.0808284	0.0808284	0.0808284	0.0808284	0.0808284	0.0808284	0.0808284	0.0808284	0.0808284	0.0808284	0.0808284	0.0808284	0.0808284	0.0808284	0.0808284	0.0808284	0.0808284	0.0808284
75	179.085	1.5276	42.2151	42.7656	42.5026	42.0982	46.1202	43.8011	43.447	40.4637	45.0061	41.4433	47.4791	26.6578	41.9749	43.7569	38.6388	39.9192	32.9809	46.9775	26.141	32.9673	30.656	28.2974	29.1091	35.3527	33.2661	32.6709	27.7543	30.7875	32.1809	26.4979	24.4806	30.6472	29.3651	30.4512	44.31	42.519	38.9882	41.5725	40.3962	41.4205	41.5637	40.8114	41.3922	41.328	43.535	42.1032	44.6034
1134	179.085	1.06758	0.0808284	3.21513	0.0808284	0.0808284	3.17818	0.0808284	0.0808284	0.0808284	0.0808284	0.0808284	2.86717	0.0808284	4.48049	0.0808284	0.0808284	3.09949	0.0808284	2.25436	0.0808284	0.0808284	0.0808284	0.0808284	0.0808284	0.0808284	0.0808284	0.0808284	0.0808284	0.0808284	0.0808284	0.0808284	0.0808284	0.0808284	0.0808284	0.0808284	1.80545	5.01538	3.24026	0.0808284	2.10766	0.0808284	3.65024	2.84693	3.67298	0.0808284	3.81068	3.73077	4.386
76	180.089	1.52744	6.5637	7.27016	6.32294	6.77186	4.74384	6.16378	6.03755	6.44503	6.38676	5.72185	5.79134	0.0808284	6.32662	6.20836	3.72844	5.56716	2.58813	6.984	0.974549	5.33563	2.64449	2.81257	3.46779	4.29268	3.98668	1.18122	1.02118	2.57209	4.0928	0.0808284	0.0808284	4.31457	3.21796	2.41583	7.68832	5.83049	4.95271	5.35163	5.65221	6.5175	5.31387	5.46491	5.41364	4.71816	5.11382	6.08542	5.82655
2716	181.049	1.03223	0.0808284	0.0808284	0.0808284	0.0808284	0.0808284	0.0808284	0.0808284	0.0808284	0.0808284	0.0808284	0.0808284	0.0808284	0.0808284	0.0808284	0.0808284	0.0808284	0.0808284	0.0808284	0.0808284	0.0808284	0.0808284	0.0808284	0.0808284	0.0808284	0.0808284	0.0808284	0.0808284	0.0808284	0.0808284	0.0808284	0.0808284	0.0808284	0.0808284	0.0808284	0.0808284	0.0808284	0.0808284	0.0808284	0.0808284	0.0808284	0.0808284	0.0808284	0.0808284	0.0808284	0.0808284	0.0808284	0.0808284
79	188.07	5.62723	12.0689	8.76173	16.9138	15.7826	18.174	8.30509	10.5289	14.2693	13.4638	14.9573	18.8179	8.7917	21.8908	11.236	13.153	9.19402	13.7289	15.2325	9.82565	15.0046	9.93353	12.7612	20.7762	16.9519	14.4173	15.1082	15.8074	17.8756	18.5484	16.3291	10.9384	14.2493	10.2911	11.1872	11.144	14.1041	11.7209	8.73172	9.19331	7.28575	14.7242	12.8994	12.4267	13.0225	10.6301	8.30004	11.527
2269	188.128	2.06779	0.0808284	0.0808284	0.0808284	0.0808284	0.0808284	0.0808284	0.0808284	0.0808284	0.0808284	0.0808284	0.0808284	0.0808284	0.0808284	0.0808284	0.0808284	0.0808284	0.0808284	0.0808284	0.0808284	4.28139	0.0808284	0.0808284	0.0808284	1.06613	0.0808284	0.0808284	0.0808284	0.0808284	0.0808284	0.0808284	0.0808284	0.0808284	0.0808284	0.0808284	0.0808284	0.0808284	0.0808284	0.0808284	0.0808284	0.0808284	0.0808284	0.0808284	0.0808284	0.0808284	0.0808284	0.0808284	0.0808284
81	194.096	0.855021	191.345	225.213	199.078	218.376	234.168	257.344	210.253	239.442	216.718	246.153	240.753	141.219	274.449	209.799	238.667	220.223	149.984	259.596	175.243	197.429	254.382	201.297	180.623	237.365	242.887	237.979	229.023	155.248	243.805	197.55	198.374	209.512	202.981	226.947	277.99	210.216	260.172	200.211	186.931	196.648	281.966	209.797	258.898	218.942	147.066	175.665	327.918
83	194.138	5.30184	0.0808284	29.0402	0.0808284	0.0808284	0.0808284	0.0808284	0.0808284	0.0808284	0.0808284	0.0808284	0.0808284	0.0808284	16.8576	0.0808284	0.0808284	0.0808284	0.0808284	0.0808284	0.0808284	0.0808284	0.0808284	0.0808284	0.0808284	0.0808284	0.0808284	0.0808284	0.0808284	0.0808284	0.0808284	0.0808284	0.0808284	0.0808284	0.0808284	0.0808284	13.5083	5.10029	4.2355	2.39863	3.66513	1.73252	11.8442	15.2103	14.1082	5.12861	4.65931	6.74801	2.99175
84	195.099	0.854829	30.6203	35.9306	32.4005	40.4876	31.8437	35.5053	34.599	34.0546	37.0897	36.4488	40.5368	26.301	47.3546	33.2735	36.6753	34.2495	26.6386	39.8818	31.2756	36.7431	43.342	37.9112	31.277	45.3291	43.1855	38.7745	43.7276	27.3546	40.4197	41.3467	39.232	35.1497	30.8344	30.401	43.0298	35.0539	40.7893	31.4845	35.9183	39.6554	39.1084	42.7583	38.5062	36.0292	28.1901	33.2165	60.796
1138	195.121	1.20198	0.0808284	74.6534	0.0808284	100.543	0.0808284	0.0808284	0.0808284	130.562	0.0808284	0.0808284	0.0808284	0.0808284	0.0808284	0.0808284	0.0808284	0.0808284	0.0808284	81.4197	54.187	66.6369	0.0808284	0.0808284	0.0808284	0.0808284	0.0808284	0.0808284	0.0808284	32.9351	0.0808284	0.0808284	0.0808284	0.0808284	0.0808284	0.0808284	0.0808284	0.0808284	0.0808284	0.0808284	70.7383	45.9217	0.0808284	0.0808284	0.0808284	0.0808284	0.0808284	0.0808284	0.0808284
85	195.122	1.34939	274.29	179.933	349.404	165.958	319.458	355.126	361.53	211.109	337.506	287.737	304.769	108.837	221.95	303.525	341.154	290.265	145.531	174.907	108.167	121.809	305.501	214.092	240.895	324.313	208.169	181.823	252.31	129.28	142.707	395.097	222.793	151.253	177.37	130.739	272.598	165.225	310.695	171.075	143.96	115.285	230.043	278.721	337.684	391.55	203.619	272.132	286.098
3111	195.142	5.33818	0.0808284	0.0808284	0.0808284	0.0808284	0.0808284	0.0808284	0.0808284	0.0808284	0.0808284	0.0808284	0.0808284	0.0808284	0.0808284	0.0808284	0.0808284	0.0808284	0.0808284	0.0808284	0.0808284	0.0808284	0.0808284	0.0808284	0.0808284	0.0808284	0.0808284	0.0808284	0.0808284	0.0808284	0.0808284	0.0808284	0.0808284	0.0808284	0.0808284	0.0808284	0.0808284	0.0808284	0.0808284	0.0808284	0.0808284	0.0808284	0.0808284	0.0808284	0.0808284	0.0808284	0.0808284	0.0808284	0.0808284
88	196.127	1.34881	19.554	21.4598	38.7598	22.672	21.8729	26.957	30.8917	23.8011	24.4659	21.844	24.7898	0.0808284	17.3696	18.5725	31.3301	23.9005	9.81409	19.3011	13.9001	10.9496	19.8835	17.2216	18.2762	25.3269	15.4218	10.8875	18.4708	11.7077	9.93168	21.1128	13.38	8.42516	12.2117	6.87015	22.9304	15.1635	22.1231	12.9506	15.2444	12.0784	17.5113	31.3538	23.384	44.8406	17.5351	16.6098	31.7589
1453	197.065	9.27982	0.0808284	0.0808284	0.0808284	0.0808284	0.0808284	0.0808284	0.0808284	0.0808284	0.0808284	0.0808284	0.0808284	4.30078	0.0808284	0.0808284	4.84172	0.0808284	0.0808284	0.0808284	5.70798	0.0808284	26.9987	12.4569	24.4545	36.9622	24.5858	17.5684	5.09381	0.0808284	0.0808284	27.5824	22.7608	0.0808284	0.0808284	0.0808284	0.0808284	0.0808284	0.0808284	0.0808284	0.0808284	0.0808284	0.0808284	0.0808284	0.0808284	0.0808284	0.0808284	0.0808284	0.0808284
91	198.085	9.09147	7.1318	5.05861	7.58754	7.6874	6.46774	9.03252	0.0808284	7.3933	5.11203	8.00732	7.05596	8.34267	6.63987	4.85077	7.51809	8.00952	4.97268	0.0808284	5.96574	9.56136	10.8557	6.73737	7.32328	9.2662	7.36483	5.47333	7.97184	12.1118	7.67864	7.07176	5.24875	9.38378	0.0808284	8.36342	8.45664	7.38439	6.76039	7.06078	8.00798	0.0808284	7.42628	6.75721	6.71394	2.20158	5.15831	5.85988	4.66797
89	198.096	6.92934	0.0808284	0.0808284	0.0808284	0.0808284	0.0808284	0.0808284	0.0808284	0.0808284	0.0808284	0.0808284	0.0808284	0.0808284	0.0808284	0.0808284	0.0808284	0.0808284	0.0808284	0.0808284	0.0808284	0.0808284	0.0808284	0.0808284	0.0808284	0.0808284	0.0808284	0.0808284	0.0808284	0.0808284	0.0808284	0.0808284	0.0808284	0.0808284	0.0808284	0.0808284	0.0808284	0.0808284	0.0808284	0.0808284	3.55863	0.0808284	0.0808284	0.0808284	0.0808284	0.0808284	0.0808284	0.0808284	0.0808284
93	203.052	7.10591	97.7487	118.165	91.8802	96.6951	98.9047	108.47	139.602	84.6507	98.46	96.3397	94.5276	78.0301	118.231	96.1418	101.561	103.967	80.7146	90.4093	93.2735	125.28	114.088	93.1359	106.827	111.195	105.244	109.867	100.072	87.8074	120.025	131.383	106.963	95.4747	101.053	105.883	130.398	115.196	100.027	87.2091	164.829	76.8943	98.3289	100.151	95.0422	102.17	85.5058	91.2094	97.4505
2665	203.121	0.874717	0.0808284	0.0808284	0.0808284	0.0808284	0.0808284	0.0808284	0.0808284	0.0808284	0.0808284	0.0808284	0.0808284	0.0808284	0.0808284	0.0808284	0.0808284	0.0808284	0.0808284	0.0808284	0.0808284	0.0808284	0.0808284	0.0808284	0.0808284	0.0808284	0.0808284	0.0808284	0.0808284	0.0808284	0.0808284	0.0808284	0.0808284	0.0808284	0.0808284	0.0808284	0.0808284	0.0808284	0.0808284	0.0808284	0.0808284	0.0808284	0.0808284	0.0808284	0.0808284	0.0808284	0.0808284	0.0808284	0.0808284
94	203.15	9.65483	10.5561	3.34766	12.28	15.7116	13.5599	10.6621	9.66868	14.0079	9.72146	14.8889	9.51092	9.9818	10.5665	9.08815	11.0746	13.605	10.0784	9.94493	13.9598	13.7702	19.4633	13.2578	12.5942	15.9462	17.6739	15.8331	10.8681	13.8001	16.9002	15.7679	16.8424	12.0261	13.0004	10.9965	7.44674	13.3495	8.8564	8.71481	6.28327	1.45785	7.0005	8.15431	10.8997	10.7368	2.66396	6.92297	8.43656
3193	203.15	9.59981	0.0808284	0.0808284	0.0808284	0.0808284	0.0808284	0.0808284	0.0808284	0.0808284	0.0808284	0.0808284	0.0808284	0.0808284	0.0808284	0.0808284	0.0808284	0.0808284	0.0808284	0.0808284	0.0808284	0.0808284	0.0808284	0.0808284	0.0808284	0.0808284	0.0808284	0.0808284	0.0808284	0.0808284	0.0808284	0.0808284	0.0808284	0.0808284	0.0808284	0.0808284	0.0808284	0.0808284	0.0808284	0.0808284	0.0808284	0.0808284	0.0808284	0.0808284	0.0808284	0.0808284	0.0808284	0.0808284	0.0808284
96	204.123	6.86188	65.8728	53.2425	52.3396	76.0612	47.6633	47.2537	49.2208	84.9052	49.0677	33.7235	77.2702	4.89687	79.8253	53.189	7.37097	58.6605	34.3252	76.3101	10.5426	19.8414	0.0808284	0.0808284	0.0808284	0.0808284	0.0808284	0.0808284	9.06879	34.2555	27.1554	0.0808284	0.0808284	53.8152	48.0389	56.2181	72.4241	46.3886	44.41	39.6489	39.0809	34.8741	60.5035	49.4692	57.4282	110.44	37.6045	39.2307	62.3336
2180	205.085	0.884153	0.0808284	0.0808284	0.0808284	0.0808284	0.0808284	0.0808284	0.0808284	0.0808284	0.0808284	0.0808284	0.0808284	0.0808284	0.0808284	0.0808284	0.0808284	223.49	121.735	0.0808284	0.0808284	0.0808284	689.583	0.0808284	0.0808284	0.0808284	0.0808284	0.0808284	0.0808284	163.524	241.18	0.0808284	0.0808284	0.0808284	0.0808284	0.0808284	0.0808284	0.0808284	0.0808284	0.0808284	0.0808284	0.0808284	0.0808284	0.0808284	0.0808284	0.0808284	0.0808284	0.0808284	0.0808284
97	206.886	5.81408	13.5556	11.2719	21.6566	10.0948	14.1937	17.1552	11.8016	17.1636	16.3076	15.5233	18.5177	4.31442	13.2909	9.97522	12.7031	10.887	10.3968	10.8454	11.1687	11.0271	18.7676	12.4457	11.5966	19.1377	14.2733	11.6658	12.9522	7.92222	3.39319	22.3717	10.0808	6.98389	8.30042	5.83765	13.0364	5.96986	12.354	5.93181	9.11969	3.90435	9.99472	12.7457	13.4734	19.03	6.91071	9.48617	14.156
1834	207.032	0.833588	0.0808284	1.53131	0.0808284	0.0808284	0.0808284	0.0808284	0.0808284	0.0808284	0.0808284	0.0808284	0.0808284	0.0808284	0.0808284	0.0808284	0.0808284	0.0808284	0.0808284	0.0808284	0.0808284	0.0808284	0.0808284	0.0808284	0.0808284	0.0808284	0.0808284	0.0808284	0.0808284	0.0808284	0.0808284	0.0808284	0.0808284	0.0808284	0.0808284	0.0808284	0.0808284	0.0808284	0.0808284	0.0808284	0.0808284	0.0808284	0.0808284	0.0808284	0.0808284	0.0808284	0.0808284	0.0808284	0.0808284
99	218.138	6.12292	11.1184	7.18805	5.71068	11.2323	6.18336	6.88925	7.00259	13.3256	4.10892	2.34479	4.66197	2.14563	12.424	8.89657	0.0808284	6.14747	4.96588	10.7809	0.0808284	5.17705	0.0808284	0.0808284	0.0808284	0.0808284	0.0808284	0.0808284	4.08773	9.11923	9.32264	0.0808284	0.0808284	8.31889	4.62258	9.1465	10.5883	8.57439	7.37779	3.25056	9.35553	4.72336	7.38172	6.34885	5.4722	13.9056	5.31172	2.71968	6.1629
3188	218.211	1.06725	0.0808284	0.0808284	0.0808284	0.0808284	0.0808284	0.0808284	0.0808284	0.0808284	0.0808284	0.0808284	0.0808284	0.0808284	0.0808284	0.0808284	0.0808284	0.0808284	0.0808284	0.0808284	0.0808284	0.0808284	0.0808284	0.0808284	0.0808284	0.0808284	0.0808284	0.0808284	0.0808284	0.0808284	0.0808284	0.0808284	0.0808284	0.0808284	0.0808284	0.0808284	0.0808284	0.0808284	0.0808284	0.0808284	0.0808284	0.0808284	0.0808284	0.0808284	0.0808284	0.0808284	0.0808284	0.0808284	0.0808284
1293	224.128	11.6325	3.37217	1.23875	2.80378	6.66262	0.0808284	3.13286	0.0808284	2.43121	2.62352	4.12826	5.53269	5.28769	0.0808284	5.68933	4.14634	3.96355	5.48713	3.38976	2.86744	3.9729	1.646	1.90209	4.05666	3.56305	3.07411	3.92392	2.90683	7.95408	9.47462	4.24916	7.83292	6.84722	5.4772	7.72262	0.0808284	0.0808284	5.3485	0.0808284	0.0808284	8.07889	0.0808284	6.0724	4.41404	2.20648	6.93829	1.26786	5.03251
105	224.128	12.2876	78.4184	70.1678	80.7503	81.127	50.7825	75.3157	85.9382	81.7108	87.5481	87.1103	83.8697	91.7123	76.8736	85.0782	35.1501	78.3234	109.958	74.2905	83.1474	95.701	96.6776	78.183	50.2881	58.0942	96.2032	0.0808284	0.0808284	105.117	95.2962	115.956	103.209	85.1815	0.0808284	89.6439	2.0457	78.2572	74.8955	68.3318	73.5216	0.0808284	78.8633	0.0808284	76.1989	78.2165	72.922	72.5344	80.1727
1294	224.128	11.8634	1.99813	1.60766	2.90723	4.64833	7.09673	0.0808284	1.53089	0.697649	3.64555	0.947703	0.0808284	0.0808284	1.05007	0.0808284	0.0808284	0.0808284	0.0808284	0.0808284	0.0808284	0.808787	0.0808284	0.0808284	0.0808284	0.0808284	0.0808284	0.0808284	0.0808284	0.0808284	0.0808284	0.0808284	0.0808284	0.0808284	0.0808284	0.0808284	1.888	0.0808284	0.0808284	0.0808284	0.0808284	0.0808284	5.1296	0.0808284	1.29153	0.0808284	0.0808284	0.660809	1.38517
104	224.128	7.4555	79.2182	73.6989	265.943	274.223	292.749	77.5863	290.362	89.029	287.773	278.559	274.92	148.617	262.896	83.8743	85.6123	268.052	258.54	78.2125	97.2649	310.222	100.773	128.948	144.021	113.779	99.7157	124.533	92.8711	344.07	109.72	115.342	107.642	303.125	95.2459	94.6124	79.9277	267.525	246.16	232.386	260.103	233.522	257.43	251.181	253.489	250.622	228.838	254.226	255.989
1868	224.128	11.9811	0.0808284	0.0808284	0.738611	0.0808284	0.0808284	0.0808284	0.0808284	0.0808284	0.0808284	0.0808284	0.0808284	0.0808284	2.49251	0.0808284	0.765048	0.0808284	0.0808284	0.0808284	0.0808284	0.0808284	0.0808284	0.717577	0.0808284	0.0808284	0.0808284	0.0808284	0.0808284	0.0808284	0.0808284	0.0808284	0.0808284	0.0808284	0.0808284	0.0808284	0.734827	2.90104	1.84889	1.20575	1.26344	0.0808284	0.0808284	0.0808284	0.0808284	0.0808284	0.620079	1.34614	0.0808284
107	226.951	6.76717	104.446	104.285	116.461	121.687	121.818	95.5376	118.703	124.827	122.544	109.538	122.429	108.17	142.17	135.95	136.905	117.967	132.897	115.902	149.548	126.309	182.798	153.551	167.471	199.045	184.984	173.81	120.411	108.747	135.943	239.965	198.637	109.325	98.1508	111.639	108.192	95.3076	94.5134	81.6938	115.353	75.504	110.094	112.183	114.927	116.894	79.1669	86.204	106.616
2033	227.079	5.62124	0.0808284	0.0808284	0.0808284	0.0808284	0.0808284	0.0808284	0.0808284	0.0808284	0.0808284	0.0808284	0.971784	0.0808284	0.707224	0.0808284	0.0808284	0.0808284	0.0808284	0.0808284	0.0808284	0.0808284	0.0808284	0.0808284	0.0808284	0.0808284	0.0808284	0.0808284	0.0808284	0.0808284	0.0808284	0.0808284	0.0808284	0.0808284	0.0808284	0.0808284	0.0808284	0.0808284	0.0808284	0.0808284	0.0808284	0.0808284	0.0808284	0.0808284	0.0808284	0.0808284	0.0808284	0.0808284	0.0808284
108	227.125	2.78693	30.601	26.2226	43.8555	31.4748	28.6989	30.3349	34.1571	40.798	22.117	29.2524	35.0127	21.4597	42.3829	42.2003	34.3652	51.2624	34.8019	38.1047	24.8327	19.8464	30.6817	29.2425	47.4729	40.5754	39.6052	34.0536	34.6333	35.8133	20.0372	46.0278	35.7659	31.9015	25.0783	34.3919	16.5831	42.1104	34.2303	22.1157	38.755	20.9904	46.9077	33.0174	47.1801	42.0038	21.9817	27.9569	20.2097
1365	227.183	1.28449	0.0808284	0.0808284	0.0808284	0.0808284	0.0808284	0.0808284	0.0808284	0.0808284	0.0808284	0.0808284	0.0808284	8.88089	0.0808284	0.0808284	0.0808284	0.0808284	0.0808284	0.0808284	0.0808284	0.0808284	0.0808284	0.0808284	0.0808284	0.0808284	0.0808284	0.0808284	0.0808284	0.0808284	0.0808284	0.0808284	0.0808284	0.0808284	0.0808284	0.0808284	0.0808284	0.0808284	0.0808284	0.0808284	0.0808284	0.0808284	0.0808284	0.0808284	0.0808284	0.0808284	0.0808284	0.0808284	0.0808284
114	239.149	1.35634	266.661	182.255	382.657	290.768	363.789	395.73	400.933	367.145	376.217	336.637	344.2	90.1415	173.986	230.779	377.135	322.671	188.823	314.396	243.324	231	366.825	271.02	268.882	396.697	248.89	247.42	331.926	201.581	158.468	593.262	285.798	231.889	243.708	182.806	205.465	176.418	238.599	179.068	160.202	181.86	238.29	311.749	353.998	388.169	223.008	292.409	332.163
113	239.149	1.2162	0.0808284	73.2454	0.0808284	0.0808284	0.0808284	0.0808284	0.0808284	0.0808284	0.0808284	0.0808284	0.0808284	45.7913	86.8722	86.6386	0.0808284	0.0808284	0.0808284	0.0808284	0.0808284	0.0808284	0.0808284	0.0808284	0.0808284	0.0808284	0.0808284	0.0808284	0.0808284	44.6509	38.354	0.0808284	0.0808284	0.0808284	0.0808284	0.0808284	82.1845	0.0808284	87.9815	0.0808284	66.6632	0.0808284	0.0808284	0.0808284	0.0808284	0.0808284	0.0808284	0.0808284	0.0808284
116	240.153	1.35627	21.3391	31.5983	52.1248	27.1622	35.6987	38.1757	35.7958	30.3693	50.8926	30.0505	35.684	16.076	24.536	29.7597	40.3049	32.0814	19.0605	31.1473	29.697	24.4526	30.8276	30.7296	28.3974	49.6058	30.6892	25.8825	33.2857	26.8034	19.8072	76.8819	25.92	26.4201	22.5491	14.7449	28.6345	14.7731	27.4908	16.4364	22.7373	14.9634	19.9997	38.4793	44.3613	55.8577	0.0808284	23.9826	29.3214
115	240.154	1.21743	9.06875	10.0241	0.0808284	11.2405	13.9593	15.1323	13.3759	0.0808284	0.0808284	14.2655	15.8325	2.31431	6.03778	9.26472	11.9906	13.3623	2.27824	0.0808284	4.23609	8.67813	12.016	6.95869	4.43551	0.0808284	0.0808284	5.2619	9.06211	0.0808284	0.0808284	0.0808284	5.22597	3.15967	8.53865	0.0808284	9.41969	4.65736	11.4528	0.0808284	0.0808284	0.0808284	9.80625	0.0808284	0.0808284	0.0808284	0.0808284	0.0808284	12.0585
120	256.175	1.35666	60.3642	40.3405	88.286	38.3979	77.025	89.0458	56.1539	46.0372	48.2799	43.4955	49.9471	18.1807	33.3433	46.5835	71.5606	42.6549	23.3531	48.3312	35.2538	27.2098	50.4209	57.9367	59.1883	87.8438	51.1627	55.9725	45.3768	39.2415	29.9691	84.0924	61.2	29.2968	33.3006	30.6631	46.9369	24.263	53.4895	36.7784	38.0263	22.172	35.9314	63.7812	77.7457	89.201	47.9036	37.8409	46.0265
3184	256.263	0.856879	0.0808284	0.0808284	0.0808284	0.0808284	0.0808284	0.0808284	0.0808284	0.0808284	0.0808284	0.0808284	0.0808284	0.0808284	0.0808284	0.0808284	0.0808284	0.0808284	0.0808284	0.0808284	0.0808284	0.0808284	0.0808284	0.0808284	0.0808284	0.0808284	0.0808284	0.0808284	0.0808284	0.0808284	0.0808284	0.0808284	0.0808284	0.0808284	0.0808284	0.0808284	0.0808284	0.0808284	0.0808284	0.0808284	0.0808284	0.0808284	0.0808284	0.0808284	0.0808284	0.0808284	0.0808284	0.0808284	0.0808284
122	258.11	8.85571	22.4653	42.4418	16.5675	32.4205	32.7787	12.6184	22.9178	29.2492	20.8693	39.3809	32.4853	773.498	73.7768	58.8237	1196.05	40.1333	206.922	26.5532	994.308	551.125	1346.51	1236.41	1478.72	1826.72	1304.33	1633.66	715.468	81.6017	395.265	1732.41	1446.98	28.3881	30.6625	36.0901	24.2656	55.5303	36.5915	35.2947	38.8248	18.8488	32.3427	32.6938	17.8799	15.204	13.2679	21.0718	32.9001
123	258.279	1.39008	0.0808284	0.0808284	0.0808284	0.0808284	0.0808284	0.0808284	0.0808284	0.0808284	0.0808284	0.0808284	0.0808284	0.0808284	13.8964	0.0808284	0.0808284	0.0808284	0.0808284	0.0808284	0.0808284	0.0808284	0.0808284	0.0808284	0.0808284	0.0808284	0.0808284	0.0808284	0.0808284	0.0808284	0.0808284	0.0808284	0.0808284	0.0808284	0.0808284	0.0808284	11.4122	10.0142	0.0808284	6.43462	0.0808284	0.0808284	10.6133	10.2254	14.3324	0.0808284	0.0808284	0.0808284	0.0808284
132	269.044	12.0773	9.33612	5.40818	14.6065	7.35025	11.3883	10.2727	9.81891	12.3882	11.714	12.4525	12.6729	0.0808284	6.87168	6.53659	11.9045	6.36496	7.09132	7.35239	6.73381	5.30629	13.7879	8.64914	8.61036	16.4475	10.5668	9.02247	11.3897	7.43781	0.0808284	16.976	8.96035	4.8674	5.00257	3.82085	6.02349	3.8555	9.1831	3.61916	5.08956	0.0808284	5.7017	8.05443	7.88015	11.734	5.22977	5.38704	9.65377
1480	269.226	0.816631	0.0808284	0.0808284	0.0808284	0.0808284	0.0808284	0.0808284	0.0808284	0.0808284	0.0808284	0.0808284	0.0808284	0.0808284	0.0808284	0.0808284	2.28209	0.0808284	0.0808284	0.0808284	0.0808284	0.0808284	4.06567	1.87625	2.51504	0.0808284	2.80821	4.71927	0.0808284	0.0808284	0.0808284	4.63959	5.76577	0.0808284	0.0808284	0.0808284	0.0808284	0.0808284	0.0808284	0.0808284	0.0808284	0.0808284	0.0808284	0.0808284	0.0808284	0.0808284	0.0808284	0.0808284	0.0808284
134	274.274	1.40827	83.3597	153.883	127.496	100.152	94.191	104.809	118.654	89.0324	109.107	78.4414	80.0053	76.6502	131.05	85.5533	73.8446	75.1537	77.4601	78.5777	94.0833	108.646	127.058	82.2288	110.48	212.085	140.143	165.116	79.49	74.3935	123.909	107.28	81.07	88.6852	159.879	153.183	130.839	111.253	120.558	121.179	107.319	182.714	85.3906	90.9095	170.371	102.368	118.11	123.169	111.525
133	274.274	1.00587	19.7425	43.3737	38.5384	30.1006	26.1131	35.0298	37.1501	27.7037	32.2585	0.0808284	20.8418	27.9773	26.746	22.5069	29.4978	27.2289	29.6669	26.1309	30.554	31.6293	55.4734	34.6298	52.3225	75.2206	55.7889	81.6785	32.9345	0.0808284	33.641	43.886	46.4068	28.7346	42.7401	26.7848	41.4464	27.4501	46.3986	28.4841	28.0158	49.578	23.8189	24.9219	57.5489	33.2052	41.2103	39.41	21.0984
1298	274.274	1.48179	0.0808284	0.759723	0.0808284	0.0808284	0.194878	0.0808284	0.0808284	0.0808284	0.0808284	0.0808284	0.0808284	0.0808284	0.874736	0.0808284	0.0808284	0.0808284	0.0808284	0.0808284	0.0808284	0.0808284	0.0808284	0.0808284	0.0808284	0.0808284	0.0808284	0.0808284	0.0808284	0.0808284	0.0808284	0.0808284	0.0808284	0.0808284	0.0808284	0.0808284	1.5577	0.766165	0.0808284	0.0808284	0.0808284	0.0808284	0.0808284	0.0808284	0.0808284	0.0808284	0.0808284	0.0808284	0.0808284
135	275.277	1.4085	15.3717	31.2865	21.8028	18.8288	20.8723	18.4056	25.4663	16.1249	20.7708	13.8364	16.1198	17.5967	28.3709	13.0089	13.6574	14.9312	14.7686	16.0381	0.0808284	21.5389	0.0808284	14.8697	21.2618	43.428	25.5835	33.7536	15.4223	0.0808284	23.7172	0.0808284	0.0808284	18.8951	29.0427	25.7803	29.8497	20.415	24.8257	26.2933	21.1456	29.0591	18.1381	19.0723	37.6337	18.6793	19.2501	25.0849	20.231
1299	275.277	1.00534	0.0808284	0.0808284	0.0808284	6.6336	0.0808284	0.0808284	0.0808284	0.0808284	0.0808284	0.0808284	0.0808284	0.0808284	0.0808284	0.0808284	0.0808284	0.0808284	0.0808284	0.0808284	6.32052	0.0808284	0.0808284	0.0808284	0.0808284	0.0808284	0.0808284	13.1029	0.0808284	0.0808284	0.0808284	0.0808284	0.0808284	0.0808284	0.0808284	0.0808284	0.0808284	0.0808284	5.48821	4.66361	0.0808284	8.06207	0.0808284	0.0808284	10.369	0.0808284	6.40881	0.0808284	0.0808284
137	279.232	0.863177	21.8808	31.1991	38.1653	31.5672	28.9532	17.8098	31.5801	23.8778	21.8634	18.3404	23.8128	14.5576	33.4579	27.071	21.9221	23.516	22.1797	21.4567	51.3508	34.7554	29.463	22.4321	30.1038	31.3509	27.9509	37.3299	26.5084	26.9179	17.9764	37.526	21.2395	19.8253	25.0279	19.4054	21.9198	22.1307	35.32	20.4219	15.7601	10.8561	23.3844	17.2125	8.32658	29.6557	11.3182	9.03753	8.92915
138	280.092	8.86098	3.92491	9.61191	0.0808284	5.40945	6.25696	0.0808284	0.0808284	5.10347	4.49654	6.17978	5.05645	34.7288	19.0755	7.61626	42.8578	6.37063	26.1357	0.0808284	42.785	38.9591	46.6399	44.2369	49.6641	58.9129	46.7038	13.1838	0.0808284	19.0894	34.3186	0.0808284	0.0808284	2.96099	2.68564	5.272	6.17559	11.3392	7.06854	8.6758	9.13571	0.0808284	6.31154	6.42223	0.0808284	0.0808284	0.0808284	3.91197	5.5531
195	281.051	0.820825	0.0808284	7.4487	0.0808284	0.0808284	0.0808284	0.0808284	0.0808284	0.0808284	0.0808284	0.0808284	0.0808284	25.0791	5.58724	0.0808284	0.0808284	0.0808284	10.7652	0.0808284	10.069	0.0808284	0.0808284	0.0808284	0.0808284	0.0808284	0.0808284	15.4968	0.0808284	0.0808284	0.0808284	0.0808284	0.0808284	0.0808284	0.0808284	0.0808284	0.0808284	0.0808284	0.0808284	0.0808284	14.6291	0.0808284	0.0808284	0.0808284	0.0808284	0.0808284	0.0808284	0.0808284	7.25007
2515	281.16	4.62243	0.0808284	0.0808284	0.0808284	0.0808284	0.0808284	0.0808284	0.0808284	0.0808284	0.0808284	0.0808284	0.0808284	0.0808284	0.0808284	0.0808284	0.0808284	0.0808284	0.0808284	0.0808284	0.0808284	0.0808284	0.0808284	0.0808284	0.0808284	0.0808284	0.0808284	0.0808284	0.0808284	0.0808284	0.0808284	0.0808284	0.0808284	0.0808284	0.0808284	0.0808284	0.0808284	0.0808284	0.0808284	0.0808284	0.0808284	0.0808284	0.0808284	0.0808284	0.0808284	0.0808284	0.0808284	0.0808284	0.0808284
197	281.249	0.865517	10.7781	8.12473	18.9662	27.2969	8.72696	11.2817	9.7301	11.6323	20.3547	9.67731	13.1522	4.28424	11.7225	11.1323	15.8347	6.31575	12.5432	8.41664	17.8128	15.8576	9.98342	11.3631	11.698	12.1219	10.2453	18.6786	13.5152	11.4459	8.99604	20.1134	10.2438	6.71695	8.04725	9.05812	8.98909	10.8597	17.7355	6.26305	12.5228	3.49282	19.5305	12.7301	6.88334	36.8933	4.32933	1.91599	6.6321
3158	281.266	0.853087	0.0808284	0.0808284	0.0808284	0.0808284	0.0808284	0.0808284	0.0808284	0.0808284	0.0808284	0.0808284	0.0808284	0.0808284	0.0808284	0.0808284	0.0808284	0.0808284	0.0808284	0.0808284	0.0808284	0.0808284	0.0808284	0.0808284	0.0808284	0.0808284	0.0808284	0.0808284	0.0808284	0.0808284	0.0808284	0.0808284	0.0808284	0.0808284	0.0808284	0.0808284	0.0808284	0.0808284	0.0808284	0.0808284	0.0808284	0.0808284	0.0808284	0.0808284	0.0808284	0.0808284	0.0808284	0.0808284	0.0808284
199	282.279	0.840023	50.3191	43.971	225	88.365	136.592	286.114	49.8312	168.844	477.712	172.302	220.703	26.0226	204.219	121.243	189.969	27.7298	64.4529	54.9978	66.4742	104.781	130.263	104.607	202.597	143.669	69.5291	66.6787	74.8316	18.5529	50.9647	108.469	198.574	32.6493	15.344	36.4138	41.6242	160.907	415.017	14.6234	17.0899	118.181	240.378	176.833	159.622	73.1905	48.869	38.8719	11.0778
201	283.175	1.36217	219.27	149.05	329.601	227.206	268.805	320.364	291.097	298.748	307.928	204.658	304.938	138.961	157.012	266.398	302.633	257.13	144.025	255.801	205.27	123.961	318.569	227.68	223.559	328.021	232.321	262.363	220.038	166.724	204.101	469.332	281.385	159.345	230.135	177.823	169.4	97.247	259.363	143.243	118.527	137.599	199.857	267.003	279.14	320.517	133.21	235.567	271.877
200	283.175	1.15672	0.0808284	63.6467	0.0808284	0.0808284	0.0808284	0.0808284	0.0808284	0.0808284	0.0808284	87.4085	0.0808284	0.0808284	73.597	0.0808284	0.0808284	0.0808284	46.012	0.0808284	0.0808284	68.2345	0.0808284	0.0808284	0.0808284	0.0808284	0.0808284	0.0808284	105.19	45.8052	0.0808284	0.0808284	0.0808284	59.3235	0.0808284	0.0808284	69.4523	51.2007	0.0808284	0.0808284	53.4592	0.0808284	0.0808284	0.0808284	0.0808284	0.0808284	52.2577	0.0808284	0.0808284
1304	284.056	0.8736	0.0808284	0.0808284	0.0808284	8.69543	20.7163	16.5429	0.0808284	0.0808284	0.0808284	0.0808284	0.0808284	7.51985	0.0808284	23.4835	0.0808284	0.0808284	0.0808284	0.0808284	0.0808284	0.0808284	6.54749	0.0808284	0.0808284	0.0808284	0.0808284	0.0808284	0.0808284	0.0808284	0.0808284	0.0808284	0.0808284	12.9981	0.0808284	0.0808284	0.0808284	0.0808284	0.0808284	3.36211	0.0808284	10.9836	0.0808284	2.58921	0.0808284	6.77658	0.0808284	0.0808284	26.1345
206	284.294	0.837954	2.92133	0.0808284	10.4563	5.57831	0.0808284	14.5215	0.0808284	9.6653	31.8449	12.3765	14.8282	3.94274	9.82106	5.93512	17.2861	0.0808284	0.0808284	5.29567	0.0808284	14.2699	9.8371	8.30149	11.271	17.0158	0.0808284	7.48031	8.47611	0.0808284	0.0808284	12.8648	12.1554	0.0808284	0.0808284	0.0808284	0.0808284	9.72931	19.8084	0.0808284	0.0808284	9.12802	18.6632	9.42681	11.3409	5.06595	0.0808284	0.0808284	0.0808284
1152	286.31	1.37131	0.0808284	0.0808284	0.0808284	0.0808284	0.0808284	0.0808284	0.0808284	0.0808284	0.0808284	0.0808284	0.0808284	0.0808284	12.9959	0.0808284	0.0808284	0.0808284	0.0808284	0.0808284	0.0808284	0.0808284	0.0808284	0.0808284	0.0808284	0.0808284	0.0808284	0.0808284	0.0808284	0.0808284	0.0808284	0.0808284	0.0808284	0.0808284	0.0808284	0.0808284	0.0808284	0.0808284	0.0808284	0.0808284	0.0808284	6.75028	0.0808284	0.0808284	13.8112	0.0808284	0.0808284	0.0808284	0.0808284
211	287.055	12.0774	41.7673	25.9773	52.9938	39.242	50.9348	51.4827	46.534	54.4186	55.1525	52.9243	53.8793	15.8311	33.7814	32.8785	67.1588	33.1273	44.1631	35.0545	32.1423	32.7094	62.1007	41.8792	48.3025	69.3569	45.5077	46.2861	52.8974	37.8875	21.4259	81.6809	45.5335	28.9701	32.8242	21.5947	31.945	23.3317	36.887	19.4331	23.61	19.476	31.0524	37.4166	39.3322	49.8022	26.4615	28.7765	44.0572
1717	287.055	11.8618	0.0808284	0.0808284	0.728678	0.0808284	0.0808284	1.53132	2.49753	0.0808284	0.0808284	0.0808284	0.0808284	1.5682	0.0808284	0.0808284	0.0808284	0.0808284	0.0808284	0.0808284	0.0808284	0.0808284	0.0808284	0.0808284	0.0808284	0.0808284	9.72439	3.38235	0.851277	0.0808284	0.0808284	0.0808284	0.0808284	0.0808284	0.0808284	0.0808284	0.0808284	4.28472	0.0808284	0.0808284	5.28748	6.9622	0.827928	0.0808284	0.0808284	0.0808284	0.0808284	0.0808284	0.0808284
3250	288.922	6.76713	0.0808284	0.0808284	0.0808284	0.0808284	0.0808284	0.0808284	0.0808284	0.0808284	0.0808284	0.0808284	0.0808284	0.0808284	0.0808284	0.0808284	0.0808284	0.0808284	0.0808284	0.0808284	0.0808284	0.0808284	0.0808284	0.0808284	0.0808284	0.0808284	0.0808284	0.0808284	0.0808284	0.0808284	0.0808284	0.0808284	0.0808284	0.0808284	0.0808284	0.0808284	0.0808284	0.0808284	0.0808284	0.0808284	0.0808284	0.0808284	0.0808284	0.0808284	0.0808284	0.0808284	0.0808284	0.0808284	0.0808284
214	290.847	5.81357	22.0069	19.662	34.5186	20.0679	23.7177	28.4833	21.8193	31.5406	27.6897	26.1956	31.7457	9.73865	20.9822	18.0924	23.4066	19.7397	20.8801	19.8215	18.7069	19.5848	31.7074	22.7719	22.4712	36.5167	24.1136	21.4218	23.6095	16.6843	12.6545	37.7463	17.8143	14.3036	15.6643	11.6259	22.48	11.9634	22.5829	11.2671	16.3306	9.94071	17.3974	22.0779	23.7196	33.0577	14.5495	17.2673	23.7981
3123	291.272	1.32047	0.0808284	0.0808284	0.0808284	0.0808284	0.0808284	0.0808284	0.0808284	0.0808284	0.0808284	0.0808284	0.0808284	0.0808284	0.0808284	0.0808284	0.0808284	0.0808284	0.0808284	0.0808284	0.0808284	0.0808284	0.0808284	0.0808284	0.0808284	0.0808284	0.0808284	0.0808284	0.0808284	0.0808284	0.0808284	0.0808284	0.0808284	0.0808284	0.0808284	0.0808284	0.0808284	0.0808284	0.0808284	0.0808284	0.0808284	0.0808284	0.0808284	0.0808284	0.0808284	0.0808284	0.0808284	0.0808284	0.0808284
215	292.845	5.81159	4.88838	4.52147	8.69534	4.36274	4.61309	6.47344	3.86099	6.72748	6.71748	4.73147	6.84807	0.0808284	5.01738	3.2639	4.35978	2.85559	0.0808284	3.62189	2.68513	0.0808284	7.69651	5.14347	4.09462	8.45128	4.51327	3.15732	4.32984	2.19121	0.0808284	9.86423	2.6667	0.0808284	0.0808284	0.0808284	5.10117	1.64728	5.27129	0.0808284	3.19012	0.0808284	3.34214	4.98561	5.4547	8.81713	1.75181	3.19209	5.37627
1308	293.098	11.5045	0.0808284	0.0808284	0.0808284	0.0808284	0.0808284	0.0808284	71.9143	0.0808284	0.0808284	0.0808284	0.0808284	75.9038	0.0808284	85.9326	92.5758	77.8859	84.5459	125.803	0.0808284	0.0808284	0.0808284	0.0808284	0.0808284	0.0808284	0.0808284	127.918	0.0808284	97.4423	94.466	0.0808284	101.842	72.7508	68.6568	60.7863	0.0808284	68.5918	0.0808284	56.2263	0.0808284	44.1511	65.9197	0.0808284	0.0808284	0.0808284	0.0808284	62.2407	0.0808284
217	293.098	12.0737	556.351	590.787	1031.03	592.451	672.606	746.821	511.131	703.52	671.771	624.023	717.125	354.213	592.21	459.272	499.459	461.728	501.637	452.232	596.364	587.538	846.705	628.319	660.326	879.692	696.731	560.309	655.972	442.867	375.442	902.53	521.336	367.46	406.752	334.991	715.65	337.022	564.755	314.497	477.604	255.958	385.358	534.581	552.737	801.006	399.531	372.334	528.421
1489	293.098	10.6833	0.0808284	0.0808284	0.0808284	0.0808284	4.11216	0.0808284	0.0808284	0.0808284	9.28289	5.08274	5.47393	0.0808284	0.0808284	0.0808284	0.0808284	0.0808284	0.0808284	0.0808284	0.0808284	0.0808284	6.18181	0.0808284	0.0808284	0.0808284	0.0808284	0.0808284	0.0808284	0.0808284	0.0808284	7.78829	0.0808284	0.0808284	0.0808284	0.0808284	0.0808284	0.0808284	0.0808284	0.0808284	0.0808284	0.0808284	0.0808284	0.0808284	0.0808284	0.0808284	0.0808284	0.0808284	0.0808284
219	294.101	12.0746	76.8156	83.2454	153.393	41.8775	87.7701	104.138	75.1026	92.8793	87.8078	85.0725	93.9192	21.6082	86.2617	73.3916	74.1249	65.8697	75.4847	69.4032	33.9292	76.5918	135.996	77.3713	81.8135	114.047	89.3831	88.8051	85.161	65.2463	58.2012	114.525	78.6092	55.3775	60.7865	49.8032	107.753	49.9042	66.7761	48.4502	58.0564	37.6599	57.8544	68.7883	70.3133	103.026	48.6584	56.7317	68.1581
220	294.24	0.875288	0.0808284	0.0808284	3.12902	0.0808284	0.0808284	2.89465	0.0808284	0.0808284	6.34611	0.0808284	4.93013	0.0808284	2.71019	4.11058	4.47929	0.0808284	0.0808284	0.0808284	0.0808284	0.0808284	2.92621	0.773077	5.55723	0.0808284	0.0808284	0.0808284	0.0808284	0.0808284	0.0808284	0.0808284	6.55934	0.0808284	0.0808284	0.0808284	0.721949	0.0808284	5.28091	0.0808284	0.0808284	0.0808284	3.57331	0.0808284	1.82133	0.0808284	0.0808284	0.0808284	0.0808284
221	294.939	6.76981	6.4493	6.73543	7.81665	8.2278	7.49873	6.33641	6.84951	8.12937	7.5585	6.01525	6.83134	6.44029	9.23572	7.59393	9.50936	7.30783	6.44909	7.42051	10.0192	7.21014	15.3373	11.313	11.3405	15.4207	13.901	12.0999	8.3427	6.37086	8.44236	17.3066	14.2921	6.69634	5.78105	7.72581	5.36095	6.37639	6.20893	4.06664	7.45228	3.56822	7.22107	6.67026	7.13071	6.68692	4.05815	4.48988	6.97319
1377	295.102	11.4936	0.0808284	0.0808284	0.0808284	0.0808284	0.0808284	0.0808284	0.0808284	0.0808284	0.0808284	0.0808284	0.0808284	0.0808284	0.0808284	0.0808284	0.0808284	0.0808284	0.0808284	0.0808284	0.0808284	0.0808284	0.0808284	0.0808284	0.0808284	0.0808284	0.0808284	0.0808284	0.0808284	0.0808284	0.0808284	0.0808284	0.0808284	0.0808284	0.0808284	0.0808284	0.0808284	0.0808284	0.0808284	0.0808284	0.0808284	0.0808284	0.0808284	0.0808284	0.0808284	0.0808284	0.0808284	0.0808284	0.0808284
223	295.103	12.077	8.03039	6.03901	23.6823	6.29408	8.79512	14.7114	7.91332	10.2555	8.48682	8.30359	11.097	0.0808284	5.86708	5.66203	7.38085	6.02797	3.31391	4.1461	3.81571	5.62231	10.1076	6.66925	7.9314	11.8121	9.30746	7.41412	9.52395	5.00186	0.0808284	12.6238	6.47313	4.11561	0.0808284	0.0808284	6.52288	3.69773	6.8228	3.47833	4.85702	0.0808284	6.20875	5.69524	8.03637	12.0635	4.24837	5.79412	7.68187
222	295.117	0.869643	0.0808284	4.62472	0.0808284	0.0808284	3.62005	0.0808284	5.33801	0.0808284	0.0808284	0.0808284	0.0808284	3.75916	0.0808284	5.0943	3.65169	0.0808284	0.0808284	5.44855	5.35774	5.00734	11.9278	5.24804	0.0808284	0.0808284	7.83761	0.0808284	4.40737	0.0808284	9.00584	0.0808284	6.30249	4.88568	3.49025	0.0808284	5.31798	0.0808284	0.0808284	0.0808284	0.0808284	2.67278	4.72308	3.13258	0.0808284	2.69245	3.35068	5.87419	4.43571
227	297.243	0.87189	6.89501	5.69361	9.72064	6.14717	7.15288	4.61204	3.48887	0.0808284	6.45448	6.01813	6.0487	3.04356	6.58228	7.2619	9.30223	0.0808284	3.11002	5.51351	11.867	10.3717	5.53573	9.66049	9.38301	0.0808284	10.0267	10.4571	5.91117	4.60688	3.79221	13.6213	0.0808284	5.24826	5.29194	4.87717	3.531	5.1097	7.72796	5.47625	2.78527	2.06595	5.35959	6.97371	0.751205	6.81345	0.0808284	0.0808284	4.0594
2326	297.277	0.834308	0.0808284	0.0808284	0.0808284	0.0808284	0.0808284	0.0808284	0.0808284	0.0808284	0.0808284	0.0808284	0.0808284	0.0808284	0.0808284	0.0808284	0.0808284	0.0808284	0.0808284	0.0808284	0.0808284	0.0808284	0.0808284	0.0808284	0.0808284	11.8729	0.0808284	0.0808284	0.0808284	0.0808284	0.0808284	0.0808284	8.67575	0.0808284	0.0808284	0.0808284	0.0808284	0.0808284	0.0808284	0.0808284	0.0808284	0.0808284	0.0808284	0.0808284	0.0808284	0.0808284	0.0808284	0.0808284	0.0808284
228	298.025	6.80672	3.95531	2.99846	5.47432	3.79877	3.8591	4.98942	4.63449	6.29114	6.87837	5.68362	4.66494	3.97206	6.38265	4.62053	4.05128	5.42821	4.75724	4.46927	4.1381	7.49217	4.7492	4.58889	8.7499	9.42842	5.62338	0.0808284	6.68788	7.35797	9.16845	5.49449	7.27904	3.68505	0.0808284	4.87345	3.14868	3.87941	4.57526	3.47741	5.25045	2.90186	5.38741	5.33341	4.69755	9.13916	3.1095	0.0808284	4.11852
1491	298.052	11.3386	3.23292	0.0808284	5.68213	4.38109	5.5606	3.38509	3.44113	8.56689	5.85165	6.55884	3.79297	0.0808284	3.37509	0.0808284	1.95094	0.0808284	8.07683	2.95244	2.5504	6.33399	4.29291	6.87634	8.19085	8.97154	7.36529	0.0808284	7.25478	5.87117	4.76592	7.80351	5.22298	0.0808284	3.47716	4.02676	0.0808284	0.0808284	3.03223	0.0808284	0.0808284	0.0808284	0.0808284	2.5295	3.38781	4.2797	0.0808284	0.0808284	0.0808284
231	298.274	0.855055	0.0808284	0.0808284	0.0808284	0.0808284	0.0808284	4.53665	0.0808284	0.0808284	7.07907	0.0808284	0.0808284	0.0808284	0.0808284	2.53205	4.93501	0.0808284	0.0808284	0.949059	3.62804	0.0808284	9.01885	5.64664	5.33258	4.10998	4.94625	5.0424	0.0808284	0.0808284	3.00716	3.95571	6.44853	0.0808284	2.56368	0.0808284	2.65576	0.0808284	5.76122	0.0808284	0.0808284	0.0808284	6.20541	4.14139	4.47653	0.0808284	0.0808284	0.0808284	0.0808284
233	299.11	1.52747	19.1351	18.8384	20.4485	19.7409	18.9878	19.4348	18.4024	18.0828	20.0499	20.0666	18.9464	17.0147	20.2026	19.6109	18.4941	20.6286	18.742	19.3968	17.483	22.6009	19.7455	17.6127	16.4109	20.6266	17.5078	19.6791	16.938	17.3427	18.1091	16.5821	13.1043	18.9016	19.5024	17.6671	19.3526	23.7818	18.8968	17.479	18.4788	17.3504	19.0631	19.004	20.4123	19.1649	18.2848	18.2045	20.0833
1156	299.136	5.941	0.0808284	0.0808284	0.0808284	0.0808284	0.0808284	0.0808284	0.0808284	0.0808284	0.0808284	0.0808284	0.0808284	0.0808284	0.0808284	0.0808284	0.0808284	0.0808284	0.0808284	0.0808284	0.0808284	0.0808284	0.0808284	0.0808284	0.0808284	0.0808284	0.0808284	0.0808284	0.0808284	0.0808284	0.0808284	0.0808284	0.0808284	0.0808284	0.0808284	0.0808284	0.0808284	0.0808284	0.0808284	0.0808284	0.0808284	0.0808284	0.0808284	0.0808284	0.0808284	0.0808284	0.0808284	0.0808284	0.0808284
235	300.201	1.36161	168.349	121.58	261.061	173.281	218.227	261.886	230.349	230.916	227.627	158.422	222.113	60.6598	114.384	192.597	218.869	134.643	135.921	205.126	159.804	95.7955	156.478	177.157	170.989	236.432	175.785	189.088	236.443	124.215	102.933	391.525	207.554	114.843	162.066	127.682	136.827	69.1219	153.991	116.815	103.536	69.7741	162.223	207.402	242.245	247.875	151.713	120.251	218.442
2736	300.202	1.22213	0.0808284	0.0808284	0.0808284	0.0808284	0.0808284	0.0808284	0.0808284	0.0808284	0.0808284	0.0808284	0.0808284	0.0808284	0.0808284	0.0808284	0.0808284	0.0808284	0.0808284	0.0808284	0.0808284	0.0808284	0.0808284	0.0808284	0.0808284	0.0808284	0.0808284	0.0808284	0.0808284	0.0808284	0.0808284	0.0808284	0.0808284	0.0808284	0.0808284	0.0808284	0.0808284	0.0808284	0.0808284	0.0808284	0.0808284	0.0808284	0.0808284	0.0808284	0.0808284	0.0808284	0.0808284	52.5789	0.0808284
237	301.141	6.7442	30.5435	43.7443	34.615	36.9116	41.3171	33.705	44.33	36.3619	27.1378	60.2749	58.849	41.4197	42.0676	61.656	65.4089	42.5551	45.1729	40.4976	44.0709	49.4454	51.0985	43.978	48.4681	53.4002	48.7893	56.021	43.771	48.2836	53.7886	61.4282	56.9659	46.4697	46.5712	48.0505	44.3475	21.262	20.0825	19.0303	46.2479	17.5393	28.7643	21.5716	19.548	20.8604	16.0974	33.1477	36.2804
3017	301.141	7.12582	0.0808284	0.0808284	0.0808284	0.0808284	0.0808284	0.0808284	0.0808284	0.0808284	0.0808284	0.0808284	0.0808284	0.0808284	0.0808284	0.0808284	0.0808284	0.0808284	0.0808284	0.0808284	0.0808284	0.0808284	0.0808284	0.0808284	0.0808284	0.0808284	0.0808284	0.0808284	0.0808284	0.0808284	0.0808284	0.0808284	0.0808284	0.0808284	0.0808284	0.0808284	0.0808284	0.0808284	0.0808284	0.0808284	0.0808284	0.0808284	0.0808284	0.0808284	0.0808284	0.0808284	0.0808284	0.0808284	0.0808284
239	301.205	1.36186	14.1295	13.5297	36.6818	16.1908	20.1632	26.0921	19.3756	22.7002	22.3104	20.5878	21.1612	8.14125	15.1292	18.5065	20.3987	19.4151	10.8789	19.5443	13.8916	15.1239	21.1167	18.1501	17.8487	19.5503	16.3609	20.6042	20.0756	17.8633	12.1869	36.459	22.1091	13.849	14.8883	11.6862	18.511	8.62699	21.7212	10.3971	11.6069	9.83025	12.6906	17.2746	23.6427	22.7724	15.9334	18.1169	16.9655
238	301.205	1.20479	4.50214	0.618443	0.0808284	5.82239	5.8391	9.64704	7.08191	8.47392	9.29456	6.97079	7.59252	0.0808284	2.15917	4.95887	6.77452	4.5465	0.0808284	5.47192	2.40049	4.06084	8.43664	1.81804	1.99284	5.34925	3.84893	2.6837	6.90083	0.0808284	0.0808284	9.39697	0.0808284	0.0808284	0.994643	0.0808284	1.52299	1.79692	5.83796	1.48911	0.0808284	0.0808284	5.36439	6.14078	9.14057	9.78727	3.05295	5.39356	6.42238
1839	301.206	1.1068	0.0808284	2.71797	0.0808284	0.0808284	0.0808284	0.0808284	0.0808284	0.0808284	0.0808284	0.0808284	0.0808284	0.0808284	1.44071	0.0808284	0.0808284	0.0808284	0.0808284	0.0808284	0.0808284	0.0808284	0.0808284	0.0808284	0.0808284	0.0808284	0.0808284	0.0808284	0.0808284	0.0808284	0.0808284	0.0808284	0.0808284	0.0808284	0.0808284	0.0808284	0.0808284	0.0808284	0.0808284	0.0808284	0.0808284	0.0808284	0.0808284	0.0808284	0.0808284	0.0808284	0.0808284	0.0808284	0.0808284
241	302.305	1.38154	31.4312	27.2503	40.4875	39.4644	46.7649	37.6699	45.6881	36.866	33.2902	29.928	30.5268	36.8252	33.7128	34.2099	35.4539	33.4129	36.5287	37.6649	37.8108	44.9442	33.4102	30.7936	34.565	44.0332	39.0606	50.0277	37.2952	35.0174	56.6703	38.0527	33.9953	36.5197	47.2157	44.4056	27.7197	35.9161	30.4222	40.4442	29.0393	43.1196	17.9996	27.4265	45.5712	27.8927	33.3435	26.2592	25.4597
1309	302.305	1.00255	0.0808284	0.0808284	0.0808284	14.2177	0.0808284	12.9967	0.0808284	10.2868	0.0808284	0.0808284	0.0808284	16.8209	0.0808284	16.1327	14.5065	0.0808284	0.0808284	0.0808284	0.0808284	12.5213	25.823	13.7081	23.7265	22.8902	22.7472	35.2885	0.0808284	0.0808284	0.0808284	0.0808284	0.0808284	11.741	22.3052	11.3168	0.0808284	12.1373	12.5645	0.0808284	0.0808284	0.0808284	0.0808284	7.11704	13.3057	0.0808284	10.9636	13.565	0.0808284
251	310.31	0.837449	9.91117	0.0808284	16.1974	13.3784	5.91448	12.4911	12.7829	14.3665	19.7111	11.0522	23.7049	13.3998	0.0808284	25.7808	19.3629	10.9685	23.4975	12.3316	15.9047	22.2174	27.4059	22.2446	26.8003	20.3583	34.2195	18.9708	29.7325	14.0512	23.5442	18.8182	43.7225	17.4819	19.8604	15.3421	0.0808284	6.16514	8.47464	0.0808284	0.0808284	8.79565	11.9674	6.3843	8.62469	0.0808284	5.02657	5.64611	5.41156
252	311.051	1.55892	0.0808284	0.0808284	0.0808284	0.0808284	0.0808284	0.0808284	0.0808284	0.0808284	0.0808284	0.0808284	0.0808284	0.0808284	0.0808284	0.0808284	0.0808284	0.0808284	0.0808284	0.0808284	0.0808284	0.0808284	0.0808284	0.0808284	0.0808284	0.0808284	0.0808284	0.0808284	0.0808284	0.0808284	0.0808284	0.0808284	0.0808284	0.0808284	0.0808284	0.0808284	0.0808284	0.0808284	0.0808284	0.0808284	0.0808284	0.0808284	0.0808284	0.0808284	0.0808284	0.0808284	0.0808284	0.0808284	0.0808284
258	313.274	0.853782	27.341	34.729	28.3917	31.0992	29.6776	31.4118	36.1961	22.9498	24.9637	38.9709	34.0966	12.2198	32.0164	22.2256	16.082	23.0041	24.3537	27.1939	16.4818	24.7339	0.0808284	4.7808	0.0808284	0.0808284	0.0808284	0.0808284	19.5283	29.8875	34.5489	0.0808284	0.0808284	37.4522	34.8399	42.8243	33.0769	29.7796	29.51	27.4067	26.2765	37.496	20.6671	29.9071	39.4555	31.9437	30.5602	28.9907	39.186
1720	313.279	0.799933	0.0808284	0.0808284	0.0808284	0.0808284	0.0808284	0.0808284	0.0808284	0.0808284	0.0808284	0.0808284	0.0808284	0.0808284	0.0808284	0.0808284	0.0808284	0.0808284	0.0808284	0.0808284	0.0808284	0.0808284	9.77205	4.80048	7.67062	11.4545	10.267	7.89651	0.0808284	0.0808284	0.0808284	7.3586	4.87103	0.0808284	0.0808284	0.0808284	0.0808284	0.0808284	0.0808284	0.0808284	0.0808284	0.0808284	0.0808284	0.0808284	0.0808284	0.0808284	0.0808284	0.0808284	0.0808284
262	315.133	1.52697	53.2336	56.3775	59.9251	55.7595	54.4408	52.1424	57.4693	52.6956	56.9878	56.5006	52.9046	54.7612	53.0764	53.5525	51.0664	55.0922	54.7972	50.9387	55.5156	54.1055	58.9928	53.7849	53.3788	55.6534	53.6475	55.054	52.6148	51.6267	54.5219	50.752	51.0365	55.699	57.4635	50.2064	56.9732	57.3784	56.6045	56.0098	56.4394	55.9342	58.8106	57.5102	57.2097	53.9466	55.6833	57.1002	59.8916
2346	315.134	1.06522	0.0808284	0.0808284	0.0808284	0.0808284	0.0808284	0.0808284	0.0808284	0.0808284	0.0808284	0.0808284	0.0808284	0.0808284	0.0808284	0.0808284	0.0808284	0.0808284	0.0808284	0.0808284	1.06272	0.0808284	0.0808284	0.0808284	0.0808284	0.0808284	2.15524	4.43168	0.0808284	0.0808284	0.0808284	0.0808284	0.0808284	0.0808284	0.0808284	0.0808284	0.0808284	0.0808284	0.0808284	0.0808284	0.0808284	0.0808284	2.77714	1.73231	1.3622	0.0808284	1.3319	0.0808284	0.0808284
263	316.069	11.7865	65.9871	80.9185	85.7606	88.4229	84.908	63.6494	65.9151	84.1114	72.3556	77.3711	79.2037	91.3861	66.4341	90.4974	69.8988	88.847	66.1774	100.641	109.343	82.8336	110.069	90.5854	88.162	116.02	90.5236	101.951	79.6126	71.9729	79.2567	101.468	0.0808284	60.8371	0.0808284	64.1772	83.5074	49.9523	61.5238	59.5139	0.0808284	0.0808284	56.4799	59.7762	61.9379	0.0808284	0.0808284	46.0435	57.5443
1502	316.069	12.0394	0.0808284	0.0808284	0.0808284	0.0808284	0.0808284	0.0808284	0.0808284	0.0808284	0.0808284	0.0808284	0.0808284	0.0808284	0.0808284	0.0808284	0.0808284	0.0808284	0.0808284	0.0808284	0.0808284	0.0808284	0.0808284	0.0808284	0.0808284	0.0808284	0.0808284	0.0808284	0.0808284	0.0808284	0.0808284	0.0808284	61.7074	0.0808284	59.7099	0.0808284	0.0808284	0.0808284	0.0808284	0.0808284	46.2476	36.9885	0.0808284	0.0808284	0.0808284	75.0895	44.4675	0.0808284	0.0808284
264	316.137	1.52741	10.2389	9.27708	11.0074	10.3727	9.71125	9.80529	10.4393	9.53511	11.1423	9.14016	8.34691	9.38692	9.25496	8.4058	9.22799	9.82023	8.84232	10.0294	7.05337	10.0827	8.71103	9.73499	8.19564	9.3271	9.29965	9.85317	8.37013	8.41287	9.60047	8.75334	8.12432	8.57489	9.21558	9.98429	11.0041	10.8721	10.2319	10.2639	9.4286	8.86749	10.3265	9.96298	8.54893	9.40736	11.3811	8.72603	11.1072
1890	316.248	2.45437	0.0808284	0.0808284	0.0808284	0.0808284	0.0808284	0.0808284	0.0808284	0.0808284	0.0808284	0.0808284	0.0808284	0.0808284	0.0808284	0.0808284	0.0808284	0.0808284	10.8657	0.0808284	9.47596	0.0808284	0.0808284	0.0808284	0.0808284	0.0808284	0.0808284	0.0808284	0.0808284	0.0808284	0.0808284	0.0808284	0.0808284	32.4994	2.60314	0.0808284	0.0808284	0.0808284	0.0808284	0.0808284	0.0808284	0.0808284	0.0808284	5.98154	0.0808284	0.0808284	0.0808284	0.0808284	0.0808284
268	317.056	8.16354	0.0808284	0.0808284	0.0808284	0.0808284	0.0808284	0.0808284	0.0808284	0.0808284	0.0808284	0.0808284	0.0808284	0.0808284	0.0808284	0.0808284	0.0808284	0.0808284	0.0808284	0.0808284	0.0808284	0.0808284	0.0808284	0.0808284	0.0808284	0.0808284	0.0808284	0.0808284	0.0808284	0.0808284	0.0808284	0.0808284	0.0808284	0.0808284	0.0808284	0.0808284	0.0808284	0.0808284	0.0808284	0.0808284	0.0808284	0.0808284	0.0808284	0.0808284	0.0808284	0.0808284	0.0808284	0.0808284	0.0808284
270	317.065	11.7684	44.1103	51.8724	55.7561	57.6702	56.1856	42.1948	0.0808284	52.5559	48.7666	52.9048	52.9179	59.9866	44.2379	60.311	0.0808284	54.1898	44.6651	63.0867	69.9643	55.2304	73.2311	57.9198	56.2294	72.2107	60.1378	66.1634	48.9472	46.2334	51.4814	65.194	0.0808284	39.0749	0.0808284	40.3446	53.5137	31.0474	40.0475	37.9482	0.0808284	0.0808284	37.4237	38.3845	40.366	0.0808284	0.0808284	29.5422	38.276
276	317.115	5.80846	17.029	19.369	17.0446	16.8353	18.5557	15.8744	21.4019	18.5756	18.2592	32.4156	33.0715	20.1399	19.3082	31.8361	30.6251	19.8269	21.9615	18.9344	20.7135	21.5692	23.7239	19.4824	20.9864	25.0416	19.5305	24.986	21.7634	22.6043	24.2964	24.4823	24.2801	21.2122	22.0464	21.3943	20.1532	15.8251	14.6461	12.5632	19.3355	12.8485	14.6542	14.729	15.0334	15.1875	13.6477	17.1543	17.4346
2516	317.248	0.818133	0.0808284	0.0808284	0.0808284	0.0808284	0.0808284	0.0808284	0.0808284	0.0808284	0.0808284	0.0808284	0.0808284	0.0808284	0.0808284	0.0808284	0.0808284	0.0808284	0.0808284	0.0808284	0.0808284	0.0808284	0.0808284	0.0808284	0.0808284	0.0808284	0.0808284	0.0808284	0.0808284	0.0808284	0.0808284	0.0808284	0.0808284	0.0808284	0.0808284	0.0808284	0.0808284	0.0808284	0.0808284	0.0808284	0.0808284	0.0808284	0.0808284	0.0808284	0.0808284	0.0808284	0.0808284	0.0808284	0.0808284
277	317.268	0.874432	11.0586	6.67297	19.601	29.2243	8.41663	5.52829	9.40366	12.2472	5.80887	8.1063	15.009	6.20281	13.6148	11.7371	20.9486	6.00022	15.9176	7.21943	20.1464	19.1503	8.19964	11.0719	14.3523	15.7207	14.1944	24.2576	13.4948	12.8814	6.4884	25.1029	9.12619	4.18339	6.18244	8.58474	12.8969	9.40601	13.817	7.07354	13.0742	1.71066	15.3861	9.76845	4.68257	53.2689	4.13326	3.01545	6.64957
1959	317.325	1.35305	0.0808284	0.0808284	0.0808284	0.0808284	0.0808284	2.54595	0.0808284	0.0808284	0.0808284	0.0808284	0.0808284	0.0808284	0.0808284	0.0808284	0.0808284	0.0808284	0.0808284	0.0808284	0.0808284	0.0808284	0.0808284	0.0808284	0.0808284	0.0808284	0.0808284	0.0808284	0.0808284	0.0808284	0.0808284	0.0808284	0.0808284	0.0808284	0.0808284	0.0808284	0.0808284	0.0808284	0.0808284	0.0808284	0.0808284	0.0808284	0.0808284	0.0808284	0.0808284	0.0808284	0.0808284	0.0808284	0.0808284
279	318.3	1.40039	45.8932	76.2927	67.4983	54.2394	51.1719	49.0812	64.6624	47.1299	55.4472	35.7124	32.1376	40.568	74.7332	39.2457	37.8041	38.9473	35.528	44.5395	47.8666	58.6085	48.9159	36.2444	49.9252	112.747	69.8559	90.6471	42.6026	39.7795	56.0086	50.817	32.3438	45.794	66.5141	71.908	84.2672	59.7208	58.1492	67.311	57.4528	85.9545	46.4353	47.9828	99.5003	54.7311	62.083	54.9894	52.3291
278	318.3	1.0039	0.0808284	30.789	22.7984	19.2382	15.4314	20.3417	21.0304	22.3637	18.905	0.0808284	14.0474	17.668	18.7447	15.0595	0.0808284	15.1911	20.3719	14.478	18.2078	20.8715	34.0998	23.0762	31.936	44.1425	38.0067	50.5873	0.0808284	0.0808284	21.015	0.0808284	0.0808284	21.0718	26.5795	0.0808284	28.107	14.5515	29.6744	15.9494	18.9111	27.6014	17.66	18.6978	42.2052	19.3327	22.5421	24.6711	21.7804
280	319.074	0.986733	0.0808284	0.0808284	0.0808284	0.0808284	0.0808284	0.0808284	0.0808284	0.0808284	0.0808284	0.0808284	0.0808284	0.0808284	0.0808284	0.0808284	0.0808284	0.0808284	0.0808284	0.0808284	0.0808284	0.0808284	0.0808284	0.0808284	0.0808284	0.0808284	0.0808284	0.0808284	0.0808284	0.0808284	0.0808284	0.0808284	0.0808284	0.0808284	0.0808284	0.0808284	0.0808284	0.0808284	0.0808284	0.0808284	0.0808284	0.0808284	0.0808284	0.0808284	0.0808284	0.0808284	0.0808284	0.0808284	0.0808284
283	320.089	1.52494	9.27441	11.5523	11.4638	11.8837	8.80855	13.1083	14.7506	12.0276	13.0975	11.633	12.7423	8.503	7.54815	13.4954	13.8085	14.3305	12.6491	14.1989	12.1475	13.0713	18.3286	15.8395	16.5738	17.2226	14.4096	16.794	16.121	13.7018	11.6521	19.1475	13.8549	7.19276	5.59076	4.25428	9.63358	11.2891	10.6267	8.21381	10.4923	9.70747	10.3083	9.97567	10.8824	9.95534	8.99307	10.5897	8.7196
2484	320.267	0.806647	0.0808284	0.0808284	0.0808284	0.0808284	0.0808284	0.0808284	0.0808284	0.0808284	0.0808284	0.0808284	0.0808284	0.0808284	0.0808284	0.0808284	0.0808284	0.0808284	0.0808284	0.0808284	0.0808284	0.0808284	4.59586	7.31715	10.4994	6.04832	0.0808284	11.0439	5.27433	0.0808284	0.0808284	10.1142	0.0808284	0.0808284	0.0808284	0.0808284	0.0808284	0.0808284	0.0808284	0.0808284	0.0808284	0.0808284	0.0808284	0.0808284	0.0808284	0.0808284	0.0808284	0.0808284	0.0808284
2052	322.121	0.8889	0.0808284	0.0808284	0.0808284	0.0808284	0.0808284	0.0808284	0.0808284	0.0808284	0.0808284	0.0808284	0.0808284	0.0808284	0.0808284	0.0808284	0.0808284	0.0808284	0.0808284	0.0808284	0.0808284	0.0808284	0.0808284	0.0808284	0.0808284	0.0808284	0.0808284	0.0808284	0.0808284	0.0808284	0.0808284	0.0808284	0.0808284	0.0808284	0.0808284	0.0808284	0.0808284	0.0808284	0.0808284	0.0808284	0.0808284	0.0808284	0.0808284	0.0808284	0.0808284	0.0808284	0.0808284	0.0808284	0.0808284
286	324.217	1.13957	3.21125	13.3615	6.30674	4.89383	4.76394	6.55903	12.4987	7.814	10.1153	11.5659	13.9444	2.0459	13.6461	16.0935	15.8866	6.98605	7.02616	8.61111	4.53187	6.52708	9.78725	7.78467	10.6381	7.82589	4.67798	5.75908	9.15175	9.90302	11.2307	5.87047	13.3877	8.61534	3.63644	5.55172	13.1662	9.86434	10.8712	12.2045	14.4631	13.382	7.63628	8.41244	11.1731	9.61567	9.31776	6.04857	8.97558
292	324.217	6.50341	44.9389	1.57213	41.5284	0.0808284	0.0808284	41.0143	55.1108	0.0808284	0.0808284	79.426	79.6572	51.7303	55.1687	77.8041	73.5152	50.4288	57.4317	44.615	52.4879	53.1106	52.9463	0.0808284	0.0808284	0.0808284	48.3191	64.531	50.0501	58.5118	0.0808284	62.7242	59.5363	53.6472	55.9408	55.1449	57.7342	47.2026	0.0808284	0.0808284	59.1622	0.0808284	0.0808284	0.0808284	44.9672	0.0808284	44.4919	46.9215	0.0808284
291	324.217	5.00479	81.8706	109.171	83.702	87.6018	94.5317	83.1522	110.617	86.9747	89.8407	142.338	143.868	94.3449	107.713	138.815	139.479	97.761	109.766	87.7914	98.1306	104.343	103.865	88.0819	100.598	113.201	92.9495	125.333	98.136	117.779	119.21	121.022	114.751	100.247	103.334	102.666	115.93	93.0171	92.4227	97.204	112.789	105.022	85.0748	83.7481	91.1977	90.953	86.448	86.4866	88.578
1509	324.217	9.23338	0.0808284	0.0808284	0.0808284	0.0808284	0.0808284	0.0808284	0.0808284	0.0808284	0.0808284	0.0808284	0.0808284	0.0808284	0.0808284	0.0808284	0.0808284	400.602	0.0808284	0.0808284	0.0808284	0.0808284	26.0126	0.0808284	0.0808284	0.0808284	24.5146	329.113	0.0808284	0.0808284	332.635	0.0808284	78.2489	0.0808284	0.0808284	0.0808284	466.098	0.0808284	0.0808284	0.0808284	0.0808284	0.0808284	0.0808284	0.0808284	0.0808284	0.0808284	0.0808284	0.0808284	0.0808284
290	324.217	4.04568	73.9034	111.594	78.3115	83.1333	89.679	79.6881	107.54	85.4128	92.4616	126.007	130.173	81.7119	110.762	137.195	140.034	97.6824	100.203	89.3813	89.2649	96.1542	100.945	88.2187	94.6057	109.767	91.4775	115.401	94.837	111.893	112.088	115.185	112.112	94.0617	95.664	98.4792	124.625	91.5617	93.217	101.864	114.707	108.912	82.2601	82.1326	0.0808284	92.3075	86.7625	82.1628	84.3247
288	324.217	1.72032	0.0808284	17.0916	0.0808284	0.0808284	0.0808284	2.61297	13.2114	0.0808284	8.37093	0.0808284	10.3488	0.0808284	6.07905	16.362	0.0808284	8.33584	0.0808284	1.68756	0.0808284	0.0808284	0.0808284	0.0808284	0.0808284	3.66594	0.0808284	1.07718	0.0808284	0.0808284	0.0808284	0.0808284	0.0808284	0.0808284	0.0808284	0.0808284	4.58896	8.88517	11.7435	0.0808284	0.0808284	18.0737	1.96072	1.51009	5.67626	0.0808284	0.0808284	1.37592	1.59706
298	327.201	1.3747	53.38	46.0033	116.301	59.7428	59.9992	112.206	72.5522	111.628	111.767	72.8118	79.502	30.3265	60.7656	59.6598	106.677	62.6654	54.2485	64.3543	52.2351	54.6428	64.2373	82.2773	78.6889	118.557	60.3389	88.8326	89.8609	64.4253	57.9125	155.471	101.355	52.7436	85.7178	46.3113	57.1113	47.9704	63.6735	33.4756	40.5203	36.5792	47.3333	93.3662	94.592	117.244	45.6422	71.546	62.8159
297	327.201	1.14098	23.9792	21.1254	0.0808284	26.412	28.101	0.0808284	28.0536	0.0808284	0.0808284	29.3457	33.6183	9.45735	27.2759	24.4473	0.0808284	24.8322	13.1136	24.7075	21.7327	24.0021	31.2316	0.0808284	0.0808284	0.0808284	22.8147	0.0808284	38.946	7.02276	0.0808284	0.0808284	0.0808284	21.2541	0.0808284	14.0896	24.2323	0.0808284	0.0808284	0.0808284	17.7912	0.0808284	0.0808284	0.0808284	0.0808284	0.0808284	0.0808284	0.0808284	0.0808284
300	328.232	1.34174	11.8628	12.9045	10.7542	13.8683	14.8936	18.6097	14.5146	14.2371	16.9581	11.4829	13.9967	0.0808284	0.0808284	10.6168	17.4526	12.1612	8.83746	13.907	8.99207	10.1689	20.5347	9.93328	9.42658	15.9255	18.4065	10.2843	0.0808284	15.9739	11.4383	31.1298	15.3192	0.0808284	0.0808284	10.5792	16.3852	0.0808284	16.3121	8.86922	9.86488	10.4345	12.4514	0.0808284	17.538	23.2822	11.7513	10.8625	12.7927
2090	328.233	1.17709	0.0808284	0.0808284	0.0808284	0.0808284	0.0808284	0.0808284	0.0808284	0.0808284	0.0808284	8.49681	11.3782	0.0808284	12.4506	3.2136	8.94097	9.18673	0.0808284	12.3613	0.0808284	3.79213	8.47937	1.94601	0.0808284	3.82451	5.56315	0.0808284	9.59563	0.0808284	0.0808284	17.8581	4.30659	2.22375	6.7573	2.26743	11.8823	4.18258	10.9864	5.70792	8.36917	4.60934	9.07188	9.85247	11.4542	14.6737	8.64155	5.75157	11.174
2645	328.247	2.47781	0.0808284	0.0808284	0.0808284	0.0808284	0.0808284	0.0808284	0.0808284	0.0808284	0.0808284	0.0808284	0.0808284	0.0808284	0.0808284	0.0808284	0.0808284	0.0808284	0.0808284	0.0808284	0.0808284	0.0808284	0.0808284	0.0808284	0.0808284	0.0808284	0.0808284	0.0808284	0.0808284	0.0808284	0.0808284	0.0808284	0.0808284	0.0808284	0.0808284	0.0808284	0.0808284	0.0808284	0.0808284	0.0808284	0.0808284	0.0808284	0.0808284	0.0808284	0.0808284	0.0808284	0.0808284	0.0808284	0.0808284
302	330.336	1.00381	19.0212	0.0808284	20.0305	22.4931	24.3235	27.1901	0.0808284	23.5671	19.1775	25.3135	27.4769	37.6666	0.0808284	25.9192	34.1623	33.7541	33.3778	26.8105	33.0411	32.6851	50.2309	33.0071	43.7817	62.1455	49.4649	65.8047	37.5191	0.0808284	35.0391	50.2484	49.3742	24.5244	36.5751	22.7143	0.0808284	18.8302	20.9016	23.4595	17.4386	28.3179	0.0808284	13.5776	20.3826	16.3896	20.1066	20.5055	15.3601
303	330.336	1.36335	55.4337	33.3883	59.5013	62.5324	64.5271	58.151	76.3233	53.5719	54.3398	56.3609	51.2538	60.607	45.5505	62.0903	60.7679	61.9038	66.7455	80.5523	58.1157	66.2235	54.0789	40.876	49.9959	76.8994	63.3033	95.7253	51.8027	56.4757	76.4839	57.9735	48.9251	66.1579	69.2879	61.7158	48.0797	62.7105	55.7887	62.6078	55.8333	80.282	24.5287	42.6472	65.2007	42.9397	63.4375	43.9716	47.9048
1991	330.337	1.19428	0.0808284	0.0808284	0.0808284	0.0808284	0.0808284	0.0808284	0.0808284	0.0808284	0.0808284	0.0808284	0.0808284	0.0808284	0.0808284	0.0808284	0.0808284	0.0808284	0.0808284	0.0808284	0.0808284	0.0808284	0.0808284	0.0808284	0.0808284	0.0808284	0.0808284	0.0808284	0.0808284	0.0808284	0.0808284	0.0808284	0.0808284	0.0808284	0.0808284	0.0808284	0.0808284	0.0808284	0.0808284	0.538389	0.0808284	0.0808284	0.0808284	0.0808284	0.0808284	0.0808284	0.0808284	0.0808284	0.0808284
304	331.045	12.0696	988.679	779.875	1287.33	1020.41	1161.54	1192.43	1277.18	1011.17	1289.56	1152.74	1311.76	719.563	897.602	1030.83	1290.41	1114.25	1249.5	1115.49	1021.27	977.174	1512.79	1127.54	1240.31	1782.24	1304.9	1337.55	1398.49	1057.6	837.185	1982.4	1351.65	958.486	1136.26	832.846	981.819	739.611	989.673	700.926	876.604	659.132	986.546	1091.64	1071.79	1102.52	834.319	886.039	1111.94
1953	331.091	1.60528	0.0808284	0.0808284	0.0808284	0.0808284	0.0808284	0.0808284	0.0808284	0.0808284	0.0808284	0.0808284	0.0808284	0.0808284	0.0808284	0.0808284	0.0808284	0.0808284	0.0808284	0.0808284	0.0808284	0.0808284	0.0808284	0.0808284	0.0808284	0.0808284	0.0808284	0.0808284	0.0808284	0.0808284	0.0808284	0.0808284	0.0808284	0.0808284	0.0808284	0.0808284	0.0808284	0.0808284	0.0808284	0.0808284	0.0808284	0.0808284	0.0808284	0.0808284	0.0808284	0.0808284	0.0808284	0.0808284	0.0808284
305	331.284	0.8547	41.3925	56.6697	41.9616	49.4956	46.5059	50.0596	63.7243	37.6983	47.8983	61.0863	60.6559	19.8971	53.8406	40.5088	15.4697	43.0617	62.9298	46.0246	18.8408	30.8993	7.15951	8.49836	0.0808284	9.26881	8.28826	0.0808284	32.3321	58.2598	64.8342	0.0808284	0.0808284	60.0046	67.4486	87.2202	58.7367	41.4987	43.3325	54.7644	43.756	49.2128	33.2023	44.3045	56.7584	45.9727	38.4558	41.4251	57.3438
1313	331.339	1.3565	13.1075	0.954949	12.7908	13.1099	0.0808284	15.3425	18.5372	14.1501	0.0808284	13.335	0.0808284	15.9836	0.0808284	15.4794	13.6193	14.3807	15.9737	16.4499	0.0808284	0.0808284	0.0808284	10.4946	12.8116	19.8943	16.8196	0.0808284	12.8637	0.0808284	21.4197	0.0808284	0.0808284	15.4499	18.3989	15.8104	0.0808284	12.1719	15.2051	15.7103	13.1845	0.0808284	6.69433	9.72858	0.0808284	8.62739	0.0808284	0.0808284	9.59997
306	331.546	12.0752	18.0776	7.86562	19.1479	12.5728	23.372	17.8593	17.5617	26.1938	25.9437	18.035	24.2585	2.10035	11.8809	7.77547	13.907	10.3428	11.1265	10.423	9.20887	9.20199	24.8231	14.4821	16.9784	29.0582	17.2984	14.6796	20.6573	9.30462	0.0808284	34.083	14.5455	7.95177	8.15286	5.57828	10.6826	5.3772	17.2504	5.4654	7.23284	4.95749	12.1144	14.5141	14.8528	23.9312	9.30449	10.2862	14.9884
1514	332.048	11.6791	0.0808284	16.5216	0.0808284	34.987	36.1231	0.0808284	0.0808284	49.4481	0.0808284	0.0808284	0.0808284	0.0808284	27.0024	0.0808284	0.0808284	0.0808284	0.0808284	0.0808284	0.0808284	0.0808284	58.9774	47.3407	0.0808284	0.0808284	0.0808284	0.0808284	0.0808284	0.0808284	0.0808284	0.0808284	0.0808284	0.0808284	0.0808284	0.0808284	0.886594	0.0808284	0.0808284	0.0808284	0.0808284	0.0808284	0.0808284	0.0808284	0.0808284	46.6609	0.0808284	0.0808284	0.0808284
307	332.048	12.0734	178.222	98.4818	217.892	132.895	167.635	213.831	220.645	186.227	229.269	218.181	236.814	119.492	121.362	178.17	220.684	189.184	218.737	193.253	180.285	168.756	214.251	144.003	217.715	315.759	229.439	231.344	227.375	183.081	136.215	344.195	228.218	161.053	182.49	139.388	121.166	121.838	166.059	110.689	129.476	106.749	156.721	180.983	183.891	191.563	135.084	150.799	189.324
2069	332.048	11.7512	0.0808284	0.0808284	0.0808284	0.0808284	0.0808284	0.0808284	0.0808284	0.0808284	0.0808284	0.0808284	0.0808284	0.0808284	0.0808284	0.0808284	0.0808284	0.0808284	0.0808284	0.0808284	0.0808284	0.0808284	0.0808284	0.0808284	0.0808284	0.0808284	0.0808284	0.0808284	0.0808284	0.0808284	0.0808284	0.0808284	0.0808284	0.0808284	0.0808284	0.0808284	17.0104	0.0808284	0.0808284	0.0808284	0.0808284	0.0808284	0.0808284	0.0808284	0.0808284	0.0808284	0.0808284	0.0808284	0.0808284
310	333.048	12.074	31.3669	21.4768	43.5927	29.9507	35.3203	39.4068	37.6178	40.7886	41.5488	41.0149	45.3691	15.1963	26.4807	23.1604	35.849	26.4863	31.3888	26.1736	24.4272	28.4781	49.6763	32.8676	40.6797	56.3512	37.6738	36.0018	39.6982	27.4322	15.9719	57.6391	36.5251	23.9036	25.8304	17.6079	26.5859	16.9927	32.1164	15.566	20.658	14.234	25.378	30.2111	31.7614	43.4434	21.7561	25.7706	32.8094
309	333.049	11.7459	0.0808284	0.0808284	0.0808284	0.0808284	0.0808284	2.14377	3.66905	1.47131	0.0808284	0.0808284	0.0808284	2.89066	0.0808284	12.4728	4.65675	6.34106	3.60978	13.398	9.89013	0.820849	5.65152	5.60261	0.0808284	5.71077	0.0808284	5.72038	0.823851	2.32867	2.44697	10.3876	2.39081	4.17267	12.2724	3.39402	0.0808284	2.94533	0.0808284	1.38528	0.0808284	0.0808284	2.95236	1.593	0.0808284	6.88256	0.608959	3.36419	0.0808284
314	335.037	12.075	30.2863	20.3375	38.1679	29.2612	36.0871	36.2606	36.1835	38.6359	38.2876	36.8907	39.067	11.3903	24.5836	21.4666	34.6807	24.5799	27.5105	24.6606	22.9401	26.8155	44.323	31.9665	38.0542	49.8524	34.5281	32.7017	39.1813	24.7776	15.3188	52.6959	29.733	21.7652	24.5021	17.7995	24.8816	17.1168	27.6182	14.5593	18.0643	14.0621	22.7855	29.6856	29.6935	38.3604	19.0463	21.5206	34.7121
313	335.038	11.7448	0.0808284	0.0808284	0.0808284	0.0808284	0.0808284	1.39681	3.43952	0.0808284	0.0808284	0.0808284	0.0808284	0.0808284	0.0808284	7.1648	2.75498	4.72933	2.32212	11.0257	6.68134	0.0808284	5.54533	5.60965	0.0808284	6.36383	0.0808284	3.50994	0.0808284	1.24398	2.59676	12.0003	2.29913	3.02914	3.1276	2.9578	0.0808284	0.0808284	0.0808284	0.0808284	0.0808284	0.0808284	2.13114	2.17491	0.0808284	4.20198	0.71395	1.9551	1.36783
315	336.325	0.840826	14.6889	5.95002	21.4246	13.2126	9.13126	12.4409	13.208	13.3418	26.1302	12.4152	19.2154	78.0201	9.72587	122.15	120.083	77.9178	109.725	46.2705	103.133	116.244	128.776	128.832	186.513	109.576	168.987	131.958	111.847	52.5787	84.1013	123.067	259.626	25.298	32.7924	23.7994	4.36336	13.3591	12.8387	5.0136	3.46345	12.9315	12.3671	12.906	19.2911	6.39657	7.34083	8.64856	9.18306
1518	337.182	2.1176	0.0808284	0.0808284	0.0808284	0.0808284	0.0808284	0.0808284	0.0808284	0.0808284	0.0808284	0.0808284	0.0808284	0.0808284	0.0808284	0.0808284	0.0808284	0.0808284	0.0808284	0.0808284	0.0808284	0.0808284	4.451	0.0808284	0.0808284	0.0808284	0.0808284	0.0808284	0.0808284	0.0808284	0.0808284	0.0808284	6.03912	0.0808284	0.0808284	0.0808284	0.0808284	0.0808284	0.0808284	0.0808284	0.0808284	0.0808284	0.0808284	0.0808284	0.0808284	0.0808284	0.0808284	0.0808284	0.0808284
317	338.341	0.830028	269.161	146.604	453.792	313.497	325.444	348.822	486.539	391.499	534.04	348.875	627.85	911.71	263.889	947.817	1224.23	470.155	1173.35	453.941	763.112	817.521	1261.5	1387.31	1681.36	1519.69	1787.93	1297.01	1474.43	511.325	963.861	1352.45	2249.24	356.751	532.115	418.147	242.713	312.61	259.555	215.837	185.142	432.521	269.864	212.827	356.325	232.751	174.987	181.528	208.911
2710	338.341	12.1227	0.0808284	0.0808284	0.0808284	0.0808284	0.0808284	0.0808284	0.0808284	0.0808284	0.0808284	0.0808284	0.0808284	0.0808284	0.0808284	0.0808284	0.0808284	0.0808284	0.0808284	0.0808284	0.0808284	0.0808284	0.0808284	0.0808284	0.0808284	0.0808284	0.0808284	0.0808284	0.0808284	0.0808284	0.0808284	0.0808284	0.959397	0.0808284	0.0808284	0.0808284	0.0808284	2.59045	2.65714	0.0808284	6.14477	0.0808284	0.0808284	4.8304	0.0808284	0.0808284	0.0808284	0.0808284	6.035
325	338.341	14.9583	58.1068	48.3465	60.4841	63.7982	60.2283	53.4603	64.3221	59.0108	60.5232	61.7942	58.9491	67.6428	53.028	61.2065	60.0991	58.4382	83.396	52.6469	68.3361	74.789	73.9725	55.0573	68.7603	78.0956	65.5009	86.0816	65.7655	76.5383	80.7853	85.292	68.1658	70.5606	61.2435	65.2827	51.3363	56.8679	55.4643	43.1151	51.4442	47.254	52.9521	53.47	50.6308	52.1498	49.5183	56.4202	58.9964
320	338.341	4.50699	35.4255	18.2125	40.9592	50.2909	31.2208	30.4754	38.2276	30.6797	42.5037	37.1429	31.3182	36.9917	21.247	25.7457	24.3834	24.7571	25.7863	22.2617	22.9384	35.2841	31.7751	21.3744	34.0275	30.6984	33.0594	30.5597	28.5663	36.2957	29.3638	32.2616	28.6039	16.8565	18.533	18.56	20.1711	25.5129	17.9948	8.09457	25.0584	5.85626	19.6872	22.1848	15.528	7.48431	11.6673	32.0774	20.5783
319	338.341	1.77393	305.72	279.335	315.991	330.809	338.202	296.745	326.233	0.0808284	330.467	329.987	334.609	0.0808284	282.145	332.955	0.0808284	0.0808284	399.131	313.044	0.0808284	0.0808284	0.0808284	0.0808284	0.0808284	0.0808284	0.0808284	0.0808284	0.0808284	403.381	406.296	0.0808284	0.0808284	346.422	343.663	337.662	286.086	320.388	0.0808284	251.015	285.302	0.0808284	0.0808284	294.562	293.706	289.809	0.0808284	293.1	304.253
322	338.341	5.51571	7.37749	2.17062	5.55814	0.0808284	6.44986	0.688769	3.50701	0.0808284	0.0808284	3.61444	3.40336	0.0808284	0.71453	4.14109	0.0808284	4.09155	0.0808284	0.0808284	3.73051	0.0808284	9.31778	0.0808284	14.0377	0.0808284	5.85336	0.0808284	0.0808284	0.0808284	7.63899	0.0808284	0.0808284	0.0808284	0.0808284	7.29021	0.0808284	0.649678	0.0808284	0.0808284	0.0808284	0.0808284	1.97645	0.0808284	1.37147	0.0808284	0.0808284	2.09486	0.0808284
328	339.345	0.830165	69.089	36.2751	119.286	79.7974	60.5742	82.8264	116.841	79.6535	149.912	88.4136	127.486	136.063	51.6202	229.547	214.297	127.124	288.888	118.164	198.113	217.72	231.041	251.497	283.93	259.226	341.617	207.337	257.152	131.173	217.33	209.49	450.503	100.036	149.364	103.214	41.4557	58.2539	63.9514	40.2129	26.0326	101.556	75.3835	53.2445	95.2675	42.1024	45.725	49.7167	56.7255
1744	339.345	2.97245	0.0808284	0.0808284	0.0808284	0.0808284	0.0808284	0.0808284	0.0808284	0.0808284	0.0808284	0.0808284	0.0808284	0.0808284	0.0808284	0.0808284	0.0808284	0.0808284	0.0808284	0.0808284	0.0808284	0.0808284	0.0808284	0.0808284	0.0808284	0.0808284	0.0808284	0.0808284	0.0808284	0.0808284	0.0808284	0.0808284	0.0808284	0.0808284	0.0808284	0.0808284	0.0808284	0.0808284	0.0808284	0.0808284	0.0808284	0.0808284	0.0808284	0.0808284	0.0808284	0.0808284	0.0808284	0.0808284	0.0808284
334	340.349	0.829134	7.63587	0.0808284	15.1028	8.50533	6.19093	8.69882	12.7383	9.35147	20.8877	10.3903	14.9335	19.5518	5.78409	30.8695	25.8556	14.7866	36.1784	14.4263	29.9304	30.3262	28.1823	31.9005	37.6011	36.1603	48.9751	25.7983	29.9347	15.7184	26.9778	28.2622	64.8673	10.8455	17.9531	11.0527	4.57642	8.13557	7.21834	4.50246	2.54323	13.4634	8.78395	7.38448	13.2135	4.94807	5.01247	5.96428	5.92403
335	341.305	0.841284	24.0845	25.5167	20.9982	24.1213	26.5369	26.4548	34.3792	16.6692	22.6739	29.5313	27.743	9.03289	27.2993	19.0179	7.57392	22.1573	31.2775	26.5979	9.50214	16.8315	0.0808284	3.92634	0.0808284	5.86535	4.9777	0.0808284	14.5477	25.3631	28.1362	0.0808284	0.0808284	40.8824	38.9375	41.3206	26.8666	24.5324	21.7632	26.6152	21.3474	34.9167	15.9331	23.7339	34.4468	26.6612	27.9412	23.4031	30.2202
3240	341.306	0.773483	0.0808284	0.0808284	0.0808284	0.0808284	0.0808284	0.0808284	0.0808284	0.0808284	0.0808284	0.0808284	0.0808284	0.0808284	0.0808284	0.0808284	0.0808284	0.0808284	0.0808284	0.0808284	0.0808284	0.0808284	0.0808284	0.0808284	0.0808284	0.0808284	0.0808284	0.0808284	0.0808284	0.0808284	0.0808284	0.0808284	0.0808284	0.0808284	0.0808284	0.0808284	0.0808284	0.0808284	0.0808284	0.0808284	0.0808284	0.0808284	0.0808284	0.0808284	0.0808284	0.0808284	0.0808284	0.0808284	0.0808284
338	343.165	1.52352	18.3526	26.7099	24.5194	22.2255	18.659	21.8863	27.1306	24.3584	30.0407	23.0377	23.4083	16.9045	24.2096	23.8408	28.097	26.2789	19.4183	25.4845	21.137	19.8428	29.2813	26.4334	32.5575	28.2275	29.3191	32.0763	27.135	25.2991	22.4	32.6474	35.4894	14.0071	16.5713	13.5361	27.5575	27.2963	34.636	28.4395	26.7544	31.255	22.5219	26.5671	31.2683	32.8298	25.7394	20.5328	21.1835
1176	343.165	1.0823	0.0808284	3.00855	0.0808284	0.0808284	0.0808284	0.0808284	0.0808284	0.0808284	0.0808284	0.0808284	0.0808284	0.0808284	0.0808284	1.64724	0.0808284	0.0808284	0.0808284	0.0808284	0.0808284	0.0808284	0.0808284	0.0808284	0.0808284	0.0808284	0.0808284	0.0808284	0.0808284	0.0808284	0.0808284	0.0808284	0.0808284	0.0808284	0.0808284	0.0808284	0.0808284	2.35464	0.0808284	0.0808284	3.64127	0.0808284	0.0808284	0.0808284	1.51805	0.0808284	1.61478	0.0808284	0.0808284
339	343.286	1.80081	7.81359	7.31792	9.0121	0.0808284	12.8226	8.65173	5.98127	10.0028	4.03377	5.533	6.65072	8.93996	6.11161	6.02237	12.7089	5.85748	8.67864	9.57489	10.0917	9.47222	13.8668	8.10152	10.7216	18.8581	15.6211	8.35468	6.26812	8.59126	8.05272	12.1606	8.32633	12.7073	11.9487	13.0346	8.04516	0.0808284	0.0808284	8.67179	0.0808284	0.0808284	9.57664	5.7251	5.90169	8.62407	10.2884	0.0808284	4.84114
1523	343.287	1.01859	0.0808284	0.0808284	0.0808284	0.0808284	0.0808284	0.0808284	0.0808284	0.0808284	0.0808284	0.0808284	0.0808284	0.0808284	0.0808284	0.0808284	0.0808284	0.0808284	0.0808284	0.0808284	0.0808284	0.0808284	0.0808284	0.0808284	0.0808284	0.0808284	0.0808284	0.0808284	0.0808284	0.0808284	0.0808284	0.0808284	0.0808284	0.0808284	0.0808284	0.0808284	0.0808284	0.0808284	0.0808284	0.0808284	0.0808284	0.0808284	0.0808284	0.0808284	0.0808284	0.0808284	0.0808284	0.0808284	0.0808284
1179	344.168	1.52452	1.68517	5.01566	4.44535	0.0808284	1.67722	4.12453	3.77352	3.21587	4.23097	1.98131	2.9139	0.0808284	3.40995	3.90642	4.29167	4.17511	0.0808284	4.54654	0.0808284	0.0808284	2.53258	4.35073	3.99733	2.69445	3.75381	2.74988	3.38741	2.45602	2.28559	5.6	4.31001	0.0808284	0.0808284	0.0808284	4.99239	4.64829	5.57862	5.65172	5.51744	6.05229	3.2393	3.36492	6.35883	6.42781	4.93598	3.61592	3.44324
344	344.227	1.37463	110.153	97.1279	264.215	177.626	196.078	152.796	204.029	253.791	229.016	140.102	218.784	94.9246	122.575	106.483	209.914	172.788	147.653	122.723	156.143	94.356	227.098	159.289	161.114	214.845	176.608	184.485	247.946	121.614	107.299	340.164	210.198	105.27	174.724	131.767	126.33	85.2809	128.448	74.9515	87.7222	75.2231	149.057	135.916	212.542	242.026	141.112	115.301	138.545
343	344.227	1.16389	54.8175	46.3362	0.0808284	0.0808284	0.0808284	76.5266	0.0808284	0.0808284	0.0808284	63.0114	0.0808284	0.0808284	53.9086	56.3281	0.0808284	0.0808284	0.0808284	56.6317	0.0808284	52.7609	0.0808284	0.0808284	0.0808284	0.0808284	0.0808284	0.0808284	0.0808284	37.3644	29.8447	0.0808284	0.0808284	44.3462	0.0808284	0.0808284	50.7195	34.2593	63.543	32.9517	41.8281	31.7843	0.0808284	62.3762	0.0808284	0.0808284	0.0808284	49.1078	64.3075
347	345.231	1.17919	5.0674	5.82275	9.64172	8.65942	9.73875	10.9574	8.15586	11.4257	9.48397	7.88493	9.30329	0.0808284	7.63058	4.77219	7.32433	6.40243	0.0808284	6.38374	4.16194	5.21996	7.82494	4.13373	1.97712	0.0808284	2.27013	3.0792	4.40207	0.0808284	0.0808284	7.29923	0.0808284	0.0808284	2.19694	0.0808284	0.637502	1.85075	8.01468	3.05684	3.22087	0.0808284	6.0943	7.25192	7.54562	10.9533	4.04582	6.73092	9.19835
348	345.231	1.37482	17.6022	16.3721	23.8811	18.9735	22.3589	27.3018	23.9093	25.1438	24.5993	25.0628	24.2031	10.3586	16.5615	18.1921	22.8871	20.567	16.1787	21.6071	15.9484	14.1985	24.195	19.7125	17.8289	24.5109	18.0393	22.2637	28.7392	17.9489	17.6711	36.4184	22.5315	17.0654	20.3821	13.7057	19.9183	12.0055	25.9972	11.5155	16.0395	9.68325	16.2789	23.1515	21.7426	30.8365	16.2812	20.9769	23.3952
2310	345.251	0.968117	0.0808284	0.0808284	0.0808284	0.0808284	0.0808284	0.0808284	0.0808284	0.0808284	0.0808284	0.0808284	0.0808284	0.0808284	0.0808284	0.0808284	3.5945	0.0808284	0.0808284	0.0808284	0.0808284	0.0808284	0.0808284	0.0808284	0.0808284	0.0808284	0.0808284	0.0808284	2.17777	0.0808284	0.0808284	1.29846	0.0808284	0.0808284	0.0808284	0.0808284	3.61248	0.0808284	0.0808284	0.0808284	0.0808284	0.0808284	0.0808284	0.0808284	0.0808284	0.0808284	0.0808284	0.0808284	0.0808284
349	346.012	11.554	194.136	285.636	249.668	192.467	215.339	217.022	243.613	223.179	223.509	206.311	226.814	163.681	284.629	195.059	229.387	196.603	198.548	200.594	172.686	158.88	222.079	177.197	157.918	289.125	195.685	189.768	210.083	187.187	197.138	293.113	197.542	166.278	189.579	153.37	290.441	145.426	229.345	136.886	266.035	134.555	182.555	218.125	242.916	284.039	156.097	193.08	209.883
2057	346.122	0.927658	0.0808284	0.0808284	0.0808284	0.0808284	0.0808284	0.0808284	0.0808284	0.0808284	0.0808284	0.0808284	0.0808284	0.0808284	0.0808284	0.0808284	0.0808284	0.0808284	0.0808284	0.0808284	0.0808284	0.0808284	0.0808284	0.0808284	0.0808284	0.0808284	0.0808284	0.0808284	0.0808284	0.0808284	0.0808284	0.0808284	0.0808284	0.0808284	0.0808284	0.0808284	0.0808284	0.0808284	0.0808284	0.0808284	0.0808284	0.0808284	0.0808284	0.0808284	0.0808284	0.0808284	0.0808284	0.0808284	0.0808284
352	347.02	11.5535	43.0123	0.0808284	98.2455	21.0268	24.5195	78.2586	48.6418	71.5801	26.272	39.8934	26.2238	18.7432	258.39	24.7984	28.6582	24.2236	23.5216	24.1861	23.0108	21.9485	28.9142	20.0844	23.5349	30.7178	23.3325	27.5647	24.0594	24.457	19.1463	32.3281	22.907	19.8839	20.3063	17.6146	264.746	64.2044	154.302	60.2447	0.0808284	51.3553	66.7095	109.722	109.012	164.746	53.4063	57.9242	82.1059
1320	347.087	1.60119	0.0808284	0.0808284	0.0808284	0.0808284	0.0808284	0.0808284	0.0808284	0.0808284	0.0808284	0.0808284	0.0808284	0.0808284	0.0808284	0.0808284	0.0808284	0.0808284	0.0808284	0.0808284	0.0808284	10.4883	0.0808284	0.0808284	0.0808284	0.0808284	0.0808284	0.0808284	0.0808284	0.0808284	0.0808284	0.0808284	0.0808284	0.0808284	0.0808284	111.035	0.0808284	0.0808284	0.0808284	0.0808284	43.2799	0.691869	0.0808284	0.0808284	10.7985	0.0808284	0.0808284	2.95755	0.0808284
356	349.017	10.9616	6.9503	10.7295	7.21472	5.15509	6.70964	8.14471	10.6314	7.79107	7.77918	8.06789	8.98813	0.0808284	10.4581	7.21247	10.0128	7.75334	7.76894	12.6941	5.30343	5.22944	8.34593	6.78435	7.30218	9.72263	7.27978	6.2944	8.18763	5.19772	0.0808284	10.6107	10.0415	4.72557	9.80485	0.0808284	9.37026	5.11596	9.21988	5.62184	10.7684	4.84758	6.99913	8.8774	8.655	9.96718	5.03828	7.46056	8.10022
357	349.021	11.8206	0.0808284	0.0808284	0.0808284	0.0808284	0.0808284	0.0808284	0.0808284	0.0808284	0.0808284	0.0808284	0.0808284	0.0808284	0.0808284	0.0808284	0.0808284	0.0808284	0.0808284	0.0808284	0.0808284	0.0808284	0.0808284	0.0808284	0.0808284	0.0808284	0.0808284	0.0808284	0.0808284	0.0808284	0.0808284	0.0808284	0.0808284	0.0808284	0.0808284	0.0808284	0.0808284	0.0808284	0.0808284	0.0808284	2.55439	0.0808284	0.0808284	0.0808284	0.0808284	0.0808284	0.0808284	0.0808284	0.0808284
360	350.018	12.0769	7.32331	3.82276	6.07068	6.54697	9.19283	6.39329	8.81013	9.48094	9.04037	8.66944	7.84374	0.0808284	5.9783	4.67352	7.96252	0.0808284	6.33113	5.25753	3.24403	5.05522	10.6315	6.81902	7.92273	12.2872	7.84496	6.4097	11.5771	5.0346	0.0808284	15.4784	7.17845	3.04017	0.0808284	0.0808284	3.97728	0.0808284	6.587	0.0808284	2.62666	0.0808284	5.50853	7.05929	8.16519	9.18951	4.68238	5.53867	8.34259
359	350.021	11.0063	0.0808284	0.0808284	0.0808284	0.0808284	0.0808284	0.0808284	0.0808284	0.0808284	0.0808284	0.0808284	0.0808284	0.0808284	0.0808284	0.0808284	0.0808284	0.0808284	0.0808284	0.0808284	0.0808284	0.0808284	0.0808284	0.0808284	0.0808284	0.0808284	0.0808284	0.0808284	0.0808284	0.0808284	0.0808284	0.0808284	0.0808284	0.0808284	0.0808284	0.0808284	0.0808284	0.0808284	0.0808284	0.0808284	0.0808284	0.0808284	0.0808284	0.0808284	0.0808284	0.0808284	0.0808284	0.0808284	0.0808284
363	355.011	10.6793	13.6393	6.2323	16.4561	15.5227	16.6627	15.4305	15.2411	16.5605	17.2717	15.4984	18.7437	16.0966	8.39752	22.5193	20.0279	16.8292	19.752	22.089	19.3826	18.1772	21.0347	19.9757	19.2341	26.5977	22.2268	25.4279	20.4244	21.5332	18.3994	27.1244	24.3371	17.7908	19.7168	16.1651	10.3481	14.1943	14.3331	11.6836	5.59165	11.0851	13.132	14.9522	16.1414	18.0595	13.303	13.2256	14.5697
3087	355.034	1.52425	0.0808284	0.0808284	0.0808284	0.0808284	0.0808284	0.0808284	0.0808284	0.0808284	0.0808284	0.0808284	0.0808284	0.0808284	0.0808284	0.0808284	0.0808284	0.0808284	0.0808284	0.0808284	0.0808284	0.0808284	0.0808284	0.0808284	0.0808284	0.0808284	0.0808284	0.0808284	0.0808284	0.0808284	0.0808284	0.0808284	0.0808284	0.0808284	0.0808284	0.0808284	0.0808284	0.0808284	0.0808284	0.0808284	0.0808284	0.0808284	0.0808284	0.0808284	0.0808284	0.0808284	0.0808284	0.0808284	0.0808284
365	357.008	10.6785	7.03554	3.44454	8.33132	8.99219	9.13215	7.74447	9.38143	8.64123	8.75593	9.27985	9.46209	8.81538	3.67706	11.4353	10.124	9.53945	10.7326	11.2393	10.6855	9.29226	10.9265	9.99629	11.9519	16.2959	11.5192	13.4014	10.3067	11.1014	7.79678	15.7549	14.6794	8.94218	11.919	8.29643	6.10243	7.54013	7.73428	6.53483	3.01344	5.92596	7.55225	7.89916	9.49421	8.97756	7.11066	6.9893	8.13048
2083	357.29	1.06897	0.0808284	0.0808284	0.0808284	0.0808284	0.0808284	0.0808284	0.0808284	0.0808284	0.0808284	0.0808284	0.0808284	0.0808284	0.0808284	0.0808284	0.0808284	0.0808284	0.0808284	0.0808284	0.0808284	0.0808284	0.0808284	0.0808284	0.0808284	0.0808284	0.0808284	0.0808284	0.0808284	0.0808284	0.0808284	0.0808284	0.0808284	0.0808284	0.0808284	0.0808284	0.0808284	0.0808284	0.0808284	0.0808284	0.0808284	0.0808284	0.0808284	0.0808284	0.0808284	0.0808284	0.0808284	0.0808284	0.0808284
1322	359.007	10.677	4.18286	0.96143	5.89398	4.67795	6.05038	5.46768	6.43524	6.11099	6.39238	6.17398	6.64613	4.96392	0.0808284	8.00676	7.24552	6.78447	7.37131	7.80318	5.99413	5.58367	7.67543	6.96257	7.17102	10.1256	7.93949	9.30891	7.16237	6.29189	5.47015	7.88908	7.09708	5.10303	6.18424	4.93861	3.57476	4.23066	5.39838	4.55434	0.0808284	3.2843	5.3173	5.6271	4.98663	6.37501	4.02502	4.78955	5.39593
1961	359.06	0.892767	0.0808284	0.0808284	0.0808284	0.0808284	0.0808284	78.7624	0.0808284	0.0808284	0.0808284	0.0808284	0.0808284	0.0808284	0.0808284	0.0808284	0.0808284	0.0808284	0.0808284	0.0808284	0.0808284	0.0808284	0.0808284	0.0808284	0.0808284	0.0808284	0.0808284	0.0808284	0.0808284	0.0808284	0.0808284	0.0808284	0.0808284	0.0808284	0.0808284	0.0808284	0.0808284	0.0808284	0.0808284	0.0808284	0.0808284	0.0808284	0.0808284	0.0808284	0.0808284	0.0808284	0.0808284	0.0808284	0.0808284
367	359.315	0.843329	46.6966	58.1752	48.1305	58.3991	54.2407	49.0758	70.9504	40.0933	45.4084	64.7613	63.2206	23.0001	61.7097	41.6589	19.6479	49.9384	68.0795	62.6218	28.5501	38.2785	7.45684	5.11276	0.0808284	9.14346	5.58303	0.0808284	31.6505	58.3861	60.1088	0.0808284	0.0808284	73.7561	82.9241	102.371	63.6012	53.0563	47.1181	56.4467	53.0213	56.7577	30.1615	42.2304	62.4023	56.8223	50.8202	50.1386	53.2305
1962	360.064	0.892767	0.0808284	0.0808284	0.0808284	0.0808284	0.0808284	18.1918	0.0808284	0.0808284	0.0808284	0.0808284	0.0808284	0.0808284	0.0808284	0.0808284	0.0808284	0.0808284	0.0808284	0.0808284	0.0808284	0.0808284	0.0808284	0.0808284	0.0808284	0.0808284	0.0808284	0.0808284	0.0808284	0.0808284	0.0808284	0.0808284	0.0808284	0.0808284	0.0808284	0.0808284	0.0808284	0.0808284	0.0808284	0.0808284	0.0808284	0.0808284	0.0808284	0.0808284	0.0808284	0.0808284	0.0808284	0.0808284	0.0808284
368	360.316	0.837336	12.46	18.751	10.5053	11.0848	15.1831	13.8482	16.6471	10.5028	11.0038	15.1926	18.2266	30.3233	21.2521	12.9455	81.3399	16.6466	29.7167	18.2783	46.6835	36.4705	0.0808284	0.0808284	0.0808284	0.0808284	0.0808284	0.0808284	0.0808284	20.8316	53.3679	0.0808284	0.0808284	23.017	23.1487	26.9178	19.6401	16.18	14.0135	17.9299	15.5291	14.0794	9.00046	13.4109	18.742	16.0982	11.0107	14.2594	16.1447
1963	361.057	0.892767	0.0808284	0.0808284	0.0808284	0.0808284	0.0808284	31.5788	0.0808284	0.0808284	0.0808284	0.0808284	0.0808284	0.0808284	0.0808284	0.0808284	0.0808284	0.0808284	0.0808284	0.0808284	0.0808284	0.0808284	0.0808284	0.0808284	0.0808284	0.0808284	0.0808284	0.0808284	0.0808284	0.0808284	0.0808284	0.0808284	0.0808284	0.0808284	0.0808284	0.0808284	0.0808284	0.0808284	0.0808284	0.0808284	0.0808284	0.0808284	0.0808284	0.0808284	0.0808284	0.0808284	0.0808284	0.0808284	0.0808284
369	362.326	1.39408	10.1516	24.0125	14.9497	12.5534	10.7555	10.8864	13.1496	10.96	13.1763	7.66471	9.79432	9.32287	21.0827	8.50507	9.71106	9.3805	0.0808284	10.5146	10.5375	12.2807	11.2161	9.98857	13.5574	31.1972	17.3525	24.6972	0.0808284	10.3261	16.8596	11.7994	8.8718	11.9932	17.7882	16.5914	20.9143	17.451	18.8286	23.2718	18.6577	19.7554	13.2533	14.1789	29.7169	14.0283	17.1199	16.058	14.8837
370	362.926	6.76847	35.8436	37.1665	43.8701	47.4259	46.3355	37.0866	44.5986	45.0436	44.9186	41.881	46.3322	42.3185	50.6642	50.9081	53.9514	42.3806	51.8488	41.1645	62.2444	47.1431	83.3263	69.603	74.3396	86.5562	77.3182	77.5709	46.7028	43.2031	55.807	106.874	81.6175	41.8755	40.4543	46.9147	37.794	35.6494	36.0524	28.0423	40.7482	24.4226	42.0223	41.4428	40.8083	43.559	28.0474	30.6925	37.9397
1184	363.035	12.0107	0.0808284	0.0808284	0.0808284	0.0808284	0.0808284	0.0808284	0.0808284	0.0808284	0.0808284	0.0808284	0.0808284	0.0808284	0.0808284	0.0808284	0.0808284	0.0808284	0.0808284	0.0808284	0.0808284	0.0808284	0.0808284	0.0808284	0.0808284	0.0808284	0.0808284	0.0808284	0.0808284	0.0808284	0.0808284	0.0808284	0.0808284	0.0808284	0.0808284	0.0808284	0.0808284	0.0808284	0.0808284	0.0808284	0.0808284	0.0808284	0.0808284	0.0808284	0.0808284	0.0808284	0.0808284	0.0808284	0.0808284
380	371.227	1.38567	8.52567	8.76708	13.7263	17.9879	11.8808	14.0171	15.1387	20.2799	13.6991	9.80302	16.1818	7.31229	12.8727	9.6004	14.4696	11.9691	7.92614	10.5842	10.0909	9.37591	13.6589	8.96661	8.15382	15.663	9.49942	0.0808284	18.4265	14.0605	9.86795	17.1508	9.67623	10.2921	10.2893	7.60323	11.2933	0.0808284	11.8268	6.35281	7.02094	6.92144	10.5022	14.2695	8.924	16.62	9.49996	7.99827	10.5925
379	371.227	1.08132	0.0808284	2.49434	1.97496	0.0808284	1.91291	1.64072	0.0808284	7.49375	0.0808284	0.0808284	0.0808284	0.0808284	0.0808284	0.0808284	0.0808284	0.0808284	0.0808284	0.0808284	0.0808284	0.0808284	0.0808284	0.0808284	0.0808284	0.0808284	0.0808284	0.0808284	4.27719	0.0808284	0.0808284	2.80041	2.45273	0.0808284	0.0808284	0.0808284	2.34931	0.0808284	0.0808284	0.0808284	0.0808284	0.0808284	0.0808284	0.0808284	0.0808284	0.0808284	0.0808284	0.0808284	2.21768
385	376.341	0.844212	16.1385	26.9317	15.5043	21.5363	20.2259	18.7482	23.3425	13.9066	13.9094	22.3263	20.3275	7.33478	21.2295	12.1334	6.49168	15.2584	22.9366	19.3667	6.70976	11.0239	0.0808284	0.0808284	0.0808284	0.0808284	0.0808284	0.0808284	10.2889	20.7686	18.7214	0.0808284	0.0808284	22.9716	26.5886	38.8905	25.108	13.9875	13.092	21.174	17.3782	21.4809	10.4388	17.2995	20.3713	16.4836	16.4829	17.6673	18.1219
2689	377.05	12.1065	0.0808284	0.0808284	0.0808284	0.0808284	0.0808284	0.0808284	0.0808284	0.0808284	0.0808284	0.0808284	0.0808284	0.0808284	0.0808284	0.0808284	0.0808284	0.0808284	0.0808284	0.0808284	0.0808284	0.0808284	0.0808284	0.0808284	0.0808284	0.0808284	0.0808284	0.0808284	0.0808284	0.0808284	0.0808284	0.0808284	0.0808284	0.0808284	0.0808284	0.0808284	5.92089	5.06845	0.0808284	4.59524	4.88569	3.29623	6.06748	0.0808284	8.52363	0.0808284	5.51798	0.0808284	0.0808284
391	388.253	1.38467	92.7646	45.1684	135.811	83.4454	63.6085	113.266	99.2956	162.62	122.899	65.1786	71.5081	34.7563	54.391	50.7902	63.755	53.6147	47.8382	58.4476	50.9112	45.7403	71.5285	79.7465	80.7621	119.048	93.4172	90.4248	93.6483	59.3055	56.036	169.991	113.398	50.1433	89.6863	48.144	54.532	42.6082	72.2789	34.5436	45.3612	38.8778	48.5571	101.149	66.7897	126.703	45.4889	52.2571	64.1324
2472	388.253	1.18124	0.0808284	0.0808284	0.0808284	0.0808284	0.0808284	0.0808284	0.0808284	0.0808284	0.0808284	0.0808284	0.0808284	0.0808284	0.0808284	0.0808284	0.0808284	0.0808284	0.0808284	0.0808284	0.0808284	0.0808284	0.0808284	0.0808284	0.0808284	0.0808284	0.0808284	0.0808284	0.0808284	4.23605	14.1839	0.0808284	0.0808284	0.0808284	0.0808284	0.0808284	0.0808284	0.0808284	36.4358	16.7023	0.0808284	0.0808284	25.1416	0.0808284	33.4059	0.0808284	20.7041	0.0808284	0.0808284
393	389.257	1.38496	11.8874	7.87204	16.0664	14.3592	11.4557	13.1975	12.6405	19.3122	13.2328	10.5169	14.4125	6.53453	11.063	9.41948	10.0867	9.04995	0.0808284	10.8104	8.66197	8.73128	13.1263	9.89088	8.97525	15.7978	9.64912	9.88391	14.9399	11.0774	7.80688	15.9064	11.6128	8.95905	11.4202	7.11941	11.3719	5.91402	13.8699	5.8096	6.92295	0.0808284	7.95081	13.9395	12.4699	16.7766	8.62209	8.69609	10.6927
392	389.257	1.11881	0.0808284	1.55681	4.44204	1.43179	1.46905	2.66183	0.0808284	0.0808284	0.0808284	0.0808284	0.0808284	0.0808284	0.0808284	0.874973	2.48272	0.0808284	0.0808284	1.54609	0.0808284	0.0808284	2.53677	0.0808284	0.0808284	0.0808284	0.0808284	0.0808284	3.46269	0.0808284	0.0808284	0.0808284	0.0808284	0.0808284	0.0808284	0.0808284	0.0808284	0.0808284	0.0808284	0.0808284	0.0808284	0.0808284	0.0808284	0.0808284	0.0808284	0.0808284	0.0808284	0.0808284	0.690443
3289	399.151	0.8354	0.0808284	0.0808284	0.0808284	0.0808284	0.0808284	0.0808284	0.0808284	0.0808284	0.0808284	0.0808284	0.0808284	0.0808284	0.0808284	0.0808284	0.0808284	0.0808284	0.0808284	0.0808284	0.0808284	0.0808284	0.0808284	0.0808284	0.0808284	0.0808284	0.0808284	0.0808284	0.0808284	0.0808284	0.0808284	0.0808284	0.0808284	0.0808284	0.0808284	0.0808284	0.0808284	0.0808284	0.0808284	0.0808284	0.0808284	0.0808284	0.0808284	0.0808284	0.0808284	0.0808284	0.0808284	0.0808284	0.0808284
407	414.997	12.0773	14.5516	7.51193	10.4036	10.4923	15.2612	12.1091	15.8667	14.5246	14.4284	12.7658	17.2857	4.09588	10.7309	11.3159	16.9195	11.2829	14.5922	13.1182	8.61668	10.3898	19.9536	12.5629	15.2314	18.512	13.0555	16.2629	16.3042	10.6289	5.00699	24.3557	15.3651	7.94978	10.8607	8.10621	8.01743	7.65626	9.91956	5.74453	7.64317	5.78183	11.3007	12.8213	13.4583	13.9698	8.41204	9.84549	15.589
3212	414.998	11.865	0.0808284	0.0808284	0.0808284	0.0808284	0.0808284	0.0808284	0.0808284	0.0808284	0.0808284	0.0808284	0.0808284	0.0808284	0.0808284	0.0808284	0.0808284	0.0808284	0.0808284	0.0808284	0.0808284	0.0808284	0.0808284	0.0808284	0.0808284	0.0808284	0.0808284	0.0808284	0.0808284	0.0808284	0.0808284	0.0808284	0.0808284	0.0808284	0.0808284	0.0808284	0.0808284	0.0808284	0.0808284	0.0808284	0.0808284	0.0808284	0.0808284	0.0808284	0.0808284	0.0808284	0.0808284	0.0808284	0.0808284
408	415.211	0.870703	398.448	562.2	522.593	465.737	857.471	555.117	811.364	571.648	549.64	336.65	449.539	490.167	819.843	503.916	533.349	690.606	423.37	476.956	647.98	465.108	901.844	461.062	522.998	1006.89	711.87	957.099	463.525	332.158	961.489	755.471	622.199	412.075	464.179	306.38	596.517	744.839	340.289	432.133	412.544	625.739	555.898	490.586	537.135	408.082	512.889	531.278	435.646
409	415.215	1.07564	0.0808284	2.55802	0.0808284	5.25755	0.0808284	0.0808284	0.0808284	2.36575	0.0808284	0.0808284	0.0808284	0.0808284	2.53415	0.0808284	0.0808284	0.0808284	0.0808284	0.0808284	0.0808284	0.0808284	0.0808284	0.0808284	0.0808284	2.37057	0.0808284	0.0808284	0.0808284	0.0808284	0.0808284	0.0808284	0.0808284	0.0808284	0.0808284	0.0808284	1.41835	3.35639	0.0808284	0.0808284	0.0808284	1.71718	0.0808284	0.0808284	0.0808284	0.0808284	0.0808284	0.0808284	0.0808284
410	416.215	0.87147	124.061	162.528	154.115	129.921	198.011	152.392	233.641	162.383	165.22	104.142	139.076	150.568	209.386	165.423	167.414	197.933	124.125	165.62	183.707	146.432	253.589	121.849	149.51	540.157	255.004	334.778	133.22	88.1731	448.308	231.887	198.515	131.141	141.575	93.2659	158.566	203.783	99.9316	121.144	110.934	163.199	158.876	143.766	149.13	135.508	149.844	148.417	125.956
2549	416.215	0.919144	0.0808284	0.0808284	0.0808284	0.0808284	0.0808284	0.0808284	0.0808284	0.0808284	0.0808284	0.0808284	0.0808284	0.0808284	0.0808284	0.0808284	0.0808284	0.0808284	0.0808284	0.0808284	0.0808284	0.0808284	0.0808284	0.0808284	0.0808284	12.9221	0.0808284	0.0808284	0.0808284	0.0808284	0.0808284	0.0808284	0.0808284	0.0808284	0.0808284	0.0808284	0.0808284	0.0808284	0.0808284	0.0808284	0.0808284	0.0808284	0.0808284	0.0808284	0.0808284	0.0808284	0.0808284	0.0808284	0.0808284
411	417.217	0.871142	22.3196	29.6198	26.3147	20.5989	34.855	26.5118	41.9345	31.9652	33.1908	19.9915	26.5444	26.7962	35.9933	29.5412	30.5774	34.0799	19.6132	27.7261	36.5508	24.098	46.4659	21.9463	22.9271	47.1011	34.3747	50.9563	23.6731	15.7326	54.3515	39.857	31.2751	27.9058	25.2519	15.4294	28.5825	37.1512	17.3117	21.559	20.1582	29.4589	27.2568	26.052	28.7711	22.0415	25.8096	25.3557	21.6541
1726	417.345	0.864495	0.0808284	0.0808284	0.0808284	2.3188	0.0808284	0.0808284	0.0808284	0.0808284	0.0808284	0.0808284	1.66479	0.0808284	2.29768	0.0808284	0.0808284	0.0808284	0.0808284	0.0808284	0.0808284	0.0808284	0.0808284	2.28895	0.0808284	0.0808284	0.0808284	0.0808284	0.0808284	0.0808284	0.0808284	0.0808284	0.0808284	0.0808284	0.0808284	0.0808284	0.0808284	0.0808284	1.67763	0.0808284	0.0808284	0.0808284	0.0808284	0.0808284	0.0808284	0.673733	0.0808284	0.0808284	0.0808284
415	424.341	1.71769	12.0381	6.6241	22.7625	15.0703	19.8712	20.3886	18.8119	21.9945	21.5077	14.4555	17.4836	0.0808284	24.2355	12.278	3.71051	15.4269	18.8366	18.2301	7.70908	10.3098	0.0808284	0.0808284	0.0808284	0.0808284	3.8226	0.0808284	12.6796	16.86	12.6987	0.0808284	0.0808284	16.6596	24.2162	14.8477	8.14289	14.2645	9.34319	11.0806	8.6292	7.89949	12.9273	18.4442	12.4473	17.5947	6.39629	7.37896	8.13534
1554	424.362	0.871707	0.0808284	0.0808284	0.0808284	0.0808284	0.0808284	0.0808284	0.0808284	0.0808284	0.0808284	0.0808284	0.0808284	8.46626	0.0808284	6.54312	4.08292	6.85878	3.17566	3.74354	0.0808284	6.48421	8.74079	4.79429	8.28953	7.25787	11.9637	10.4593	0.0808284	0.0808284	0.0808284	0.0808284	7.72791	0.0808284	0.0808284	0.0808284	0.0808284	0.0808284	0.0808284	0.0808284	0.0808284	0.0808284	0.0808284	0.0808284	0.0808284	0.0808284	0.0808284	0.0808284	0.0808284
417	426.357	1.66227	13.9021	3.68523	11.7613	17.7116	16.8673	14.4723	10.2289	20.6884	13.6182	11.7737	14.5199	0.0808284	20.8576	12.0553	3.88329	10.9304	19.2201	16.4864	5.2453	5.4285	0.0808284	0.0808284	0.0808284	0.0808284	0.0808284	0.0808284	7.02262	12.9917	15.7774	0.0808284	0.0808284	11.6053	13.5984	0.0808284	8.29851	8.91679	10.4109	10.1075	8.79099	6.39914	11.0984	14.4652	9.99499	18.873	4.14534	5.66256	8.96031
2696	426.365	0.794967	0.0808284	0.0808284	0.0808284	0.0808284	0.0808284	0.0808284	0.0808284	0.0808284	0.0808284	0.0808284	0.0808284	0.0808284	0.0808284	0.0808284	0.0808284	0.0808284	0.0808284	0.0808284	0.0808284	0.0808284	0.0808284	0.0808284	0.0808284	0.0808284	0.0808284	0.0808284	7.5494	0.0808284	0.0808284	0.0808284	0.0808284	0.0808284	0.0808284	0.0808284	0.0808284	0.0808284	0.0808284	0.0808284	0.0808284	0.0808284	0.0808284	0.0808284	0.0808284	0.0808284	0.0808284	0.0808284	0.0808284
423	430.913	6.76829	48.1043	48.2643	57.1079	59.3508	59.2846	47.1697	56.3836	60.8097	59.3174	52.6385	59.1159	54.4671	66.6987	62.4803	67.0878	53.0232	64.5506	50.3092	77.1198	60.336	105.683	86.3318	103.714	111.671	97.954	101.889	59.0495	56.0247	73.8122	141.488	103.831	56.2412	51.9147	59.656	48.294	48.0984	44.4619	37.1467	53.0424	33.531	53.5402	52.3856	52.3547	56.5892	34.7394	37.6427	49.6687
2203	431.07	9.28782	0.0808284	0.0808284	0.0808284	0.0808284	0.0808284	0.0808284	0.0808284	0.0808284	0.0808284	0.0808284	0.0808284	0.0808284	0.0808284	0.0808284	0.0808284	0.0808284	0.0808284	0.0808284	0.0808284	0.0808284	0.0808284	0.0808284	0.0808284	0.0808284	0.0808284	0.0808284	0.0808284	0.0808284	0.0808284	0.0808284	0.0808284	0.0808284	0.0808284	0.0808284	0.0808284	0.0808284	0.0808284	0.0808284	0.0808284	0.0808284	0.0808284	0.0808284	0.0808284	0.0808284	0.0808284	0.0808284	0.0808284
426	432.237	0.871558	238.425	326.193	276.216	273.101	469.379	335.744	448.92	337.101	320.909	174.789	257.849	284.52	446.636	277.013	308.292	382	228.052	266.651	376.938	260.653	514.322	235.184	281.062	548.239	427.329	524.856	259.455	184.733	526.951	444.65	354.167	255.496	261.953	172.668	326.768	417.992	185.1	232.925	220.331	341.646	297.406	245.358	247.455	219.591	286.007	264.285	214.256
428	432.279	1.39407	27.1673	15.478	32.7785	56.2579	21.473	26.8001	25.8182	59.8768	32.8717	21.0961	26.4529	13.3138	18.2126	16.9176	19.1318	16.9199	16.1548	23.6079	18.1662	16.3469	27.3897	18.3032	16.6006	27.32	21.2198	19.7195	33.1478	21.327	18.5203	38.285	25.793	19.4747	22.7493	17.2351	21.939	13.6501	38.4389	9.89957	15.1224	19.4846	17.8113	23.5309	18.0308	22.4243	14.6365	17.6606	24.367
427	432.28	1.0753	9.74687	7.13039	17.8564	28.1426	8.55008	12.1819	14.4629	37.9302	14.4901	0.0808284	0.0808284	0.0808284	8.45434	0.0808284	0.0808284	7.31921	0.0808284	7.1701	0.0808284	0.0808284	12.2501	5.8494	7.86031	9.85362	7.7218	6.97741	7.81776	0.0808284	0.0808284	0.0808284	0.0808284	3.57378	4.77713	0.0808284	8.20909	4.73123	0.0808284	0.0808284	6.61375	3.01229	0.0808284	0.0808284	0.0808284	0.0808284	0.0808284	6.69677	11.5358
429	433.241	0.871722	67.92	101.259	74.4687	67.7941	232.274	87.2532	129.577	101.106	91.7269	48.8575	71.5755	82.0634	127.068	86.2384	85.7816	125.314	61.7616	79.6621	117.174	70.6542	143.702	65.8704	81.7094	145.979	104.263	141.413	73.3812	50.0871	156.335	125.858	92.3023	85.1963	72.2817	50.2027	91.3914	121.52	52.8207	60.881	68.7229	95.9438	87.2035	65.6684	78.3996	61.0358	75.625	74.1499	61.0496
1895	433.273	1.05272	0.0808284	0.0808284	0.0808284	1.62375	0.0808284	0.0808284	0.0808284	1.60689	0.0808284	0.0808284	0.0808284	0.0808284	0.0808284	0.0808284	0.0808284	0.0808284	0.0808284	0.0808284	0.0808284	0.0808284	0.0808284	0.0808284	0.0808284	0.0808284	0.0808284	0.0808284	0.0808284	0.0808284	0.0808284	0.0808284	0.0808284	0.0808284	0.0808284	0.0808284	0.0808284	0.0808284	0.0808284	0.0808284	0.0808284	0.0808284	0.0808284	0.0808284	0.0808284	0.0808284	0.0808284	0.0808284	0.0808284
440	447.346	0.887209	11.2188	8.00708	11.7685	9.23003	16.174	7.12018	11.9771	9.25639	5.7786	10.956	14.1367	5.58985	13.4571	11.4021	10.607	11.5166	13.7658	7.63337	19.9434	9.27327	11.0845	13.8321	10.9458	8.76553	9.71435	13.6599	10.9485	10.435	6.91864	15.7793	4.61264	8.94008	17.8706	5.62782	6.32846	5.10196	9.48737	8.32178	9.18387	5.10376	8.33372	5.88061	0.0808284	10.2827	5.94886	4.70974	7.50173
2578	447.347	0.794983	0.0808284	0.0808284	0.0808284	0.0808284	0.0808284	0.0808284	0.0808284	0.0808284	0.0808284	0.0808284	0.0808284	0.0808284	0.0808284	0.0808284	0.0808284	0.0808284	0.0808284	0.0808284	0.0808284	0.0808284	0.0808284	0.0808284	0.0808284	0.0808284	0.0808284	0.0808284	0.0808284	0.0808284	0.0808284	0.0808284	0.0808284	0.0808284	0.0808284	0.0808284	0.0808284	0.0808284	0.0808284	0.0808284	0.0808284	0.0808284	0.0808284	0.0808284	0.0808284	0.0808284	0.0808284	0.0808284	0.0808284
459	448.29	14.9903	12.785	26.0998	16.5033	16.3952	14.42	7.36744	18.0901	14.1624	16.4606	13.6945	15.5397	2.456	28.3043	16.9874	18.2508	12.027	6.16889	13.5375	9.63749	5.6176	12.0985	10.6209	7.62867	10.7957	6.56098	3.95523	9.33753	4.26712	6.36161	6.83461	9.67981	3.39789	4.59164	6.68157	28.3322	29.2022	26.8958	20.5931	26.2514	24.0704	19.354	21.9976	21.0705	19.4745	18.6506	15.5986	16.261
2072	448.29	9.27845	0.0808284	0.0808284	0.0808284	0.0808284	0.0808284	0.0808284	0.0808284	0.0808284	0.0808284	0.0808284	0.0808284	0.0808284	0.0808284	0.0808284	0.0808284	0.0808284	0.0808284	0.0808284	0.0808284	0.0808284	0.0808284	0.0808284	0.0808284	0.0808284	0.0808284	0.0808284	0.0808284	0.0808284	0.0808284	0.0808284	0.0808284	0.0808284	0.0808284	0.0808284	0.0808284	5.25131	15.8516	1.57087	21.4356	1.92959	0.0808284	0.0808284	0.0808284	0.0808284	0.0808284	0.0808284	0.0808284
461	449.362	0.875485	21.1498	11.4656	14.8809	11.2578	14.2745	15.6828	10.5555	6.81832	4.05763	8.01629	14.8301	5.65641	15.2446	14.0201	10.7894	11.1777	13.1997	8.76389	16.7302	13.0221	10.9567	11.389	8.88729	5.79311	8.11915	12.2269	11.035	9.97779	8.5797	15.2318	3.09972	7.74806	12.9245	4.98037	6.85379	6.57432	11.109	8.71339	8.87099	5.23466	7.59006	5.25498	0.0808284	13.2173	5.71603	5.23439	9.20965
2379	450.271	0.862433	0.0808284	0.0808284	0.0808284	0.0808284	0.0808284	0.0808284	0.0808284	0.0808284	0.0808284	0.0808284	0.0808284	0.0808284	0.0808284	0.0808284	0.0808284	0.0808284	0.0808284	0.0808284	0.0808284	0.0808284	0.0808284	0.0808284	0.0808284	0.0808284	0.0808284	0.0808284	0.0808284	0.0808284	0.0808284	0.0808284	0.0808284	0.0808284	0.0808284	0.0808284	0.0808284	0.0808284	0.0808284	0.0808284	0.0808284	0.0808284	0.0808284	0.0808284	0.0808284	0.0808284	0.0808284	0.0808284	0.0808284
463	451.377	0.872644	6.44545	2.88578	4.54908	6.55867	7.17313	3.60499	4.40594	3.84031	0.0808284	0.0808284	7.54352	4.27668	8.91619	6.39014	4.90644	5.38712	6.77133	3.52752	7.60772	6.32671	8.90729	5.19187	5.96162	0.0808284	5.72455	7.24014	4.40957	4.21588	6.41325	7.01652	0.0808284	4.06279	6.95035	0.0808284	3.67355	1.67708	4.91158	4.41898	3.7264	1.71417	2.60636	1.63859	2.02768	5.60089	1.57967	3.3156	5.0872
2656	452.313	2.51635	0.0808284	0.0808284	0.0808284	0.0808284	0.0808284	0.0808284	0.0808284	0.0808284	0.0808284	0.0808284	0.0808284	0.0808284	0.0808284	0.0808284	0.0808284	0.0808284	0.0808284	0.0808284	0.0808284	0.0808284	0.0808284	0.0808284	0.0808284	0.0808284	0.0808284	0.0808284	0.0808284	0.0808284	0.0808284	0.0808284	0.0808284	0.0808284	0.0808284	0.0808284	0.0808284	0.0808284	0.0808284	0.0808284	0.0808284	0.0808284	0.0808284	0.0808284	0.0808284	0.0808284	0.0808284	0.0808284	0.0808284
468	458.769	5.81017	4.75339	4.51496	8.27727	4.2289	4.62424	6.04639	3.52838	6.59522	6.65114	5.59381	6.47355	0.0808284	4.73957	3.15203	4.35896	3.82308	2.53024	3.65744	3.48765	2.32635	5.99312	3.93437	3.91605	7.99982	4.27505	0.0808284	4.1192	0.0808284	0.0808284	9.56583	2.50401	0.0808284	0.0808284	0.0808284	4.91978	1.67719	5.38429	0.0808284	3.26897	0.0808284	3.22868	4.90874	5.24669	8.61486	2.56778	2.97379	4.02065
2204	459.373	0.907679	0.0808284	0.0808284	0.0808284	0.0808284	0.0808284	0.0808284	0.0808284	0.0808284	0.0808284	0.0808284	0.0808284	0.0808284	1.36287	0.0808284	0.0808284	0.0808284	0.0808284	0.0808284	0.0808284	0.0808284	0.0808284	0.0808284	0.0808284	0.0808284	0.0808284	0.0808284	0.0808284	0.0808284	0.0808284	0.0808284	0.0808284	0.0808284	0.0808284	0.0808284	0.0808284	0.0808284	0.0808284	0.0808284	0.0808284	0.0808284	0.0808284	0.0808284	0.0808284	0.0808284	0.0808284	0.0808284	0.0808284
469	460.269	0.875795	129.127	189.214	150.85	113.1	254.412	154.063	244.533	191.279	186.897	102.353	112.978	115.192	187.376	161.448	155.837	198.497	105.128	157.193	134.759	110.069	173.285	95.8914	137.861	229.96	165.509	218.353	110.186	119.57	233.545	183.088	172.429	108.683	121.182	78.9219	186.476	213.236	113.827	173.401	132.696	227.338	165.938	170.477	190.703	146.938	221.628	168.639	103.64
470	460.27	1.06186	0.0808284	3.57243	0.0808284	0.0808284	0.0808284	2.15824	2.31688	0.0808284	0.0808284	0.0808284	0.0808284	0.0808284	5.97268	0.0808284	0.0808284	0.0808284	0.0808284	0.0808284	0.0808284	0.0808284	0.0808284	0.0808284	0.0808284	0.0808284	0.0808284	0.0808284	0.0808284	0.0808284	3.48251	2.22016	2.30472	0.0808284	0.0808284	0.0808284	2.63801	5.02142	0.0808284	0.0808284	0.0808284	0.0808284	0.710491	0.0808284	0.0808284	0.0808284	0.0808284	0.0808284	0.0808284
471	461.272	0.875666	40.718	61.054	48.8055	36.0042	83.7089	47.5278	81.2001	67.0923	54.9058	28.4995	35.2474	37.7234	60.0558	54.8546	43.3797	61.6317	28.7091	54.2802	37.4447	35.8605	51.4322	25.2958	34.5684	72.8598	46.8668	64.4048	32.8801	37.2299	77.0713	52.5636	49.179	34.8131	33.4675	21.7632	57.9781	71.7704	35.802	51.3714	42.1479	70.9093	49.7092	54.1237	60.6753	44.9701	76.3482	54.0459	33.7153
2871	461.362	0.868883	0.0808284	0.0808284	0.0808284	0.0808284	0.0808284	0.0808284	0.0808284	0.0808284	0.0808284	0.0808284	0.0808284	0.0808284	0.0808284	0.0808284	0.0808284	0.0808284	0.0808284	0.0808284	0.0808284	0.0808284	0.0808284	0.0808284	0.0808284	0.0808284	0.0808284	0.0808284	0.0808284	0.0808284	0.0808284	0.0808284	0.0808284	0.0808284	0.0808284	0.0808284	0.0808284	0.0808284	0.0808284	0.0808284	0.0808284	0.0808284	0.0808284	0.0808284	0.0808284	0.0808284	0.0808284	0.0808284	0.0808284
475	462.275	0.876412	6.1754	11.2809	5.74577	5.20288	10.6443	6.3901	12.1117	8.96365	9.71463	5.0174	5.73013	4.51179	8.42444	6.1479	7.13399	11.3362	4.70553	9.30888	6.42181	0.0808284	7.53449	2.95552	5.31116	11.4372	8.25197	8.55741	4.88593	0.0808284	11.7505	8.45755	7.83056	4.06935	6.84835	0.0808284	8.47112	11.7235	5.12882	8.22862	5.96168	12.0047	8.13138	7.67582	9.65468	6.81834	11.4492	8.27444	4.47753
476	462.358	0.899913	1.89855	0.0808284	0.0808284	0.0808284	0.0808284	0.0808284	0.0808284	0.0808284	0.0808284	0.0808284	0.0808284	0.0808284	0.0808284	1.61802	0.0808284	0.0808284	0.0808284	0.0808284	0.0808284	0.0808284	0.0808284	0.0808284	0.0808284	0.0808284	0.0808284	0.0808284	0.0808284	0.0808284	0.0808284	0.0808284	0.0808284	0.0808284	0.0808284	0.0808284	0.0808284	0.0808284	0.0808284	0.0808284	0.0808284	0.0808284	0.0808284	0.0808284	0.0808284	0.0808284	0.0808284	0.0808284	0.0808284
481	464.373	0.883315	11.5842	8.75781	9.15597	8.89212	14.8254	6.59851	10.9158	7.82564	0.0808284	8.21279	11.7312	6.26902	12.5562	12.7677	6.74123	8.04311	10.1703	9.01865	13.1993	5.89921	12.1288	14.1781	8.51227	3.72256	7.7013	8.61841	6.98641	12.8095	10.9447	14.0946	6.81463	8.82647	10.2771	6.32489	7.44945	3.50975	5.82488	8.46804	7.39125	4.91178	5.20619	5.83519	0.0808284	6.16075	4.78548	3.97412	5.71556
3182	464.374	0.886604	0.0808284	0.0808284	0.0808284	0.0808284	0.0808284	0.0808284	0.0808284	0.0808284	0.0808284	0.0808284	0.0808284	0.0808284	0.0808284	0.0808284	0.0808284	0.0808284	0.0808284	0.0808284	0.0808284	0.0808284	0.0808284	0.0808284	0.0808284	0.0808284	0.0808284	0.0808284	0.0808284	0.0808284	0.0808284	0.0808284	0.0808284	0.0808284	0.0808284	0.0808284	0.0808284	0.0808284	0.0808284	0.0808284	0.0808284	0.0808284	0.0808284	0.0808284	0.0808284	0.0808284	0.0808284	0.0808284	0.0808284
482	465.358	0.900132	12.5668	7.3153	17.6572	9.05514	13.4019	10.3777	10.905	8.76823	5.09149	8.72862	12.1789	6.67263	12.904	11.8559	9.24283	12.2472	12.1738	6.12204	20.1586	9.5581	11.7455	16.3635	9.93167	5.04121	16.5152	12.5678	10.7913	9.05004	7.95752	14.8223	2.60042	8.47231	15.323	5.34891	7.55503	7.01661	10.1501	8.63769	8.91943	4.00408	9.37001	5.2014	3.7858	11.2459	5.15584	5.06896	6.93498
2175	465.401	0.894689	0.0808284	0.0808284	0.0808284	0.0808284	0.0808284	0.0808284	0.0808284	0.0808284	0.0808284	0.0808284	0.0808284	7.80064	0.0808284	0.0808284	0.0808284	0.0808284	0.0808284	0.0808284	0.0808284	0.0808284	2.37018	0.0808284	0.0808284	0.0808284	0.0808284	0.0808284	0.0808284	0.0808284	0.0808284	0.0808284	4.32249	0.0808284	0.0808284	0.0808284	0.0808284	0.0808284	0.0808284	0.0808284	0.0808284	0.0808284	0.0808284	0.0808284	0.0808284	0.0808284	0.0808284	0.0808284	0.0808284
483	466.387	0.870172	8.13965	5.4434	8.9799	4.67823	11.8549	6.53414	10.5156	6.55283	0.0808284	4.19073	10.8816	4.643	11.3526	9.84229	8.14247	6.3341	8.94681	5.17665	9.51441	7.30231	8.74169	7.53914	5.7073	3.85406	7.45347	9.08345	6.93534	8.81945	8.53337	10.9107	0.0808284	6.64432	11.2402	0.0808284	4.77893	4.40774	6.5363	6.11775	6.75561	4.25394	6.18542	4.44684	2.93059	6.66561	4.22402	2.74655	6.41061
2771	467.188	5.82315	0.0808284	0.0808284	0.0808284	0.0808284	0.0808284	0.0808284	0.0808284	0.0808284	0.0808284	0.0808284	0.0808284	0.0808284	0.0808284	0.0808284	0.0808284	0.0808284	0.0808284	0.0808284	0.0808284	0.0808284	0.0808284	0.0808284	0.0808284	0.0808284	0.0808284	0.0808284	0.0808284	0.0808284	0.0808284	0.0808284	0.0808284	0.0808284	0.0808284	0.0808284	0.0808284	0.0808284	0.0808284	0.0808284	0.0808284	0.0808284	0.0808284	0.0808284	0.0808284	0.0808284	0.0808284	0.0808284	0.0808284
484	467.373	0.894934	13.8955	6.44504	14.1596	10.1667	13.869	10.9576	12.8194	8.0202	6.13937	10.0995	12.8545	5.2527	14.2556	11.4037	9.86514	10.9369	14.3945	8.65257	15.6831	12.5769	12.1124	14.996	9.30887	3.83641	12.9161	16.631	9.88019	11.9778	11.2627	15.5035	0.0808284	11.1563	15.4052	4.9546	6.16537	7.34359	9.49209	8.8311	9.21785	7.34181	10.8294	6.67128	5.27899	16.1316	4.74531	6.21206	10.416
485	468.306	1.00874	0.0808284	0.0808284	0.0808284	0.0808284	0.0808284	0.0808284	0.0808284	0.0808284	0.0808284	0.0808284	0.0808284	0.0808284	0.0808284	0.0808284	0.0808284	0.0808284	0.0808284	0.0808284	0.0808284	0.0808284	0.0808284	0.0808284	0.0808284	0.0808284	0.0808284	0.0808284	0.0808284	0.0808284	0.0808284	0.0808284	0.0808284	0.0808284	0.0808284	0.0808284	0.0808284	0.0808284	1.72473	0.0808284	0.0808284	0.0808284	0.0808284	0.0808284	0.0808284	0.0808284	0.0808284	0.0808284	0.0808284
487	468.308	2.86356	30.934	18.8179	12.6763	29.3253	20.5735	9.83275	26.2821	30.3769	29.197	24.7997	7.70067	6.21827	36.9475	18.383	15.5586	5.77666	27.1447	19.0992	18.4825	21.1325	0.0808284	7.82643	2.99039	8.86334	7.82536	0.0808284	5.6094	39.2197	50.7368	0.0808284	0.0808284	6.93509	15.6066	13.5168	13.4529	24.4094	20.578	11.9433	20.7741	6.06767	7.90484	13.6045	5.57809	4.99885	12.0236	5.29817	30.2166
486	468.308	2.54213	2.87738	0.0808284	0.0808284	0.0808284	0.0808284	0.0808284	0.0808284	1.96981	0.0808284	0.0808284	0.0808284	0.0808284	4.02666	0.0808284	0.0808284	0.0808284	0.0808284	0.0808284	0.0808284	0.0808284	0.0808284	0.0808284	0.0808284	0.0808284	0.0808284	0.0808284	0.0808284	4.88563	2.68728	0.0808284	0.0808284	0.0808284	0.0808284	0.0808284	0.0808284	2.27583	0.0808284	0.0808284	0.614012	0.0808284	0.0808284	0.0808284	0.0808284	0.0808284	0.0808284	0.0808284	0.0808284
488	468.391	0.870202	7.11965	3.99652	8.25843	4.76828	7.76623	5.91131	7.74158	3.94273	3.07681	3.67819	8.29653	4.35177	8.94532	8.14703	6.47884	7.84094	6.71574	7.98728	12.2632	7.30517	9.96197	8.57246	10.1384	5.88724	11.6383	12.6992	6.30391	3.94067	5.78202	11.7723	6.77266	5.23654	10.1415	0.0808284	2.85375	5.09201	5.3787	4.72278	4.1976	3.87266	3.1588	2.63647	0.0808284	7.04479	4.37336	2.53114	5.97927
489	469.311	2.87147	4.58446	2.09616	0.0808284	3.7238	0.0808284	0.0808284	3.49536	3.54478	3.12512	2.49008	0.0808284	0.0808284	7.06163	0.0808284	0.0808284	0.0808284	1.92387	1.64528	0.0808284	0.0808284	0.0808284	0.0808284	0.0808284	0.0808284	0.0808284	0.0808284	0.0808284	3.26401	6.5836	0.0808284	0.0808284	0.0808284	0.0808284	0.0808284	0.0808284	3.43048	2.35995	0.0808284	1.68053	0.0808284	0.0808284	0.0808284	0.0808284	0.0808284	0.0808284	0.0808284	4.89943
490	469.388	0.895368	19.4622	9.85009	19.9803	21.621	18.5882	10.4826	20.4057	13.8618	9.86249	10.3444	19.1591	11.0286	20.5954	15.547	27.8158	16.9666	22.5564	14.1545	27.0462	16.9178	21.8373	25.6705	17.1468	11.8375	24.6084	29.0762	21.3627	14.9721	14.7301	19.9612	9.02188	11.7405	24.7866	9.68038	15.2002	10.6002	15.7262	10.9259	14.3975	8.42658	22.4724	10.6705	7.57176	36.5482	9.54868	7.48951	14.3134
1855	469.404	0.835383	0.0808284	0.0808284	0.0808284	0.0808284	0.0808284	0.0808284	0.0808284	0.0808284	0.0808284	0.0808284	0.0808284	0.0808284	0.0808284	0.0808284	0.0808284	0.0808284	0.0808284	0.0808284	0.0808284	0.0808284	0.0808284	0.0808284	0.0808284	0.0808284	0.0808284	0.0808284	0.0808284	0.0808284	0.0808284	0.0808284	0.0808284	0.0808284	0.0808284	0.0808284	0.0808284	0.0808284	0.0808284	0.0808284	0.0808284	0.0808284	0.0808284	0.0808284	0.0808284	0.0808284	0.0808284	0.0808284	0.0808284
496	476.306	1.40582	8.0057	5.31612	12.1345	41.3111	5.90996	6.12491	10.477	42.8802	15.7092	0.0808284	5.60424	5.03464	5.2565	0.0808284	5.75681	0.0808284	0.0808284	0.0808284	5.7858	5.6877	12.5601	7.73589	6.86046	8.76884	8.26454	8.54993	11.6929	8.43742	7.74991	11.905	12.4506	0.0808284	8.59504	0.0808284	5.06747	3.67671	20.9889	0.0808284	6.00128	8.28499	4.694	7.99257	4.70431	6.56082	4.30364	6.1533	8.2095
495	476.306	1.06736	3.2638	0.0808284	4.40013	18.6103	0.0808284	0.0808284	0.0808284	24.3212	4.16117	0.0808284	0.0808284	0.0808284	1.87983	0.0808284	0.0808284	0.0808284	0.0808284	0.0808284	0.0808284	0.0808284	2.69078	0.0808284	5.20316	0.0808284	3.63524	0.0808284	0.0808284	0.0808284	0.0808284	0.0808284	0.0808284	0.0808284	2.35401	0.0808284	0.0808284	0.0808284	9.01537	0.0808284	2.12021	0.0808284	0.0808284	1.67303	0.0808284	0.0808284	0.0808284	1.35426	2.26066
503	478.292	3.1685	18.901	21.7261	10.7945	24.0005	22.1892	4.33992	17.0483	14.9322	18.0529	22.0181	21.1493	16.5249	15.969	22.1393	21.8576	8.5295	6.56404	6.72086	12.0704	15.1397	2.02574	15.2231	8.02471	27.6866	12.4037	0.0808284	8.59654	23.1501	23.2615	0.0808284	0.0808284	8.37791	5.5118	14.917	17.9505	19.8735	11.6353	14.4383	21.4217	3.46522	21.8215	23.4579	7.0034	10.2793	12.6603	13.1228	11.4131
2856	478.309	1.00239	0.0808284	0.0808284	0.0808284	0.0808284	0.0808284	0.0808284	0.0808284	0.0808284	0.0808284	0.0808284	0.0808284	0.0808284	0.0808284	0.0808284	0.0808284	0.0808284	0.0808284	0.0808284	0.0808284	0.0808284	0.0808284	0.0808284	0.0808284	0.0808284	0.0808284	0.0808284	0.0808284	0.0808284	0.0808284	0.0808284	0.0808284	0.0808284	0.0808284	0.0808284	0.0808284	0.0808284	0.0808284	0.0808284	0.0808284	0.0808284	2.25106	0.0808284	0.0808284	0.0808284	0.0808284	0.0808284	0.0808284
501	478.328	2.60144	12.2963	6.37146	6.88995	9.91784	11.4595	4.35704	8.80655	11.1917	8.92025	12.7908	6.73185	5.88215	11.982	10.7553	14.0223	6.61453	11.1619	7.56779	5.88915	11.8403	0.0808284	2.71266	0.0808284	0.0808284	0.0808284	0.0808284	3.91416	8.51447	18.6673	0.0808284	0.0808284	6.17766	4.36153	8.78213	8.37532	6.93491	8.89939	7.14813	11.0483	1.96227	10.2224	13.2357	5.08007	5.46223	5.00764	5.0692	10.3261
500	478.329	2.51286	0.0808284	0.0808284	0.0808284	0.0808284	0.0808284	0.0808284	0.0808284	0.0808284	0.0808284	0.0808284	0.0808284	0.0808284	0.0808284	0.0808284	0.0808284	0.0808284	0.0808284	0.0808284	0.0808284	0.0808284	0.0808284	0.0808284	0.0808284	0.0808284	0.0808284	0.0808284	0.0808284	0.0808284	0.0808284	0.0808284	0.0808284	0.0808284	0.0808284	0.0808284	0.0808284	0.0808284	0.0808284	0.0808284	0.0808284	0.0808284	0.0808284	0.0808284	0.0808284	0.0808284	0.0808284	0.0808284	0.0808284
506	480.344	2.18203	16.2968	21.5366	22.7213	19.4033	29.8224	14.7778	15.2245	20.5111	15.5791	18.0943	22.6926	136.377	22.6198	24.0631	194.387	16.3048	29.398	16.2158	222.98	69.7791	289.007	194.041	263.385	286.433	193.951	373.351	103.454	32.0508	65.3177	314.631	216.761	22.6604	16.564	27.371	13.2897	23.0029	16.444	18.0661	16.1769	11.0651	21.102	23.7083	16.1856	13.8093	10.6798	16.8895	17.0949
1204	480.377	0.901529	0.0808284	0.0808284	0.0808284	0.0808284	0.0808284	0.0808284	0.0808284	0.0808284	0.0808284	0.0808284	0.0808284	0.0808284	0.0808284	0.0808284	0.0808284	0.0808284	0.0808284	0.0808284	0.0808284	0.0808284	0.0808284	0.0808284	0.0808284	0.0808284	0.0808284	0.0808284	0.0808284	0.0808284	0.0808284	0.0808284	0.0808284	0.0808284	0.0808284	0.0808284	0.0808284	0.0808284	0.0808284	0.0808284	0.0808284	0.0808284	0.0808284	0.0808284	0.0808284	0.0808284	0.0808284	0.0808284	0.0808284
510	481.348	2.18428	2.40341	3.18367	3.74321	3.9107	7.01709	0.0808284	0.0808284	2.78943	0.0808284	0.0808284	2.25472	33.9582	3.95146	3.55725	56.4183	2.71041	4.6646	1.5247	57.4035	18.1197	78.2443	49.8797	69.1394	72.2407	47.9427	96.4718	28.4653	5.69728	14.509	88.9538	53.2142	3.47459	0.0808284	0.0808284	0.0808284	4.49328	1.66726	3.27205	2.40756	0.0808284	3.75976	3.76917	0.0808284	0.760672	0.0808284	2.42503	3.56758
513	482.354	2.75257	0.0808284	16.2725	17.9253	20.1417	0.0808284	15.8169	25.9841	28.9351	20.2553	29.5788	18.5985	108.994	20.3215	34.8756	139.297	17.4956	24.2592	15.3657	166.196	67.7111	188.761	146.406	209.458	153.317	150.362	228.303	71.845	0.0808284	0.0808284	329.819	196.821	12.5379	14.705	20.8391	15.5012	19.643	15.1946	14.6327	16.7822	12.1304	16.9886	0.0808284	17.5231	14.9481	0.0808284	12.3882	19.397
1636	485.289	0.826826	7.26641	0.0808284	7.90228	0.0808284	0.0808284	0.0808284	0.0808284	8.41075	0.0808284	0.0808284	0.0808284	0.0808284	0.0808284	0.0808284	0.0808284	0.0808284	0.0808284	0.0808284	0.0808284	0.0808284	7.68816	0.0808284	0.0808284	0.0808284	0.0808284	0.0808284	6.73959	0.0808284	0.0808284	0.0808284	0.0808284	0.0808284	0.0808284	0.0808284	0.0808284	0.0808284	0.0808284	0.0808284	0.0808284	0.0808284	0.0808284	0.0808284	0.0808284	0.0808284	0.0808284	0.0808284	0.0808284
522	491.372	0.899425	7.30905	5.98008	7.90588	4.57072	9.93177	6.6709	7.92294	5.41168	2.50901	5.98406	7.72645	4.22767	9.10639	7.74829	6.51455	6.85265	8.83503	3.76319	12.0236	5.57998	5.04242	7.77121	2.86934	0.0808284	9.81063	10.6175	5.41072	6.15147	6.77881	8.72471	2.36222	6.481	10.6651	4.04239	3.63319	4.12677	7.61168	3.67865	5.21773	1.8016	5.19702	3.42108	0.0808284	6.86612	2.95094	0.0808284	5.31342
1700	491.456	0.854517	0.0808284	0.0808284	8.01595	0.0808284	0.0808284	0.0808284	0.0808284	0.0808284	0.0808284	0.0808284	0.0808284	0.0808284	0.0808284	0.0808284	0.0808284	0.0808284	0.0808284	0.0808284	0.0808284	5.87811	0.0808284	0.0808284	13.7001	0.0808284	0.0808284	0.0808284	0.0808284	0.0808284	0.0808284	0.0808284	0.0808284	0.0808284	0.0808284	0.0808284	0.0808284	0.0808284	3.85997	0.0808284	0.0808284	0.0808284	7.59382	0.0808284	0.0808284	0.0808284	0.0808284	0.0808284	0.0808284
2475	492.46	0.853787	0.0808284	0.0808284	0.0808284	0.0808284	0.0808284	0.0808284	0.0808284	0.0808284	0.0808284	0.0808284	0.0808284	0.0808284	0.0808284	0.0808284	0.0808284	0.0808284	0.0808284	0.0808284	0.0808284	0.0808284	0.0808284	0.0808284	0.0808284	0.0808284	0.0808284	0.0808284	0.0808284	0.0808284	0.0808284	0.0808284	0.0808284	0.0808284	0.0808284	0.0808284	0.0808284	0.0808284	0.0808284	0.0808284	0.0808284	0.0808284	2.36511	0.0808284	0.0808284	0.0808284	0.0808284	0.0808284	0.0808284
524	493.388	0.889101	6.51548	6.84319	7.79875	5.78591	8.88707	6.72427	7.17342	7.30631	2.21088	8.37959	7.2983	0.0808284	10.3893	6.62307	8.20803	9.01173	8.69037	5.86097	10.6138	4.751	5.8317	9.67618	4.76822	5.52031	7.77244	9.99454	6.52887	6.79829	5.6767	9.90705	0.0808284	6.294	9.55508	0.0808284	3.42336	4.26629	4.79083	5.79413	5.30501	3.03409	5.76742	4.78216	2.79244	9.99234	2.81308	2.82114	5.69329
526	494.323	2.66755	75.2138	38.8741	49.1814	76.1275	90.597	30.3459	69.2763	90.3258	53.8932	76.8696	57.0011	41.5051	139.223	75.165	72.9894	37.7134	99.8827	47.3469	89.5592	62.9535	22.9446	55.9578	25.3133	70.3901	31.1927	10.3344	39.3997	94.9463	138.559	12.3534	0.0808284	48.414	54.7437	57.7245	41.5285	56.8845	47.6684	55.2151	62.2393	25.1576	48.9928	50.9226	26.8047	27.8633	32.2015	45.5329	71.7173
1207	494.323	2.38898	12.57	4.71503	7.87062	11.2606	15.8301	5.02275	10.2386	13.1421	8.10518	14.797	6.27012	3.35062	0.0808284	12.5165	9.45336	4.51613	14.0021	7.49407	17.6144	5.94369	0.0808284	7.62055	0.0808284	9.45046	0.0808284	0.0808284	1.91357	15.4019	18.0862	0.0808284	0.0808284	6.68043	7.46551	7.39107	4.07176	8.7233	6.86468	8.13888	9.99958	0.0808284	5.80773	6.20879	1.53105	0.0808284	4.65027	5.82141	11.9367
525	494.324	1.01055	7.76538	0.0808284	7.29428	7.97257	9.34582	0.0808284	6.85645	9.50909	6.03144	0.0808284	0.0808284	0.0808284	9.7543	0.0808284	0.0808284	0.0808284	0.0808284	6.64075	11.8283	0.0808284	0.0808284	8.08211	0.0808284	12.3422	0.0808284	6.83106	5.65909	0.0808284	0.0808284	0.0808284	0.0808284	0.0808284	0.0808284	0.0808284	4.68796	6.99332	0.0808284	5.67488	6.93747	0.0808284	5.79067	0.0808284	0.0808284	0.0808284	0.0808284	0.0808284	0.0808284
1573	495.19	0.869244	0.0808284	0.0808284	0.0808284	0.0808284	0.0808284	0.0808284	0.0808284	0.0808284	0.0808284	0.0808284	0.0808284	3.39512	0.0808284	0.0808284	0.0808284	0.0808284	0.0808284	0.0808284	4.84688	0.0808284	49.1978	22.8327	20.6273	39.3674	38.7518	30.3355	0.0808284	0.0808284	0.0808284	31.746	11.4003	0.0808284	0.0808284	0.0808284	0.0808284	0.0808284	0.0808284	0.0808284	0.0808284	0.0808284	0.0808284	0.0808284	0.0808284	0.0808284	0.0808284	0.0808284	0.0808284
530	495.327	2.66819	20.2681	8.96769	11.2419	20.3483	27.4218	6.86655	17.2211	24.9135	9.33488	21.2885	13.9805	9.87684	31.3779	19.2035	21.3808	6.82118	28.1543	11.1034	23.3538	17.8262	4.37751	14.2641	4.65464	16.1894	6.31311	0.0808284	9.70136	27.1025	39.1236	0.0808284	0.0808284	10.3889	13.0926	12.2545	11.3597	16.0564	12.5356	14.6957	16.8839	5.2441	13.3538	13.1341	6.98202	6.18279	8.08235	11.6566	19.9172
1801	495.329	1.01019	0.0808284	0.0808284	0.0808284	0.0808284	0.0808284	0.0808284	0.0808284	0.0808284	0.0808284	0.0808284	0.0808284	0.0808284	3.3406	0.0808284	0.0808284	0.0808284	0.0808284	0.0808284	0.0808284	0.0808284	0.0808284	0.0808284	0.0808284	0.0808284	0.0808284	0.0808284	0.0808284	0.0808284	0.0808284	0.0808284	0.0808284	0.0808284	0.0808284	0.0808284	0.0808284	0.0808284	0.0808284	0.0808284	0.0808284	0.0808284	0.0808284	0.0808284	0.0808284	0.0808284	0.0808284	0.0808284	0.0808284
531	495.404	0.879452	6.37998	3.2414	6.22823	5.85388	6.88975	4.13533	5.59944	4.60406	1.78408	5.7737	7.31812	3.04858	7.7491	5.04131	6.38996	8.51698	7.92355	4.97718	10.043	4.07255	6.48401	6.84686	2.43003	0.0808284	5.10577	6.52058	4.05262	4.31278	5.53258	8.75843	2.47964	4.0869	7.85399	4.23024	5.25537	0.0808284	5.61364	4.2217	4.61203	0.0808284	5.61577	4.70739	0.0808284	13.4716	2.57683	0.0808284	5.68117
1802	495.789	2.64527	0.0808284	0.0808284	0.0808284	0.0808284	0.0808284	0.0808284	0.0808284	0.0808284	0.0808284	0.0808284	0.0808284	0.0808284	0.0808284	0.0808284	0.0808284	0.0808284	0.0808284	0.0808284	0.0808284	0.0808284	0.0808284	0.0808284	0.0808284	0.0808284	0.0808284	0.0808284	0.0808284	0.0808284	0.0808284	0.0808284	0.0808284	0.0808284	0.0808284	0.0808284	0.0808284	0.0808284	0.0808284	0.0808284	0.0808284	0.0808284	0.0808284	0.0808284	0.0808284	0.0808284	0.0808284	0.0808284	0.0808284
532	496.063	12.0754	43.4172	20.9078	49.4589	35.2418	49.1998	50.4656	46.9674	56.5728	62.5797	51.302	60.3921	6.28985	31.9533	19.2499	37.866	29.2558	32.6868	24.3539	19.5847	24.8629	63.752	37.2256	47.996	72.4801	42.9336	34.1215	54.6277	24.6967	9.90971	83.6249	37.0464	15.9981	21.7422	11.6929	26.4027	15.5633	39.7295	15.2401	15.5348	11.9314	28.3771	36.9801	36.4563	62.7298	23.0698	24.0681	40.9088
2487	496.193	0.867012	0.0808284	0.0808284	0.0808284	0.0808284	0.0808284	0.0808284	0.0808284	0.0808284	0.0808284	0.0808284	0.0808284	0.0808284	0.0808284	0.0808284	0.0808284	0.0808284	0.0808284	0.0808284	0.0808284	0.0808284	9.53972	0.0808284	0.0808284	0.0808284	7.94005	6.40582	0.0808284	0.0808284	0.0808284	0.0808284	0.0808284	0.0808284	0.0808284	0.0808284	0.0808284	0.0808284	0.0808284	0.0808284	0.0808284	0.0808284	0.0808284	0.0808284	0.0808284	0.0808284	0.0808284	0.0808284	0.0808284
533	496.339	1.00965	236.148	164.401	190.169	261.758	274.26	180.594	213.442	280.997	225.934	274.527	236.883	187.64	236.847	280.306	301.168	204.159	301.02	229.485	261.948	300.636	107.699	126.65	139.108	169.797	142.906	81.3993	241.399	231.044	432.527	78.3579	23.5896	162.718	197.818	165.715	170.37	203.043	219.167	128.782	200.376	129.398	224.475	229.246	181.288	198.462	149.921	146.485	237.926
534	496.339	2.5908	2527.97	2237.34	2133.34	2784.34	2681.98	1558.09	2518.78	2772.04	2374.63	2399.02	2151.53	1564.36	3369.47	2373.05	2310.65	1627.18	2529.55	2146.41	2080.96	2830.65	738.324	1167.37	892.1	1168.12	1198.38	538.157	1927.1	2828.66	4667.6	515.545	145.469	1734.81	1954.57	2025.67	1599.73	2608	1795.2	1835.38	2234.44	1187.34	2134.27	2537.96	1640.91	1863.57	1443.3	1536.87	2271.01
1330	496.339	1.14614	1.79947	2.64532	0.0808284	0.0808284	5.24834	0.0808284	0.0808284	0.0808284	0.0808284	0.0808284	0.864002	0.0808284	6.61404	0.0808284	0.0808284	0.0808284	0.0808284	0.0808284	0.0808284	2.05361	0.0808284	3.74573	0.0808284	9.69738	0.0808284	0.0808284	0.0808284	0.0808284	1.21375	0.0808284	0.0808284	0.0808284	0.0808284	0.0808284	0.0808284	0.0808284	0.0808284	3.75673	0.0808284	0.0808284	0.0808284	6.44308	0.0808284	0.681483	0.0808284	0.730672	0.0808284
538	497.342	2.59272	717.917	647.577	762.778	788.298	807.568	448.167	718.52	819.934	716.263	700.868	886.676	486.212	918.772	977.269	749.793	518.758	799.961	609.524	616.613	836.182	193.451	363.991	287.922	378.984	352.299	139.169	573.429	845.217	1330.29	142.211	40.4721	529.044	572.249	618.962	512.976	727.94	551.476	550.259	641.06	338.581	647.943	722.204	500.241	538.956	436.16	435.251	654.786
1574	497.343	2.29681	0.0808284	0.0808284	0.0808284	0.0808284	0.0808284	0.0808284	0.0808284	0.0808284	0.0808284	0.0808284	0.0808284	0.0808284	0.0808284	0.0808284	0.0808284	0.0808284	0.0808284	0.0808284	0.0808284	0.0808284	27.4321	0.0808284	0.0808284	0.0808284	0.0808284	19.2033	0.0808284	0.0808284	0.0808284	17.3955	0.0808284	0.0808284	0.0808284	0.0808284	0.0808284	0.0808284	0.0808284	0.0808284	0.0808284	0.0808284	0.0808284	0.0808284	0.0808284	0.0808284	0.0808284	0.0808284	0.0808284
1210	498.345	2.31937	0.0808284	15.9463	14.8118	20.3257	23.7952	12.2118	18.1614	18.0164	19.9401	19.9103	17.3304	10.6558	0.0808284	16.8278	19.1592	14.2688	23.0008	15.1846	17.5592	21.5083	0.0808284	5.74908	4.84541	9.48125	5.14306	0.0808284	14.7957	21.4761	0.0808284	0.0808284	0.0808284	13.7834	12.9821	16.4146	11.5315	18.849	13.5365	14.1932	17.6686	7.49477	17.1282	19.8483	12.3324	13.094	12.2667	10.3805	18.9839
541	498.345	2.59895	135.712	103.288	99.4179	132.416	131.894	71.8118	116.044	127.737	112.934	114.217	97.8385	81.0349	173.971	123.338	111.007	83.4756	129.449	103.247	97.6372	137.697	33.9848	60.1093	43.5184	59.268	61.3313	23.4889	88.4719	146.925	245.768	20.6391	2.51595	83.8225	91.6826	101.752	78.2623	113.656	88.7407	84.8032	103.072	52.5693	111.582	120.729	80.7834	82.5022	71.6851	71.7101	107.065
540	498.345	1.00999	11.6193	0.0808284	9.58228	13.924	12.0942	6.60034	11.1843	10.8401	11.3135	12.7046	0.0808284	9.63343	10.3803	11.9559	0.0808284	0.0808284	0.0808284	11.6483	13.7823	14.3256	5.72193	0.0808284	0.0808284	0.0808284	0.0808284	0.0808284	13.1345	9.20237	0.0808284	0.0808284	0.0808284	9.06142	10.7075	0.0808284	8.41194	10.9202	8.0688	7.2325	10.9176	5.74798	13.3518	12.3724	10.8242	9.90191	0.0808284	0.0808284	10.1754
542	498.9	6.76863	27.4258	29.0513	32.2071	36.4899	34.6994	27.6083	33.4898	34.6076	34.736	31.684	33.7633	31.9406	39.7227	37.2335	41.0336	32.6743	35.6074	29.6204	45.9128	37.1882	64.2769	51.5458	62.3882	71.8092	59.2706	59.3128	35.534	33.088	42.6458	89.9311	63.7591	32.4792	32.1102	35.3232	28.5153	27.6255	26.8307	21.5994	31.4437	18.7782	30.4941	30.3771	31.244	32.7376	19.7253	21.7215	30.5341
3028	499.059	11.1824	0.0808284	0.0808284	0.0808284	0.0808284	0.0808284	0.0808284	0.0808284	0.0808284	0.0808284	0.0808284	0.0808284	0.0808284	0.0808284	0.0808284	0.0808284	0.0808284	0.0808284	0.0808284	0.0808284	0.0808284	0.0808284	0.0808284	0.0808284	0.0808284	0.0808284	0.0808284	0.0808284	0.0808284	0.0808284	0.0808284	0.0808284	0.0808284	0.0808284	0.0808284	0.0808284	0.0808284	0.0808284	0.0808284	0.0808284	0.0808284	0.0808284	0.0808284	2.07609	0.0808284	0.0808284	0.0808284	0.0808284
544	499.348	2.59784	17.563	13.5448	12.7191	17.7116	18.3694	8.73566	16.5	18.318	17.3252	14.0712	12.4669	8.29729	23.7907	18.6918	16.2106	11.762	16.2671	13.2112	12.4692	18.4363	0.0808284	6.62516	4.10752	2.78584	7.62782	0.0808284	11.3067	19.0743	30.7678	0.0808284	0.0808284	10.2665	12.1118	12.0573	9.46491	14.3092	13.7251	11.3611	14.7902	6.72946	14.5211	16.8217	10.8335	12.3814	10.4362	10.1207	14.3782
1211	499.389	0.894575	0.0808284	0.0808284	0.0808284	0.0808284	0.0808284	0.0808284	0.0808284	0.0808284	0.0808284	0.0808284	0.0808284	0.0808284	0.0808284	0.0808284	0.0808284	0.0808284	0.0808284	0.0808284	0.0808284	0.0808284	0.0808284	0.0808284	0.0808284	0.0808284	0.0808284	0.0808284	0.0808284	0.0808284	0.0808284	1.16832	0.0808284	0.0808284	0.0808284	0.0808284	0.0808284	0.0808284	0.0808284	0.0808284	0.0808284	0.0808284	0.0808284	0.0808284	0.0808284	0.0808284	0.0808284	0.0808284	0.0808284
545	501.393	0.898154	6.06714	6.09383	7.98786	3.95085	10.3424	7.05687	8.70439	3.61253	3.83132	5.65274	6.37838	0.0808284	10.0403	6.68159	6.94218	7.41973	4.79884	4.75243	11.1505	6.91819	5.60052	11.8311	3.51706	10.2895	7.29064	11.4532	5.59591	7.29741	5.75774	6.63035	0.0808284	5.24436	8.94724	4.09889	3.8783	3.36117	8.61868	3.46943	4.02238	3.71156	6.17227	3.8602	0.0808284	5.52633	0.0808284	1.82741	3.1996
548	502.292	2.94273	12.573	21.5092	14.1134	15.2485	10.4246	9.74804	11.9321	19.2335	11.5385	32.9433	8.86542	21.0497	20.4853	15.77	31.2407	10.3756	15.202	7.93221	9.51911	14.3033	7.35146	25.5824	12.9442	20.022	7.8277	0.0808284	11.2639	13.5345	28.5464	0.0808284	0.0808284	16.7874	8.14542	15.4772	11.5174	19.5498	16.2991	15.1325	19.914	6.15039	16.2934	16.5808	7.45859	7.71569	3.10533	9.98951	17.1331
2596	502.31	2.59853	0.0808284	0.0808284	0.0808284	0.0808284	0.0808284	0.0808284	0.0808284	0.0808284	0.0808284	0.0808284	0.0808284	0.0808284	0.0808284	0.0808284	0.0808284	0.0808284	0.0808284	0.0808284	0.0808284	0.0808284	0.0808284	0.0808284	0.0808284	0.0808284	0.0808284	0.0808284	0.0808284	0.0808284	0.0808284	0.0808284	0.0808284	0.0808284	0.0808284	0.0808284	0.0808284	3.33735	0.0808284	2.51866	0.607822	0.0808284	0.0808284	0.0808284	0.0808284	0.0808284	0.0808284	0.0808284	0.0808284
550	503.409	0.887719	9.17016	5.56536	10.6306	6.49477	10.0505	6.33519	8.96676	6.86235	6.25137	7.30033	9.44447	3.65997	11.6266	9.54313	11.8024	7.6688	11.5481	6.1042	10.1631	5.81727	9.08417	6.83078	5.58389	6.21996	6.87992	8.88103	8.00701	6.74088	7.34781	16.2314	5.17329	5.46319	8.84024	5.49687	4.76291	4.38592	5.6358	6.1567	5.60316	4.02162	6.74977	3.0591	4.02954	8.02617	3.09653	3.65468	5.57853
551	503.546	12.1106	0.0808284	0.0808284	0.0808284	0.0808284	0.0808284	0.0808284	0.0808284	0.0808284	0.0808284	0.0808284	0.0808284	0.0808284	0.0808284	0.0808284	0.0808284	0.0808284	0.0808284	0.0808284	0.0808284	0.0808284	0.0808284	0.0808284	0.0808284	0.0808284	0.0808284	0.0808284	0.0808284	0.0808284	0.0808284	0.0808284	0.0808284	0.0808284	0.0808284	0.0808284	0.0808284	0.0808284	0.0808284	0.0808284	0.0808284	0.0808284	0.0808284	0.0808284	0.0808284	0.0808284	0.0808284	0.0808284	0.0808284
556	505.424	0.869438	7.66484	4.19044	8.08436	5.64289	7.18787	3.84573	4.8245	3.39164	4.22354	5.32305	7.22674	0.0808284	8.25983	8.02775	6.68662	5.37691	8.43225	3.47448	7.04647	5.55226	7.13695	5.50131	5.56929	2.45559	5.42843	3.06364	5.58779	4.95813	6.025	9.72534	2.46542	5.25433	3.76915	3.74281	2.46489	3.5626	6.39844	4.54279	5.62233	2.99766	5.76305	2.87997	0.0808284	12.2537	2.80193	0.0808284	4.09623
2888	505.426	0.867579	0.0808284	0.0808284	0.0808284	0.0808284	0.0808284	0.0808284	0.0808284	0.0808284	0.0808284	0.0808284	0.0808284	0.0808284	0.0808284	0.0808284	0.0808284	0.0808284	0.0808284	0.0808284	0.0808284	0.0808284	0.0808284	0.0808284	0.0808284	0.0808284	0.0808284	0.0808284	0.0808284	0.0808284	0.0808284	0.0808284	0.0808284	0.0808284	0.0808284	0.0808284	0.0808284	0.0808284	0.0808284	0.0808284	0.0808284	0.0808284	0.0808284	0.0808284	0.0808284	0.0808284	0.0808284	0.0808284	0.0808284
559	508.375	2.60786	15.2569	9.85651	13.6064	18.6894	23.3077	12.8268	19.1987	20.2607	10.4952	16.8702	16.9213	87.2353	15.3596	31.4342	130.658	12.5244	20.1546	13.8235	120.991	43.2269	174.313	125.248	148.796	171.57	143.682	202.119	55.8803	19.6037	41.227	270.952	168.317	6.78508	11.1072	15.307	8.39553	16.6672	10.2403	16.9879	11.8947	7.90526	13.0465	17.5634	11.0211	9.38592	11.4088	14.0941	12.2582
558	508.399	0.909395	3.3458	3.33707	3.84951	1.97814	5.32389	3.5563	5.17349	2.81283	1.97604	2.15768	3.54439	0.904315	6.03753	4.78057	0.0808284	2.97462	0.0808284	0.0808284	0.0808284	2.08155	3.83295	0.0808284	1.05931	0.0808284	5.40172	4.47096	0.0808284	2.51621	0.0808284	0.0808284	0.0808284	2.03193	0.0808284	0.975184	0.0808284	3.77578	2.99576	0.0808284	3.53106	0.0808284	0.0808284	0.0808284	0.0808284	4.90613	0.0808284	0.0808284	2.03329
564	510.415	0.897802	5.95833	4.00756	4.80754	3.47755	7.56839	3.77612	5.54009	4.24867	0.0808284	5.08695	4.66864	0.0808284	5.721	5.41463	4.04073	5.23216	3.00875	0.0808284	6.24545	2.02992	3.68962	4.41954	3.26783	0.0808284	4.28849	5.5668	5.11508	3.80513	0.0808284	4.72361	0.0808284	2.51236	4.87974	0.0808284	4.03238	0.0808284	4.50598	5.4413	3.55035	2.57045	4.24612	1.86661	0.0808284	4.54297	2.81351	1.53059	3.06036
2774	511.215	5.80565	0.0808284	0.0808284	0.0808284	0.0808284	0.0808284	0.0808284	0.0808284	0.0808284	0.0808284	0.0808284	0.0808284	0.0808284	0.0808284	0.0808284	0.0808284	0.0808284	0.0808284	0.0808284	0.0808284	0.0808284	0.0808284	0.0808284	0.0808284	0.0808284	0.0808284	0.0808284	0.0808284	0.0808284	0.0808284	0.0808284	0.0808284	0.0808284	0.0808284	0.0808284	0.0808284	0.0808284	0.0808284	0.0808284	0.0808284	0.0808284	0.0808284	0.0808284	0.0808284	0.0808284	0.0808284	0.0808284	0.0808284
573	518.322	2.61659	38.286	40.776	29.9373	42.814	43.6626	22.2153	39.531	47.6981	46.6436	38.5845	29.0285	28.5524	62.902	40.98	58.63	24.3201	48.7654	29.4706	56.0129	67.399	18.3464	41.6039	21.7389	57.6809	27.168	10.1618	33.7906	63.9075	81.0619	13.6905	0.0808284	28.4049	30.0028	36.965	31.3895	42.215	41.7137	30.0564	34.3812	15.7097	39.5539	37.1802	23.5777	16.4286	24.067	24.5283	30.3697
574	518.332	1.00881	0.0808284	0.0808284	0.0808284	0.0808284	2.31298	1.85254	0.0808284	3.82919	0.0808284	0.0808284	0.0808284	0.0808284	4.1261	0.0808284	0.0808284	0.0808284	0.0808284	0.0808284	6.47504	7.13302	0.0808284	0.0808284	0.0808284	0.0808284	0.0808284	0.0808284	0.0808284	0.0808284	0.0808284	0.0808284	0.0808284	0.0808284	0.0808284	0.0808284	1.91846	0.0808284	0.0808284	0.0808284	0.0808284	0.0808284	2.73341	0.0808284	0.0808284	0.0808284	0.0808284	0.0808284	1.78582
576	519.326	2.62328	10.3149	9.74359	5.71654	9.04748	10.9459	4.45533	6.6107	9.48595	11.1641	9.95458	4.73119	3.98966	20.6296	13.3111	18.0497	4.9783	12.7613	3.9951	16.1049	19.3287	0.0808284	8.96065	1.72358	17.1891	4.19699	0.0808284	8.75608	17.4901	23.0995	0.0808284	0.0808284	4.93267	0.0808284	0.0808284	9.87018	11.7927	11.1148	9.86367	8.1054	0.0808284	11.0794	10.0921	5.26071	3.12911	3.47068	5.30707	5.2027
577	519.404	0.888272	15.6063	16.0159	20.8754	13.2469	20.8122	15.1247	21.008	15.8136	10.6654	13.5019	18.2537	9.25731	23.5317	15.5218	15.3368	18.7005	18.4173	10.8861	21.0182	15.982	18.1148	22.2519	15.6524	11.7166	24.7609	23.9836	17.063	16.255	12.8476	23.4494	6.03081	14.5122	28.0746	9.7638	9.05487	12.0192	20.3446	12.2287	12.5274	11.9701	13.0692	9.73436	7.64739	15.231	6.64249	9.0627	11.6031
3154	519.405	1.12865	0.0808284	0.0808284	0.0808284	0.0808284	0.0808284	0.0808284	0.0808284	0.0808284	0.0808284	0.0808284	0.0808284	0.0808284	0.0808284	0.0808284	0.0808284	0.0808284	0.0808284	0.0808284	0.0808284	0.0808284	0.0808284	0.0808284	0.0808284	0.0808284	0.0808284	0.0808284	0.0808284	0.0808284	0.0808284	0.0808284	0.0808284	0.0808284	0.0808284	0.0808284	0.0808284	0.0808284	0.0808284	0.0808284	0.0808284	0.0808284	0.0808284	0.0808284	0.0808284	0.0808284	0.0808284	0.0808284	0.0808284
581	520.339	1.00786	71.9714	103.984	78.6994	131.24	113.226	57.9258	91.1019	92.4932	84.8969	117.689	137.132	226.788	113.162	173.884	334.918	106.405	181.744	79.2722	281.94	349.765	103.054	147.359	149.005	335.117	194.965	110.279	242.408	117.511	348.038	78.6791	28.2568	78.138	91.2795	85.9208	101.013	113.596	113.125	77.6416	99.1164	65.8525	132.529	126.744	79.6649	86.3928	84.3106	85.3328	60.1347
2316	520.339	1.92407	0.0808284	0.0808284	0.0808284	0.0808284	0.0808284	0.0808284	0.0808284	0.0808284	0.0808284	0.0808284	0.0808284	0.0808284	0.0808284	0.0808284	2.41528	0.0808284	0.0808284	0.0808284	0.0808284	1.78053	0.0808284	0.0808284	0.0808284	0.0808284	0.0808284	0.0808284	0.0808284	0.0808284	0.0808284	0.0808284	17.4225	0.0808284	0.0808284	0.0808284	0.0808284	0.0808284	0.0808284	0.0808284	0.0808284	0.0808284	0.0808284	0.0808284	0.0808284	0.0808284	0.0808284	0.0808284	0.0808284
580	520.339	2.54024	820.104	1203.37	766.811	1278.35	1228.53	446.323	934.821	885.695	996.552	1000.83	1155.11	2106.6	1489.56	1454.39	2735.52	1005.07	1777.96	865.58	2068.88	3411.9	733.931	1230.12	1015.09	1697.69	1575.8	778.193	1966.35	1437.28	3467.03	544.42	142.636	830.522	864.551	1217.41	1055.82	1313.12	933.929	1095.49	1087.94	617.032	1338.34	1414.98	694.485	744.337	813.048	865.513	667.463
578	520.419	0.864036	8.31356	6.116	10.6022	5.58558	9.57397	6.09892	9.52155	5.81246	4.08979	5.8634	7.55071	3.10047	9.03284	9.45869	7.02097	7.63617	8.12125	6.13245	11.1712	4.92588	8.7709	10.4789	4.22569	0.0808284	11.9139	9.7514	9.4119	6.65309	5.57282	11.0259	2.50157	6.09933	10.8379	4.70896	3.90919	5.30795	8.18588	4.80056	4.57158	4.94164	5.44272	4.40251	0.0808284	6.35654	2.53481	3.13045	5.14364
582	520.508	0.820949	6.28721	4.6738	3.18581	5.24397	0.0808284	3.66416	0.0808284	0.0808284	0.0808284	0.0808284	0.0808284	0.0808284	5.08028	3.10225	7.90376	0.0808284	4.01194	0.0808284	0.0808284	0.0808284	0.0808284	0.0808284	0.0808284	6.72442	0.0808284	0.0808284	0.0808284	0.0808284	0.0808284	0.0808284	6.54575	0.0808284	3.33791	4.6718	4.36757	3.43022	3.40599	4.90702	0.0808284	3.73061	6.026	3.51425	0.0808284	0.0808284	4.43049	0.0808284	6.00404
583	521.342	1.00816	18.8449	32.9323	24.6324	41.2133	34.7592	9.7342	30.1278	25.2305	23.5955	33.4745	29.3892	67.9379	33.0351	54.811	109.922	28.4777	55.7608	25.5318	83.8301	100.737	33.6303	38.7087	45.5278	69.5129	56.6198	33.1097	75.6563	32.3237	110.188	0.0808284	0.0808284	22.6363	19.5897	28.064	31.2675	33.0269	23.098	23.3751	27.3747	16.1069	39.2475	38.4767	21.7377	22.7075	21.4377	18.3707	16.8344
1588	521.342	2.26991	0.0808284	0.0808284	0.0808284	0.0808284	0.0808284	22.8238	0.0808284	0.0808284	0.0808284	0.0808284	0.0808284	0.0808284	0.0808284	0.0808284	0.0808284	0.0808284	0.0808284	0.0808284	0.0808284	0.0808284	30.8261	0.0808284	0.0808284	0.0808284	0.0808284	25.4366	0.0808284	0.0808284	0.0808284	16.5135	0.0808284	0.0808284	0.0808284	0.0808284	0.0808284	0.0808284	0.0808284	0.0808284	0.0808284	29.7244	0.0808284	0.0808284	0.0808284	0.0808284	0.0808284	0.0808284	0.0808284
584	521.342	2.54238	248.982	375.885	238.465	392.682	379.289	116.574	290.255	272.482	303.754	316.468	357.838	596.735	476.47	469.248	811.593	320.597	609.832	270.747	655.211	1031.41	193.265	377.837	322.005	553.805	508.583	201.744	598.124	465.659	1041.59	148.684	37.6627	260.281	266.158	374.435	345.749	399.177	290.792	344.608	327.033	150.04	422.217	442.02	229.738	224.897	248.617	253.827	213.509
586	521.419	1.11409	0.0808284	0.712341	0.0808284	0.0808284	0.0808284	0.0808284	0.0808284	0.0808284	0.0808284	0.0808284	0.0808284	0.0808284	3.31671	0.0808284	0.0808284	0.0808284	0.0808284	0.0808284	0.0808284	0.0808284	0.0808284	0.0808284	0.0808284	0.0808284	0.0808284	0.0808284	0.0808284	0.0808284	0.0808284	0.0808284	0.0808284	0.0808284	0.0808284	0.0808284	0.0808284	0.0808284	1.52534	0.0808284	1.50822	0.0808284	0.0808284	0.0808284	0.0808284	2.58587	0.0808284	0.0808284	0.0808284
585	521.419	0.907932	22.7815	17.5821	25.2805	21.8177	26.5695	18.3491	24.6407	19.8355	15.0932	17.0132	23.0821	17.7366	27.9095	22.6185	25.0735	21.8197	30.2745	16.3653	31.2487	19.8667	20.5772	20.7025	18.7299	16.6688	22.8758	31.5887	20.5253	23.5302	23.7674	29.775	10.9008	18.1144	28.559	17.7066	14.0052	15.0288	23.7143	12.2756	19.4609	10.4513	21.8235	13.8679	8.61167	30.7948	8.5624	11.9056	14.4422
2004	521.511	0.815586	0.0808284	0.0808284	0.0808284	0.0808284	0.0808284	0.0808284	0.0808284	0.0808284	0.0808284	0.0808284	0.0808284	0.0808284	0.0808284	0.0808284	2.34361	0.0808284	0.0808284	0.0808284	0.0808284	0.0808284	0.0808284	0.0808284	0.0808284	0.0808284	0.0808284	0.0808284	0.0808284	0.0808284	0.0808284	0.0808284	0.0808284	0.0808284	0.0808284	0.0808284	0.0808284	0.0808284	0.0808284	0.0808284	0.0808284	0.0808284	0.0808284	0.0808284	0.0808284	0.0808284	0.0808284	0.0808284	0.0808284
588	522.353	2.4532	551.726	545.427	425.205	728.557	789.001	317.836	563.965	709.621	467.909	674.814	528.955	691.854	972.237	785.429	1119.51	439.511	1067.25	466.613	984.329	916.241	366.078	640.346	476.027	1142.51	436.777	281.844	674.574	777.93	1269.55	254.664	78.9315	597.464	383.531	797.682	457.694	702.004	595.937	578.533	600.529	306.699	662.582	638.68	402.801	326.878	383.151	435.495	499.874
2254	522.353	2.49393	0.0808284	0.0808284	0.0808284	0.0808284	0.0808284	0.0808284	0.0808284	0.0808284	0.0808284	0.0808284	0.0808284	0.0808284	2.12428	0.0808284	0.0808284	0.0808284	0.0808284	0.0808284	0.0808284	0.0808284	0.0808284	0.0808284	0.0808284	0.0808284	0.0808284	0.0808284	0.0808284	0.0808284	0.0808284	0.0808284	9.23136	0.0808284	0.0808284	0.0808284	0.0808284	0.0808284	0.0808284	0.0808284	0.0808284	0.0808284	0.0808284	0.0808284	0.0808284	0.0808284	0.0808284	0.0808284	0.0808284
587	522.354	1.00722	45.3432	47.9765	38.1933	69.9987	65.1775	34.4236	53.2502	74.5217	41.5573	80.3494	62.4249	76.6728	63.8464	88.9718	159.429	44.5571	111.738	41.3244	116.587	90.9231	53.6741	73.466	78.645	215.971	57.6788	46.777	92.6382	67.5665	136.451	40.4676	0.0808284	57.7051	39.7468	51.9368	39.5818	60.8724	64.078	43.7818	47.7077	31.8296	60.1914	55.4224	43.9201	33.953	35.9753	45.1534	44.5651
1985	522.354	1.06517	0.0808284	0.0808284	0.0808284	0.0808284	0.0808284	0.0808284	0.0808284	0.0808284	0.0808284	0.0808284	0.0808284	0.0808284	0.0808284	0.0808284	0.0808284	0.0808284	0.0808284	0.0808284	0.0808284	0.0808284	0.0808284	0.0808284	0.0808284	0.0808284	0.0808284	0.0808284	0.0808284	0.0808284	0.0808284	0.0808284	0.0808284	0.0808284	0.0808284	0.0808284	0.0808284	0.0808284	0.0808284	0.0808284	0.0808284	0.0808284	0.0808284	0.0808284	0.0808284	0.0808284	0.0808284	0.0808284	0.0808284
589	522.424	0.902818	9.8144	6.67747	10.2944	6.93023	11.569	7.08404	9.24413	6.32529	0.0808284	8.40218	8.3837	5.57434	11.9942	8.4815	11.1481	9.47526	11.0342	8.36321	10.8416	7.11864	9.7994	11.1987	7.48359	4.95065	10.6307	10.8007	9.59397	9.60866	6.6374	12.4735	4.23114	0.0808284	11.0021	4.75423	5.99062	6.09061	7.67088	5.88126	7.75069	0.0808284	6.77491	4.65948	3.65482	10.812	4.00162	3.58291	5.31534
1945	522.44	0.86738	0.0808284	0.0808284	0.0808284	0.0808284	0.0808284	0.0808284	0.0808284	0.0808284	5.42878	0.0808284	0.0808284	0.0808284	0.0808284	0.0808284	0.0808284	0.0808284	0.0808284	0.0808284	0.0808284	0.0808284	0.0808284	0.0808284	0.0808284	0.0808284	0.0808284	0.0808284	0.0808284	0.0808284	0.0808284	0.0808284	0.0808284	0.0808284	0.0808284	0.0808284	0.0808284	0.0808284	0.0808284	0.0808284	0.0808284	0.0808284	0.0808284	0.0808284	0.0808284	0.0808284	0.0808284	0.0808284	0.0808284
590	523.358	1.00751	14.923	0.0808284	12.3005	18.181	20.5456	11.1462	16.096	22.6981	12.1406	21.245	15.6454	25.3293	22.7764	26.3717	45.9943	0.0808284	31.811	13.0727	36.6569	27.0084	16.4174	27.5737	24.1875	52.9212	22.2991	12.8725	25.7393	13.6745	37.0026	0.0808284	0.0808284	15.5011	10.4934	15.5181	14.9147	17.8038	0.0808284	16.6763	14.1621	0.0808284	21.0039	16.2793	10.547	8.37337	10.1361	0.0808284	0.0808284
592	523.435	0.871025	12.02	6.78283	13.5182	10.3555	11.112	9.04601	8.89168	9.3608	7.10804	5.99043	11.4875	7.71754	13.6062	13.2232	10.9357	8.94816	17.5286	7.26085	15.0949	8.75394	10.2979	10.724	7.73131	5.71067	8.60533	12.8718	8.91463	11.8296	7.17334	15.3208	5.68236	9.23992	9.7032	9.17616	8.78692	7.49249	9.51096	6.40962	10.8066	5.85469	11.4166	3.80173	2.81882	22.3538	4.53316	5.03884	7.78908
3062	524.195	0.957817	0.0808284	0.0808284	0.0808284	0.0808284	0.0808284	0.0808284	0.0808284	0.0808284	0.0808284	0.0808284	0.0808284	0.0808284	0.0808284	0.0808284	0.0808284	0.0808284	0.0808284	0.0808284	0.0808284	0.0808284	0.0808284	0.0808284	0.0808284	0.0808284	0.0808284	0.0808284	0.0808284	0.0808284	0.0808284	0.0808284	0.0808284	0.0808284	0.0808284	0.0808284	0.0808284	0.0808284	0.0808284	0.0808284	0.0808284	0.0808284	0.0808284	0.0808284	0.0808284	0.0808284	0.0808284	0.0808284	0.0808284
596	524.37	2.40148	921.977	835.572	764.894	1066.54	1391.87	634.111	872.033	949.126	917.525	947.833	825.98	665.675	1090.16	989.088	1047.81	796.498	1047.23	797.322	1071.2	1588.93	287.375	628.755	478.492	750.512	450.507	226.09	839.408	1099.51	1442.87	260.582	61.6364	654.272	839.975	964.561	616.417	1088.4	656.486	845.246	734.258	424.216	826.523	991.322	631.135	610.024	724.431	619.647	815.637
594	524.37	1.00739	80.9113	63.1549	72.5255	96.9447	113.093	75.6247	83.8521	94.22	81.1785	104.063	91.685	81.8968	78.0409	124.55	151.382	98.9796	119.359	85.7552	129.493	165.328	45.764	79.5508	74.3613	132.132	69.933	41.8264	120.737	90.1943	165.219	43.1667	0.0808284	57.8084	81.9723	70.6582	56.2605	88.25	70.765	74.5663	58.6589	42.8201	77.2126	99.6607	70.607	62.1621	66.4619	62.2721	74.7828
2965	524.437	0.869954	0.0808284	0.0808284	0.0808284	0.0808284	0.0808284	0.0808284	0.0808284	0.0808284	0.0808284	0.0808284	0.0808284	0.0808284	0.0808284	0.0808284	0.0808284	0.0808284	0.0808284	0.0808284	0.0808284	0.0808284	0.0808284	0.0808284	0.0808284	0.0808284	0.0808284	0.0808284	0.0808284	0.0808284	0.0808284	0.0808284	0.0808284	0.0808284	0.0808284	0.0808284	0.0808284	0.0808284	0.0808284	0.0808284	0.0808284	0.0808284	2.16589	0.0808284	0.0808284	0.0808284	0.0808284	0.0808284	0.0808284
597	525.373	1.00762	24.8129	20.0436	20.393	29.9495	33.9956	22.8811	29.4067	23.1322	23.0084	29.0475	22.5962	24.0616	20.2886	32.2591	47.2658	25.071	35.9099	23.9691	41.7089	48.8395	13.1171	23.0483	23.7451	26.1739	22.9152	0.0808284	37.0406	0.0808284	46.2632	0.0808284	0.0808284	18.9462	21.6182	23.3312	15.6632	29.0201	16.9424	19.3466	17.0548	12.5485	20.047	26.4204	21.2997	15.9013	19.058	16.6918	18.3559
598	525.373	2.40078	292.988	250.085	242.131	323.181	444.089	243.795	276.569	284.862	290.049	298.644	244.889	299.834	336.424	312.593	313.635	273.125	328.496	252.646	343.574	494.597	75.3729	189.383	127.101	223.009	116.009	56.6439	281.493	343.066	463.607	70.1675	14.2643	201.954	272.617	304.045	164.138	354.713	201.638	264.342	224.366	110.737	274.649	304.582	195.02	189.307	221.008	185.917	249.694
1874	525.45	0.870394	0.0808284	0.0808284	1.82866	0.0808284	0.0808284	0.0808284	0.0808284	0.0808284	0.0808284	0.0808284	0.0808284	0.0808284	0.0808284	0.0808284	2.16604	0.0808284	0.0808284	0.0808284	0.0808284	0.0808284	0.0808284	0.0808284	0.0808284	0.0808284	0.0808284	0.0808284	0.0808284	0.0808284	0.0808284	3.49682	0.0808284	0.0808284	0.0808284	0.0808284	0.0808284	0.0808284	0.0808284	0.0808284	0.0808284	0.0808284	0.0808284	0.0808284	0.0808284	0.0808284	0.0808284	0.0808284	0.0808284
600	526.292	2.88596	6.98189	6.00338	7.72886	9.02647	7.94712	4.52359	6.10801	12.6003	1.71937	12.5721	4.94373	2.82739	9.8103	8.0373	10.528	5.39081	4.52548	7.67873	1.81012	7.26846	0.0808284	12.3127	0.0808284	0.0808284	0.0808284	0.0808284	0.920856	9.19102	18.8254	0.0808284	0.0808284	9.03888	2.94158	9.78695	11.7307	9.0908	7.41232	5.69708	6.47534	0.674739	8.44662	8.10977	4.57442	2.24078	4.49676	3.99175	8.72318
599	526.292	2.5579	0.0808284	0.0808284	0.0808284	0.0808284	0.0808284	0.0808284	0.0808284	0.0808284	0.0808284	0.0808284	0.0808284	0.0808284	0.0808284	0.0808284	0.0808284	0.0808284	0.0808284	0.0808284	0.0808284	0.0808284	0.0808284	0.0808284	0.0808284	0.0808284	0.0808284	0.0808284	0.0808284	0.0808284	0.0808284	0.0808284	0.0808284	0.0808284	0.0808284	0.0808284	0.0808284	0.0808284	0.0808284	0.0808284	0.0808284	0.0808284	0.0808284	0.0808284	0.0808284	0.0808284	0.0808284	0.0808284	0.0808284
602	526.376	2.15245	5.50414	2.9944	2.869	5.95782	10.394	2.49448	2.84039	3.69686	4.44602	5.23519	3.2812	2.18667	6.10723	4.88034	6.32647	2.51314	5.27721	4.12908	4.5993	10.4823	0.0808284	1.87874	0.0808284	2.13457	0.0808284	0.0808284	4.15986	3.86041	10.8752	0.0808284	0.0808284	0.0808284	3.74942	5.28846	0.871928	5.76687	1.65507	4.13231	3.84351	0.0808284	4.43954	5.87921	1.61495	2.68044	3.69889	2.66181	4.50836
603	526.376	2.40238	51.9068	41.0527	37.4005	52.1189	71.6162	35.7669	46.9642	46.2769	48.4134	48.1857	36.6508	32.9394	56.3479	51.796	51.1568	44.3603	51.3323	41.4494	54.7387	72.9268	12.4792	28.8847	22.4315	35.9447	19.9523	5.59244	44.0551	54.9366	82.7033	8.54175	0.0808284	31.4346	40.652	46.3401	27.5902	55.6403	34.9884	42.6449	38.5424	18.1522	40.5461	51.6358	33.278	27.3363	37.7001	29.9672	39.3765
1936	526.377	2.58209	0.0808284	0.0808284	0.0808284	0.0808284	0.0808284	0.0808284	0.0808284	0.0808284	0.0808284	0.0808284	0.0808284	0.0808284	0.0808284	0.0808284	0.0808284	0.0808284	0.0808284	0.0808284	0.0808284	0.0808284	0.0808284	0.0808284	0.0808284	0.0808284	0.0808284	0.0808284	0.0808284	0.0808284	0.0808284	0.0808284	0.0808284	0.0808284	0.0808284	0.0808284	0.0808284	0.0808284	0.0808284	0.0808284	0.0808284	0.0808284	0.0808284	0.0808284	0.0808284	0.0808284	0.0808284	0.0808284	0.0808284
610	535.399	0.906471	6.71828	3.53118	6.29275	2.75519	6.29125	4.12472	6.04043	3.83167	4.06677	4.77743	6.55609	1.99304	6.95914	6.11539	4.54847	4.05935	7.90611	3.65245	8.58454	5.13638	5.26152	7.12112	4.49332	0.0808284	4.76818	8.76989	0.0808284	3.69675	0.0808284	2.76711	0.0808284	3.52947	8.72226	0.0808284	2.40877	2.29155	4.07532	2.76966	3.78793	0.0808284	4.90177	4.07529	0.0808284	4.52151	0.0808284	0.0808284	3.93168
1805	535.471	0.840099	0.0808284	0.0808284	0.0808284	0.0808284	0.0808284	0.0808284	0.0808284	0.0808284	0.0808284	0.0808284	0.0808284	0.0808284	0.0808284	0.0808284	0.0808284	0.0808284	0.0808284	0.0808284	0.0808284	0.0808284	0.0808284	0.0808284	0.0808284	0.0808284	0.0808284	0.0808284	0.0808284	0.0808284	0.0808284	0.0808284	0.0808284	0.0808284	0.0808284	0.0808284	0.0808284	0.0808284	0.0808284	0.0808284	0.0808284	0.0808284	0.0808284	0.0808284	0.0808284	5.47822	0.0808284	0.0808284	0.0808284
614	536.165	0.796132	0.0808284	55.4437	6.45289	3.55045	9.26889	5.06696	9.54002	5.23911	9.30272	0.0808284	11.45	78.6319	52.4871	10.3084	0.0808284	10.8248	95.5547	3.21911	90.6139	14.6415	3.00705	0.0808284	5.41445	3.72153	0.0808284	48.8722	0.0808284	80.5177	40.8142	0.0808284	0.0808284	12.3027	15.0247	38.5041	2.03471	12.0001	0.0808284	7.35358	53.4328	8.22836	7.90899	4.55658	8.22135	12.9258	1.75538	0.0808284	18.464
1220	536.165	2.62141	2.43291	34.3861	2.26264	2.54981	7.36375	2.08577	8.95722	3.08714	0.0808284	0.0808284	5.16526	2.08988	13.8524	0.0808284	8.22519	2.93605	0.0808284	0.0808284	4.04052	11.6165	0.0808284	0.0808284	12.218	0.0808284	0.0808284	5.01093	59.546	6.79638	14.9513	100.973	0.0808284	6.00883	43.6448	0.0808284	13.8347	0.0808284	0.0808284	0.0808284	0.0808284	0.0808284	10.146	15.2445	4.20068	0.0808284	0.0808284	1.57216	0.0808284
621	536.43	0.887376	7.92379	6.7063	8.8004	4.65869	9.73919	6.90803	7.34885	4.60702	4.83155	5.15416	5.8685	3.9401	10.5425	6.81841	6.08471	7.83596	4.82461	3.43591	8.17357	5.3896	6.36877	8.68333	5.87484	5.87043	10.3594	8.10831	8.34568	6.45792	4.08916	8.95326	0.0808284	3.45673	10.6932	3.98554	4.43675	5.28376	7.17711	6.11031	6.15964	0.0808284	4.36968	3.03365	3.81631	6.96712	3.60306	3.51006	4.09925
622	536.503	0.824466	0.0808284	0.0808284	0.0808284	0.0808284	0.0808284	0.0808284	0.0808284	0.0808284	0.0808284	0.0808284	0.0808284	0.0808284	0.0808284	0.0808284	2.14356	0.0808284	0.0808284	0.0808284	0.0808284	0.0808284	0.0808284	0.0808284	0.0808284	0.0808284	0.0808284	0.0808284	0.0808284	0.0808284	0.0808284	0.0808284	0.0808284	0.0808284	0.0808284	0.0808284	0.0808284	0.0808284	0.0808284	0.0808284	0.0808284	0.0808284	0.0808284	0.0808284	0.0808284	0.0808284	0.0808284	0.0808284	0.0808284
624	537.415	0.894425	8.94083	7.51198	7.7535	6.41521	9.47445	6.90378	6.78676	4.88462	4.36418	7.7862	8.00049	0.0808284	10.9087	6.72901	7.24722	6.9614	7.73234	5.27715	10.2337	0.0808284	7.84413	0.0808284	6.50747	0.0808284	9.06117	11.184	6.17603	8.1593	4.20019	0.0808284	0.0808284	6.79917	11.0121	3.6248	5.23048	4.51712	8.79584	5.66763	6.07752	3.65889	7.16873	0.0808284	0.0808284	7.45919	1.86207	2.9475	6.46509
2048	537.534	0.836961	0.0808284	0.0808284	0.0808284	0.0808284	0.0808284	0.0808284	0.0808284	0.0808284	11.8632	0.0808284	0.0808284	0.0808284	0.0808284	0.0808284	0.0808284	0.0808284	0.0808284	0.0808284	0.0808284	0.0808284	0.0808284	0.0808284	0.0808284	0.0808284	0.0808284	0.0808284	0.0808284	0.0808284	0.0808284	0.0808284	0.0808284	0.0808284	0.0808284	0.0808284	0.0808284	0.0808284	0.0808284	0.0808284	0.0808284	0.0808284	0.0808284	0.0808284	0.0808284	0.0808284	0.0808284	0.0808284	0.0808284
626	538.445	0.884887	4.29578	3.47824	4.14282	4.36014	5.19735	4.28972	4.40806	4.19154	2.22272	2.27829	4.31587	2.01261	6.18306	4.16567	5.01149	3.35056	6.49829	2.30402	7.36407	3.00145	3.05742	5.7049	0.0808284	4.36272	4.17292	4.06994	4.30499	4.91517	0.0808284	6.40055	0.0808284	2.66612	4.944	2.45028	2.20863	3.85885	4.71067	4.44262	3.6171	2.54884	2.92908	4.32534	0.0808284	5.11558	2.63454	1.76743	1.45824
2209	538.516	0.820709	0.0808284	0.0808284	0.0808284	0.0808284	0.0808284	0.0808284	0.0808284	0.0808284	0.0808284	0.0808284	0.0808284	0.0808284	0.0808284	0.0808284	0.0808284	0.0808284	0.0808284	0.0808284	0.0808284	0.0808284	0.0808284	0.0808284	0.0808284	0.0808284	0.0808284	0.0808284	0.0808284	0.0808284	9.05727	0.0808284	0.0808284	0.0808284	8.01631	0.0808284	0.0808284	0.0808284	0.0808284	0.0808284	0.0808284	0.0808284	0.0808284	0.0808284	0.0808284	0.0808284	0.0808284	0.0808284	0.0808284
629	539.431	0.917122	10.4904	8.5641	12.1063	10.8312	11.9935	8.58152	11.2428	7.79698	6.47846	9.80046	9.15513	7.7437	13.4679	9.78162	10.9876	8.29028	13.6602	6.587	15.1113	12.2415	8.3507	13.3947	9.92286	6.94531	11.9888	18.093	9.28887	10.0764	7.1196	12.9367	2.62388	7.42274	13.2374	6.99847	5.95566	6.21679	10.1933	6.33901	8.76502	3.65299	9.18693	8.76324	2.04753	15.2798	3.23131	3.06869	8.31714
630	539.522	0.822448	3.8179	0.0808284	0.0808284	0.0808284	0.0808284	0.0808284	0.0808284	0.0808284	1.14434	0.0808284	0.0808284	0.0808284	0.0808284	0.0808284	5.7305	0.0808284	0.0808284	0.0808284	0.0808284	0.0808284	0.0808284	0.0808284	0.0808284	0.0808284	0.0808284	0.0808284	0.0808284	0.0808284	0.0808284	0.0808284	4.08318	0.0808284	0.0808284	0.0808284	0.0808284	0.0808284	2.0281	0.0808284	0.0808284	0.0808284	0.0808284	0.0808284	0.0808284	0.0808284	0.0808284	0.0808284	4.07694
632	541.449	0.885792	5.47416	3.27868	7.13985	8.44727	3.15805	2.62356	3.89614	4.30225	0.0808284	4.36031	5.84211	0.0808284	4.61565	6.96735	4.96712	3.54819	7.17532	3.16644	7.71993	3.08311	3.29267	6.1856	5.8953	3.91159	0.0808284	8.55511	3.56187	3.9047	2.4551	7.44705	0.0808284	2.34896	4.02572	3.20285	5.65583	3.16709	4.64281	0.0808284	4.52147	0.682782	6.66091	3.73821	0.0808284	16.858	0.0808284	0.681882	4.31553
634	542.322	2.22379	3.92214	5.79664	0.710561	2.65422	1.73908	0.0808284	0.0808284	6.42096	3.59468	9.29167	0.0808284	5.53252	12.0606	4.97705	12.4314	0.0808284	7.62692	2.4045	12.5332	15.6329	0.0808284	8.79614	0.0808284	7.83867	0.0808284	0.0808284	5.62391	17.0003	20.5343	0.0808284	0.0808284	0.0808284	0.0808284	5.52407	0.856357	5.63103	3.44396	0.0808284	3.82809	0.0808284	2.44178	1.52408	0.0808284	0.0808284	0.0808284	0.0808284	2.68756
635	542.323	2.47638	25.9457	32.4904	18.8772	27.3627	20.786	11.7439	17.0803	40.5212	23.029	47.6583	12.3557	43.5425	66.4878	43.3932	73.2646	23.2161	58.8859	26.4598	69.9311	72.9216	17.8921	65.728	22.6496	59.7611	28.897	15.9563	40.1605	97.0695	90.6138	19.3308	0.0808284	17.7812	18.3918	37.5718	23.069	34.5042	33.8119	21.724	36.2996	9.54064	26.8677	28.4834	17.6026	7.92096	11.6162	11.6653	25.6394
633	542.324	1.00482	0.0808284	0.0808284	0.0808284	0.0808284	0.0808284	0.0808284	0.0808284	0.0808284	0.0808284	0.0808284	0.0808284	0.0808284	5.82889	0.0808284	6.38773	0.0808284	0.0808284	0.0808284	9.52036	9.64834	0.0808284	0.0808284	0.0808284	0.0808284	0.0808284	0.0808284	0.0808284	0.0808284	9.84618	0.0808284	0.0808284	0.0808284	0.0808284	0.0808284	0.0808284	0.0808284	0.0808284	0.0808284	0.0808284	0.0808284	0.0808284	0.0808284	0.0808284	0.0808284	0.0808284	0.0808284	0.0808284
636	542.73	5.81283	6.2123	5.48869	10.9564	5.17265	7.15338	8.93627	6.75373	9.8988	8.29561	7.79423	8.82537	0.918116	5.77909	4.80314	6.13312	6.49656	5.44173	6.56727	4.17098	3.98572	9.38656	7.39284	5.67216	10.7231	6.40737	5.15927	7.49154	4.39666	0.0808284	10.9824	4.43266	2.27021	3.70648	2.03889	6.7611	2.992	7.37712	3.53458	4.91265	2.57479	5.68824	5.9845	6.52903	10.6257	4.34347	4.36409	6.80835
637	543.326	2.20878	0.0808284	0.0808284	0.0808284	0.0808284	0.0808284	0.0808284	0.0808284	0.0808284	0.0808284	0.0808284	0.0808284	0.0808284	2.47223	0.0808284	0.0808284	0.0808284	0.0808284	0.0808284	0.0808284	0.0808284	0.0808284	0.0808284	0.0808284	0.0808284	0.0808284	0.0808284	0.0808284	1.1158	2.27048	0.0808284	0.0808284	0.0808284	0.0808284	0.0808284	0.0808284	0.0808284	0.0808284	0.0808284	0.0808284	0.0808284	0.0808284	0.0808284	0.0808284	0.0808284	0.0808284	0.0808284	0.0808284
1227	543.476	0.860878	0.0808284	1.5689	1.4902	0.0808284	0.854317	0.0808284	0.0808284	0.0808284	0.0808284	0.0808284	0.0808284	0.0808284	0.655019	1.81802	0.0808284	0.0808284	0.0808284	0.0808284	0.0808284	0.0808284	0.0808284	0.0808284	0.0808284	0.0808284	0.0808284	0.0808284	0.0808284	0.0808284	0.0808284	0.0808284	0.0808284	0.0808284	0.0808284	0.0808284	0.0808284	0.0808284	2.83456	1.39019	0.605888	0.0808284	0.0808284	0.0808284	0.0808284	3.00597	0.0808284	0.0808284	0.0808284
639	544.339	1.00602	19.1739	38.8586	31.3556	29.6435	22.8744	26.8574	24.9909	30.744	24.7365	58.9022	28.729	82.0912	73.9493	46.0847	165.067	53.2218	111.192	34.8745	104.204	124.92	66.0333	72.1256	94.4193	68.7159	60.6563	47.9762	132.871	50.1473	151.574	43.2726	0.0808284	47.6289	50.7943	37.5851	23.2053	47.0617	52.0561	37.9783	37.5655	30.9181	32.4966	29.798	28.6283	20.0308	10.2603	22.794	41.7592
2454	544.355	1.00666	0.0808284	0.0808284	0.0808284	0.0808284	0.0808284	0.0808284	0.0808284	0.0808284	0.0808284	0.0808284	0.0808284	0.0808284	0.0808284	0.0808284	0.0808284	0.0808284	0.0808284	0.0808284	0.0808284	0.0808284	0.0808284	0.0808284	0.0808284	0.0808284	0.0808284	0.0808284	0.0808284	0.0808284	0.0808284	0.0808284	0.0808284	0.0808284	0.0808284	0.0808284	0.0808284	0.0808284	0.0808284	0.0808284	0.0808284	0.0808284	0.0808284	0.0808284	0.0808284	0.0808284	0.0808284	0.0808284	0.0808284
643	545.342	2.37953	62.8103	166.257	92.0488	83.6328	80.8324	66.0701	74.9548	94.2371	80.4721	169.368	69.8006	223.647	277.392	114.801	413.73	133.949	376.443	89.8329	275.3	422.919	114.07	202.184	225.351	175.955	114.684	88.8088	329.61	194.933	509.272	76.2687	15.6432	182.148	171.109	156.153	65.2798	192.33	150.01	144.133	154.366	71.5292	121.884	123.905	79.6235	50.3035	30.4588	66.9801	122.839
642	545.342	1.00554	5.13485	13.6373	10.8295	8.87508	7.24917	5.14255	0.0808284	7.43214	9.52415	16.1226	0.0808284	26.7653	22.6211	15.7888	54.3114	12.9741	36.4323	11.4429	32.3347	43.2926	19.1625	31.2968	32.5009	25.504	19.1979	16.4439	44.3327	0.0808284	46.9034	0.0808284	0.0808284	17.2217	15.8397	0.0808284	7.21698	17.0632	12.9657	13.2309	0.0808284	9.81235	0.0808284	10.2365	9.72149	0.0808284	0.0808284	0.0808284	0.0808284
2338	545.344	2.60258	0.0808284	0.0808284	0.0808284	0.0808284	0.0808284	0.0808284	0.0808284	0.0808284	0.0808284	0.0808284	0.0808284	0.0808284	0.0808284	0.0808284	0.0808284	0.0808284	1.65677	0.0808284	0.0808284	0.0808284	0.0808284	0.0808284	0.0808284	0.0808284	0.0808284	0.0808284	0.0808284	0.0808284	0.0808284	0.0808284	0.0808284	0.0808284	0.0808284	0.0808284	0.0808284	0.0808284	0.0808284	0.0808284	0.0808284	0.0808284	0.0808284	0.0808284	0.0808284	0.0808284	0.0808284	0.0808284	0.0808284
645	546.353	2.40103	127.485	117.185	61.7083	148.25	165.812	62.2156	116.911	208.93	103.564	156.025	75.1754	283.996	233.458	160.506	430.761	130.371	320.6	102.356	577.83	326.314	110.001	376	188.033	438.785	215.441	115.588	326.126	218.802	459.204	77.0611	23.0638	118.824	102.731	142.863	89.4334	171.116	126.197	133.829	154.645	65.4844	95.9459	110.372	55.6636	56.9072	55.1271	82.6459	157.176
1597	546.354	2.19548	0.0808284	0.0808284	13.1488	0.0808284	0.0808284	12.1129	0.0808284	0.0808284	0.0808284	0.0808284	14.4113	0.0808284	0.0808284	0.0808284	0.0808284	0.0808284	0.0808284	0.0808284	0.0808284	0.0808284	16.6358	0.0808284	0.0808284	1.4789	0.0808284	14.7594	0.0808284	0.0808284	0.0808284	10.2138	0.0808284	0.0808284	0.0808284	0.0808284	16.1801	0.0808284	0.0808284	0.0808284	0.0808284	10.5896	0.0808284	0.0808284	8.73009	12.3067	11.2916	0.0808284	0.0808284
2555	546.371	1.05834	0.0808284	0.0808284	0.0808284	0.0808284	0.0808284	0.0808284	0.0808284	0.0808284	0.0808284	0.0808284	0.0808284	0.0808284	0.0808284	0.0808284	0.0808284	0.0808284	0.0808284	0.0808284	0.0808284	0.0808284	0.0808284	0.0808284	0.0808284	0.0808284	0.0808284	0.0808284	0.0808284	0.0808284	0.0808284	0.0808284	0.0808284	0.0808284	0.0808284	0.0808284	0.0808284	0.0808284	0.0808284	0.0808284	0.0808284	0.0808284	0.0808284	0.0808284	0.0808284	0.0808284	0.0808284	0.0808284	0.0808284
647	547.357	2.40595	31.5161	28.0763	15.9562	34.4194	39.0878	17.9767	30.1155	55.6467	24.0268	38.4658	20.5296	76.3265	72.3409	44.2622	140.019	32.8292	98.1153	26.7679	198.891	78.6735	33.4201	125.051	48.6391	125.621	58.0211	34.8085	86.754	58.9845	144.747	20.4011	2.44475	29.2202	23.7758	32.231	28.4268	45.6515	31.8663	34.955	38.9197	17.5335	23.0272	29.3415	17.4402	15.5023	15.4049	18.2948	40.5915
1229	547.357	2.1527	5.06366	2.52774	1.72485	5.06176	6.74611	1.43784	3.20202	8.63892	1.8807	4.90063	0.895067	10.3354	0.0808284	3.7295	0.0808284	2.52902	0.0808284	0.0808284	0.0808284	13.8335	1.07208	0.0808284	5.15568	19.0198	6.19648	0.0808284	14.7514	7.33271	0.0808284	0.0808284	0.0808284	3.27065	0.0808284	3.79984	2.63419	5.88704	2.94135	4.45603	4.59228	0.0808284	2.2462	2.95583	0.0808284	0.827797	0.0808284	2.32946	6.30821
2177	547.517	0.840689	0.0808284	0.0808284	0.0808284	0.0808284	0.0808284	0.0808284	0.0808284	0.0808284	0.0808284	0.0808284	0.0808284	9.71743	0.0808284	17.431	0.0808284	13.8719	21.9317	0.0808284	11.8488	28.7019	0.0808284	8.38157	24.1743	0.0808284	7.89671	0.0808284	0.0808284	0.0808284	0.0808284	0.0808284	0.0808284	0.0808284	0.0808284	0.0808284	0.0808284	0.0808284	0.0808284	0.0808284	0.0808284	0.0808284	0.0808284	0.0808284	0.0808284	0.0808284	0.0808284	0.0808284	0.0808284
651	548.368	2.38189	16.3627	13.8251	9.0187	20.289	32.2744	9.29275	17.3279	17.5333	11.6233	18.1209	16.6586	40.2063	23.8351	28.0924	50.0327	15.8083	31.7856	14.5516	60.7294	35.8464	15.7418	36.4157	18.8404	60.7562	22.872	11.3073	40.9888	22.7235	53.3363	5.15289	0.0808284	12.4431	12.0207	18.6449	12.604	25.2424	13.623	23.0849	15.954	9.66046	14.1628	19.7883	7.68547	6.28049	12.6681	10.0049	14.7867
652	548.459	0.861485	2.8468	3.60745	7.34902	0.0808284	5.69834	3.49976	5.38211	2.75208	3.86739	2.20763	3.32084	3.43736	4.90912	4.31094	2.42701	2.61634	2.48732	2.46172	5.40701	2.17584	3.99851	4.46803	4.16017	4.3399	4.60415	0.0808284	0.0808284	2.52011	0.0808284	5.82702	0.0808284	0.0808284	3.56491	0.0808284	2.61036	2.19072	4.04535	2.91259	2.02498	0.0808284	3.98399	0.0808284	0.0808284	0.829205	0.0808284	0.679901	0.0808284
656	550.385	2.3049	4.13096	2.83826	5.12356	13.5746	19.0378	2.62998	9.69112	3.92244	2.3661	4.39217	5.55749	10.8923	10.6445	8.34352	15.9706	5.05218	11.3328	2.69553	11.3447	11.7765	0.0808284	3.20743	0.0808284	14.1179	0.0808284	0.0808284	10.0435	2.46878	9.76919	0.0808284	0.0808284	2.07251	0.0808284	15.0919	2.52882	9.72145	3.96269	9.08699	5.18931	2.79112	8.98702	12.8093	2.29202	0.0808284	3.54516	5.58456	2.8664
2880	550.387	2.0957	0.0808284	0.0808284	0.0808284	0.0808284	0.0808284	0.0808284	0.0808284	0.0808284	0.0808284	0.0808284	0.0808284	0.0808284	0.0808284	0.0808284	0.0808284	0.0808284	0.0808284	0.0808284	0.0808284	0.0808284	0.0808284	0.0808284	0.0808284	0.0808284	0.0808284	0.0808284	0.0808284	0.0808284	0.0808284	0.0808284	0.0808284	0.0808284	0.0808284	0.0808284	0.0808284	0.0808284	0.0808284	0.0808284	0.0808284	0.0808284	0.0808284	0.0808284	0.0808284	0.0808284	0.0808284	0.0808284	0.0808284
665	557.456	0.869623	9.65794	19.9921	17.8702	16.7789	14.4467	11.7903	18.3211	10.9791	12.3137	9.468	12.7059	7.48125	19.4159	12.1285	11.754	10.7147	11.5243	11.5316	25.1691	29.3918	12.3987	14.0743	14.3681	15.1678	14.8771	27.9866	14.9562	11.8239	7.78498	16.8045	3.94795	6.83009	17.6783	8.76932	9.89835	11.0139	30.588	10.9718	8.80506	7.05393	9.05761	11.4503	3.68255	11.1368	6.60233	4.99715	6.80391
2304	558.46	0.871887	0.0808284	0.0808284	0.0808284	0.0808284	0.0808284	0.0808284	0.0808284	0.0808284	0.0808284	0.0808284	0.0808284	0.0808284	0.0808284	3.12007	0.0808284	0.0808284	0.0808284	3.38349	0.0808284	8.76704	0.0808284	5.95792	0.0808284	7.1954	3.97414	10.8819	5.89234	6.23157	3.02702	8.29388	0.0808284	0.0808284	0.0808284	0.0808284	0.0808284	6.37494	12.3932	3.77977	0.0808284	0.0808284	0.0808284	0.0808284	0.0808284	0.0808284	1.69431	0.0808284	0.0808284
668	559.471	0.860949	17.2187	25.2766	28.9029	31.2729	26.0537	15.943	24.4626	16.9955	15.753	12.3389	19.039	13.2144	26.4154	21.0886	20.5212	15.3668	17.2765	13.286	28.7512	30.0527	14.6349	15.1259	22.4126	23.404	17.3668	32.8874	21.1862	22.1358	12.9551	31.3053	8.34349	9.33181	17.8442	14.9577	19.5186	18.6986	36.401	18.6633	16.1249	8.11714	15.7586	14.4856	6.33883	29.5521	7.77443	5.10863	8.15702
2387	560.399	0.964911	0.0808284	0.0808284	0.0808284	0.0808284	0.0808284	0.0808284	0.0808284	0.0808284	0.0808284	0.0808284	0.0808284	0.0808284	0.0808284	0.0808284	0.0808284	0.0808284	0.0808284	0.0808284	0.0808284	0.0808284	8.49138	8.42227	0.0808284	10.168	15.5855	11.9969	0.0808284	0.0808284	0.0808284	0.0808284	0.0808284	0.0808284	0.0808284	0.0808284	0.0808284	0.0808284	0.0808284	0.0808284	0.0808284	0.0808284	3.49464	0.0808284	0.0808284	0.0808284	0.0808284	0.0808284	0.0808284
670	561.487	0.857321	11.4908	11.3181	21.945	22.2489	14.2335	9.04622	8.00974	10.7397	0.0808284	6.64987	13.6332	8.34408	14.181	15.5546	17.1222	6.76554	11.8133	12.2704	20.8265	18.721	7.34428	7.94181	12.2455	11.0734	8.12377	15.4263	8.83982	14.4132	7.03753	18.2307	6.14438	4.30355	9.36149	10.5637	11.6855	10.4408	0.0808284	11.3727	0.0808284	5.36434	10.5579	0.0808284	2.77888	18.7431	5.02958	2.73749	6.34228
2825	561.492	0.847484	0.0808284	0.0808284	0.0808284	0.0808284	0.0808284	0.0808284	0.0808284	0.0808284	0.0808284	0.0808284	0.0808284	0.0808284	0.0808284	0.0808284	0.0808284	0.0808284	0.0808284	0.0808284	0.0808284	0.0808284	0.0808284	0.0808284	0.0808284	0.0808284	0.0808284	0.0808284	0.0808284	0.0808284	0.0808284	0.0808284	0.0808284	0.0808284	0.0808284	0.0808284	0.0808284	0.0808284	21.1462	0.0808284	12.3997	0.0808284	0.0808284	8.71529	2.09499	0.0808284	0.0808284	0.0808284	0.0808284
679	566.888	6.76831	22.6521	24.4959	28.6779	29.201	30.2483	23.9088	30.5194	30.0815	28.3125	26.5398	28.8364	24.8267	33.6995	32.0946	35.1365	27.4512	29	26.1504	38.3659	29.2476	54.3384	45.2432	51.1057	56.5609	53.5324	52.0272	30.9651	27.4154	36.584	73.8366	55.2184	27.5976	27.2741	30.3412	24.7432	23.9948	23.062	19.1271	26.9947	15.4097	26.8876	26.0159	27.2268	26.7119	17.818	17.4255	25.4237
2115	567.223	4.1587	0.0808284	0.0808284	0.0808284	0.0808284	0.0808284	0.0808284	0.0808284	0.0808284	0.0808284	32.1099	0.0808284	0.0808284	0.0808284	0.0808284	0.0808284	0.0808284	0.0808284	0.0808284	0.0808284	0.0808284	0.0808284	0.0808284	0.0808284	0.0808284	0.0808284	0.0808284	0.0808284	0.0808284	0.0808284	0.0808284	0.0808284	0.0808284	0.0808284	0.0808284	0.0808284	0.0808284	0.0808284	0.0808284	0.0808284	0.0808284	0.0808284	0.0808284	0.0808284	0.0808284	0.0808284	0.0808284	0.0808284
683	568.339	2.32663	52.5114	62.758	58.2135	86.6566	95.7239	36.5778	46.9199	87.1361	40.205	63.7793	77.0491	82.6464	161.523	95.2739	214.809	99.3208	250.499	104.383	215.253	290.721	66.892	144.515	64.7971	64.9252	84.1769	20.3524	223.902	177.237	441.198	42.6695	2.27419	77.461	70.4587	121.472	71.7929	115.468	72.1644	103.654	60.8054	47.6053	84.4404	77.3605	59.2514	41.8693	55.9315	44.1538	101.751
2479	568.34	1.00506	0.0808284	0.0808284	0.0808284	0.0808284	0.0808284	0.0808284	0.0808284	0.0808284	0.0808284	0.0808284	0.0808284	0.0808284	0.0808284	0.0808284	0.0808284	0.0808284	0.0808284	0.0808284	0.0808284	0.0808284	0.0808284	17.6181	0.0808284	0.0808284	12.7224	0.0808284	0.0808284	0.0808284	0.0808284	0.0808284	0.0808284	0.0808284	0.0808284	0.0808284	0.0808284	11.9763	0.0808284	0.0808284	0.0808284	5.03387	9.34451	0.0808284	0.0808284	0.0808284	6.25604	0.0808284	0.0808284
687	569.342	2.32722	18.2939	18.3857	18.345	28.6028	35.327	10.9902	14.9471	27.3733	11.0071	22.0797	26.3054	26.1192	48.3714	32.8534	62.1499	35.8274	77.8593	37.4663	69.6617	84.141	22.6326	45.6062	21.8677	19.6802	25.9928	2.66092	68.7217	48.1995	136.984	11.9507	0.0808284	23.5327	22.7876	34.219	23.397	38.5596	24.8662	35.5926	18.1479	16.2444	31.0963	26.6922	20.5265	13.8045	17.4172	13.3248	27.3999
1334	569.343	1.00326	0.0808284	0.0808284	0.0808284	0.0808284	0.0808284	0.0808284	0.0808284	0.0808284	0.0808284	0.0808284	0.0808284	0.0808284	0.0808284	0.0808284	9.56659	0.0808284	7.96974	0.0808284	6.92238	0.0808284	0.0808284	0.0808284	0.0808284	0.0808284	0.0808284	0.0808284	0.0808284	0.0808284	16.2415	0.0808284	0.0808284	0.0808284	0.0808284	0.0808284	0.0808284	0.0808284	0.0808284	0.0808284	0.0808284	0.0808284	0.0808284	0.0808284	0.0808284	0.0808284	0.0808284	0.0808284	0.0808284
691	570.354	2.33803	14.8013	30.3605	16.0173	22.089	25.8902	9.17591	12.2015	32.9763	18.7461	41.0854	16.1546	30.7408	45.6555	33.6813	106.045	27.5654	74.851	23.6744	79.8835	65.7958	37.8492	57.7034	36.7976	50.8046	36.3455	16.0115	69.7956	57.4981	175.666	19.0644	0.0808284	22.4457	25.999	32.4161	13.207	50.8133	23.4696	28.0308	30.9534	13.5096	21.7013	19.8222	9.55895	10.3958	10.1363	13.2257	54.3297
2046	570.354	1.00595	0.0808284	0.0808284	0.0808284	0.0808284	0.0808284	0.0808284	0.0808284	4.75655	0.0808284	0.0808284	0.0808284	0.0808284	0.0808284	0.0808284	12.9385	0.0808284	8.28722	0.0808284	14.6259	0.0808284	8.14973	0.0808284	0.0808284	0.0808284	0.0808284	0.0808284	0.0808284	0.0808284	16.6694	0.0808284	0.0808284	0.0808284	0.0808284	0.0808284	0.0808284	0.0808284	0.0808284	0.0808284	0.0808284	0.0808284	0.0808284	0.0808284	0.0808284	0.0808284	0.0808284	0.0808284	3.44267
1602	571.475	0.877587	0.0808284	0.0808284	0.0808284	0.799972	0.0808284	0.0808284	0.0808284	0.0808284	0.0808284	0.0808284	0.0808284	0.0808284	0.0808284	3.86749	0.0808284	0.0808284	0.0808284	0.0808284	1.92307	2.75732	0.0808284	0.0808284	0.0808284	8.93125	5.79813	2.55473	0.0808284	0.0808284	0.0808284	0.0808284	0.0808284	0.0808284	0.0808284	0.0808284	0.0808284	0.0808284	1.53164	0.0808284	0.0808284	0.0808284	0.0808284	0.0808284	0.0808284	9.0232	0.0808284	0.0808284	0.0808284
693	572.369	2.28203	2.52837	6.90589	0.724002	3.04776	3.45544	0.0808284	1.82074	4.64951	4.56454	10.6114	0.0808284	14.0393	11.8951	8.57912	32.737	4.10293	21.419	2.83609	20.5389	13.4521	8.60207	12.5933	16.096	15.4969	12.1223	2.39126	25.1671	8.88563	39.5247	0.0808284	0.0808284	5.41401	3.34865	3.26389	0.0808284	13.6368	5.4573	7.59678	5.23305	0.760657	1.94557	2.10381	0.0808284	0.0808284	0.0808284	0.0808284	15.3805
2375	572.37	1.00517	0.0808284	0.0808284	0.0808284	0.0808284	0.0808284	0.0808284	0.0808284	0.0808284	0.0808284	0.0808284	0.0808284	0.0808284	0.0808284	0.0808284	0.0808284	0.0808284	0.0808284	0.0808284	0.0808284	0.0808284	0.0808284	0.0808284	0.0808284	0.0808284	0.0808284	0.0808284	0.0808284	0.0808284	0.0808284	0.0808284	0.0808284	0.0808284	0.0808284	0.0808284	0.0808284	0.0808284	0.0808284	0.0808284	0.0808284	0.0808284	0.0808284	0.0808284	0.0808284	0.0808284	0.0808284	0.0808284	0.0808284
695	573.451	0.872659	5.02123	8.96875	8.99959	5.94638	7.55062	5.12312	5.83391	3.48184	7.78934	2.73367	7.32551	0.0808284	10.0998	6.76088	3.54917	0.0808284	0.0808284	4.31179	9.92116	13.8478	4.31833	3.76768	3.68697	4.95877	5.46863	12.2885	4.17911	3.74567	0.0808284	7.59078	0.0808284	2.44374	4.56396	3.59748	4.40166	3.73906	14.1494	3.15823	2.60575	0.0808284	3.77063	4.67723	0.0808284	7.75661	0.0808284	0.0808284	2.18113
1639	573.485	0.80986	0.635266	0.0808284	0.0808284	0.0808284	0.0808284	0.0808284	0.0808284	0.0808284	0.750469	0.0808284	0.0808284	0.0808284	0.0808284	0.0808284	0.0808284	0.0808284	0.0808284	0.0808284	0.0808284	0.0808284	0.0808284	0.0808284	0.0808284	0.0808284	0.0808284	0.0808284	0.0808284	0.0808284	0.0808284	0.0808284	0.0808284	0.0808284	0.0808284	0.0808284	0.0808284	0.0808284	0.0808284	0.0808284	0.0808284	0.0808284	0.0808284	0.0808284	0.0808284	0.0808284	0.0808284	0.0808284	3.29138
697	575.468	0.868729	29.4609	44.6382	49.245	37.0691	36.292	35.6388	47.7257	30.4855	30.9407	23.8544	29.7288	14.7623	49.8664	29.3312	17.3835	28.1323	19.0688	30.5914	43.6143	61.5984	20.4717	29.1788	34.6142	39.4062	37.7056	59.1188	25.5268	32.0996	22.3504	37.311	10.3097	20.3626	42.1845	23.4501	27.2748	34.7275	74.0345	29.3846	28.1187	22.7216	22.2705	28.916	15.108	37.0933	17.4428	14.4802	25.2507
1762	575.502	0.797379	0.0808284	0.0808284	0.0808284	0.0808284	0.0808284	0.0808284	0.0808284	0.0808284	0.0808284	0.0808284	0.0808284	0.0808284	0.0808284	0.0808284	0.0808284	0.0808284	0.0808284	0.0808284	0.0808284	0.0808284	0.0808284	0.0808284	0.0808284	0.0808284	0.0808284	0.0808284	0.0808284	0.0808284	0.0808284	0.0808284	0.0808284	0.0808284	0.0808284	0.0808284	0.0808284	0.0808284	0.0808284	0.0808284	0.0808284	0.0808284	0.0808284	0.0808284	0.0808284	0.0808284	0.0808284	0.0808284	0.0808284
699	577.486	0.865761	35.4974	49.3252	58.2425	60.4961	40.3842	33.2922	42.0851	35.8972	32.0932	28.7401	34.8858	19.59	55.5669	41.7549	32.8437	26.8777	36.8645	32.8093	57.0741	55.6921	27.5917	29.5331	39.5502	40.6309	40.9579	64.5233	34.5816	39.5046	26.4241	52.8159	13.7075	20.1674	38.2936	30.4777	34.7621	36.0574	69.9786	30.5077	36.9741	22.1924	25.6605	29.5987	14.2573	51.3593	19.6387	13.9466	0.0808284
2321	577.515	0.808992	0.0808284	0.0808284	0.0808284	0.0808284	0.0808284	0.0808284	0.0808284	0.0808284	0.0808284	0.0808284	0.0808284	0.0808284	0.0808284	0.0808284	0.0808284	0.0808284	0.0808284	0.0808284	0.0808284	0.0808284	0.0808284	0.0808284	0.0808284	0.0808284	0.0808284	0.0808284	0.0808284	0.0808284	0.0808284	0.0808284	0.0808284	0.0808284	0.0808284	0.0808284	0.0808284	0.0808284	0.0808284	0.0808284	0.0808284	0.0808284	0.0808284	0.0808284	0.0808284	0.0808284	0.0808284	0.0808284	25.5899
701	578.49	0.857173	18.5127	19.8849	28.4143	27.0067	16.299	13.2951	18.5418	15.2911	16.3024	15.28	19.8498	9.06294	22.3604	16.2086	14.7341	12.0773	15.2053	16.7159	25.6522	25.2456	11.5485	12.1506	17.8354	16.8115	15.1347	25.3906	15.6488	16.9969	11.7585	21.0751	0.0808284	9.40287	0.0808284	9.92426	13.0043	15.8043	30.1383	0.0808284	0.0808284	6.46287	10.0279	0.0808284	0.0808284	23.3949	0.0808284	0.0808284	0.0808284
2669	578.5	0.855613	0.0808284	0.0808284	0.0808284	0.0808284	0.0808284	0.0808284	0.0808284	0.0808284	0.0808284	0.0808284	0.0808284	0.0808284	0.0808284	0.0808284	0.0808284	0.0808284	0.0808284	0.0808284	0.0808284	0.0808284	0.0808284	0.0808284	0.0808284	0.0808284	0.0808284	0.0808284	0.0808284	0.0808284	0.0808284	0.0808284	6.68418	0.0808284	18.6285	0.0808284	0.0808284	0.0808284	0.0808284	15.6036	0.0808284	0.0808284	0.0808284	14.0292	0.0808284	0.0808284	0.0808284	5.48163	0.0808284
702	579.503	0.857158	21.6361	15.1553	24.2856	33.6959	20.4212	17.8156	16.6275	15.4641	11.7787	14.1681	16.8304	6.12724	20.9718	13.9531	11.6964	8.51468	12.303	16.1427	17.9554	18.3573	9.3073	7.89126	14.3048	11.4414	9.69445	15.5092	12.125	20.1279	6.52184	18.3122	6.4394	0.0808284	12.9731	13.0119	18.9857	18.1144	18.9118	14.8988	16.4798	132.051	13.558	10.0662	0.0808284	29.0674	0.0808284	0.0808284	0.0808284
2930	579.527	0.821876	0.0808284	0.0808284	0.0808284	0.0808284	0.0808284	0.0808284	0.0808284	0.0808284	0.0808284	0.0808284	0.0808284	0.0808284	0.0808284	0.0808284	0.0808284	0.0808284	0.0808284	0.0808284	0.0808284	0.0808284	0.0808284	0.0808284	0.0808284	0.0808284	0.0808284	0.0808284	0.0808284	0.0808284	0.0808284	0.0808284	0.0808284	0.0808284	0.0808284	0.0808284	0.0808284	0.0808284	0.0808284	0.0808284	0.0808284	9.50385	0.0808284	0.0808284	10.3188	0.0808284	63.2072	9.51227	12.6282
3160	580.534	0.826954	0.0808284	0.0808284	0.0808284	0.0808284	0.0808284	0.0808284	0.0808284	0.0808284	0.0808284	0.0808284	0.0808284	0.0808284	0.0808284	0.0808284	0.0808284	0.0808284	0.0808284	0.0808284	0.0808284	0.0808284	0.0808284	0.0808284	0.0808284	0.0808284	0.0808284	0.0808284	0.0808284	0.0808284	0.0808284	0.0808284	0.0808284	0.0808284	0.0808284	0.0808284	0.0808284	0.0808284	0.0808284	0.0808284	0.0808284	0.0808284	0.0808284	0.0808284	0.0808284	0.0808284	0.0808284	0.0808284	0.0808284
709	584.263	0.907887	3.87177	3.13561	5.77753	5.79545	3.16357	4.13747	3.05522	4.95099	2.27654	7.46011	7.35241	0.0808284	5.88838	0.0808284	5.34261	3.08787	6.72934	4.98636	3.70232	5.95977	12.3394	7.55317	6.08565	5.04174	7.00619	10.5122	8.79159	3.75354	3.53282	6.06074	6.98397	6.06127	4.37543	0.0808284	4.3628	5.51912	6.20214	2.95487	3.43042	1.62532	6.39309	6.28679	4.72197	5.26856	2.67419	6.31831	4.53
711	584.487	0.911325	2.99548	3.14872	4.73642	4.84045	2.8928	0.0808284	3.42365	3.52854	3.4496	0.0808284	0.0808284	2.27728	4.58344	2.34887	5.84287	2.35593	2.68675	0.0808284	5.86493	3.52741	0.0808284	3.67402	0.0808284	4.27307	3.95362	5.5508	2.73025	0.0808284	2.5513	4.90526	0.0808284	0.0808284	3.27999	0.956568	3.23488	0.0808284	6.03408	2.15882	3.56498	1.88946	4.10917	0.0808284	0.0808284	6.84683	0.76352	0.0808284	0.0808284
716	585.27	2.71577	15.7744	28.0913	34.3924	78.2271	16.5212	36.2125	36.704	68.028	40.4776	24.6613	45.8273	0.0808284	65.1021	7.81644	24.1905	21.9405	26.4645	25.325	28.0547	6.20462	114.244	35.4375	43.1184	28.3149	47.7668	52.4803	24.259	6.07635	6.43817	39.6817	27.7977	15.5167	30.2267	10.5196	50.6997	0.0808284	25.8679	6.14924	12.4321	9.50748	49.7933	30.9936	7.23658	50.2366	28.8017	19.6989	25.2657
714	585.27	0.901117	78.1202	57.3541	74.7174	95.5256	75.7816	92.0883	57.2029	105.196	81.409	66.1487	101.837	31.2031	120.313	58.3172	113.748	71.8539	85.4845	105.426	60.9191	48.157	237.802	123.612	199.674	92.8024	143.481	167.53	110.88	64.3911	85.1194	154.651	152.023	78.9568	116.371	118.893	99.9875	64.163	76.7825	95.7148	66.3571	77.8289	121.966	111.136	89.0381	131.081	88.0488	67.4177	62.7122
715	585.27	1.04158	0.0808284	0.0808284	0.0808284	0.0808284	0.0808284	0.0808284	0.0808284	0.0808284	0.0808284	0.0808284	0.0808284	0.0808284	5.76971	0.0808284	0.0808284	0.0808284	0.0808284	0.0808284	0.0808284	0.0808284	0.0808284	0.0808284	1.29028	0.0808284	0.0808284	0.0808284	1.69726	0.0808284	0.0808284	0.0808284	0.0808284	0.0808284	0.0808284	0.0808284	3.16508	0.0808284	0.0808284	0.0808284	0.0808284	0.0808284	1.7556	0.0808284	0.0808284	0.0808284	0.0808284	0.0808284	0.0808284
719	586.273	0.901242	31.1092	23.9551	30.9678	29.7168	26.2653	36.3029	21.85	38.7528	34.7709	26.8219	43.1893	11.0486	47.4935	23.4416	43.1075	27.1271	35.5059	41.189	20.5781	17.4788	88.8359	38.6057	75.8215	34.7375	43.4098	54.0633	43.1124	24.2471	31.6545	59.3852	65.2605	29.6045	43.2968	44.6084	38.9018	25.7784	31.4148	39.2548	21.8771	25.5317	47.48	43.7247	33.21	47.5384	29.7038	30.317	23.6172
720	586.273	2.7165	0.0808284	3.36546	4.89894	25.8484	0.0808284	3.91377	4.12616	19.9409	5.8756	0.0808284	3.97388	0.0808284	17.0544	0.0808284	4.73412	3.0363	6.61431	2.5795	2.24538	0.0808284	35.9884	9.8005	11.6979	0.0808284	12.947	14.911	2.687	0.0808284	0.0808284	7.01933	0.988639	0.0808284	0.0808284	0.0808284	0.0808284	0.0808284	0.0808284	0.0808284	0.0808284	0.0808284	12.0136	1.44575	0.0808284	11.244	4.84217	0.0808284	2.5672
727	591.462	0.880104	5.31242	6.11605	8.3292	5.59856	6.49992	3.40393	5.64442	2.83431	6.13613	3.14239	5.25855	0.0808284	8.35324	3.84466	5.26331	4.05711	3.93772	4.10975	7.27366	10.2319	0.0808284	0.0808284	5.68538	5.66656	4.98837	11.7287	5.14571	4.20959	3.62908	6.88279	0.0808284	3.28522	5.76351	2.26421	3.08551	3.34905	10.2232	2.99422	3.92987	0.0808284	5.09054	4.13521	0.0808284	5.88629	1.41108	0.0808284	1.91372
3058	591.498	0.798367	0.0808284	0.0808284	0.0808284	0.0808284	0.0808284	0.0808284	0.0808284	0.0808284	0.0808284	0.0808284	0.0808284	0.0808284	0.0808284	0.0808284	0.0808284	0.0808284	0.0808284	0.0808284	0.0808284	0.0808284	0.0808284	0.0808284	0.0808284	0.0808284	0.0808284	0.0808284	0.0808284	0.0808284	0.0808284	0.0808284	0.0808284	0.0808284	0.0808284	0.0808284	0.0808284	0.0808284	0.0808284	0.0808284	0.0808284	0.0808284	0.0808284	0.0808284	0.0808284	0.0808284	0.0808284	0.0808284	0.0808284
729	592.493	0.865246	9.63005	18.6252	22.4487	16.7236	17.5969	15.0818	22.8866	15.8062	12.1856	7.52841	11.8019	8.89006	30.2295	13.2739	10.1091	12.0447	11.9326	12.0625	27.3403	24.8762	11.3111	17.6281	16.4488	18.9721	18.5865	25.2093	15.5141	13.5705	9.41064	17.9005	0.0808284	5.0851	15.9814	8.31566	12.2314	15.3355	34.6189	13.3533	9.76069	10.2841	8.32361	10.0513	4.23173	15.7122	7.55881	6.06494	6.52059
731	593.332	2.00811	0.0808284	0.0808284	0.0808284	0.0808284	0.0808284	10.1329	0.0808284	0.0808284	0.0808284	0.0808284	13.1059	9.8059	7.41176	0.0808284	0.0808284	0.0808284	11.5182	13.9851	0.0808284	0.0808284	0.0808284	1.88467	21.5225	0.0808284	24.4191	0.0808284	0.0808284	0.0808284	0.0808284	3.7732	5.15356	2.26799	9.74557	10.4509	0.0808284	0.0808284	1.35711	0.0808284	0.0808284	0.0808284	4.49784	6.79992	0.0808284	17.0038	0.0808284	0.0808284	5.68971
732	593.478	0.885177	11.3058	20.6373	24.4389	16.677	19.9301	17.706	21.6918	15.4993	12.5652	9.25972	13.3831	9.83799	26.8216	12.2836	13.2954	12.5072	9.62678	11.2266	26.6342	38.828	13.0338	14.0229	16.416	20.4647	19.94	43.1954	13.9214	14.7869	8.99918	21.6697	7.34927	6.29608	24.9719	10.2125	14.6144	13.3245	42.5487	12.287	10.2786	6.89824	12.3493	12.3345	6.12862	19.7729	6.25828	6.93331	6.93029
2647	593.491	0.88312	0.0808284	0.0808284	0.0808284	0.0808284	0.0808284	0.0808284	0.0808284	0.0808284	0.0808284	0.0808284	0.0808284	0.0808284	0.0808284	0.0808284	0.0808284	0.0808284	0.0808284	0.0808284	0.0808284	0.0808284	0.0808284	0.0808284	0.0808284	0.0808284	0.0808284	0.0808284	0.0808284	0.0808284	0.0808284	0.0808284	0.0808284	0.0808284	0.0808284	0.0808284	0.0808284	0.0808284	0.0808284	0.0808284	0.0808284	0.0808284	0.0808284	0.0808284	0.0808284	0.0808284	0.0808284	0.0808284	0.0808284
734	594.503	0.860928	9.86108	14.4579	19.4545	16.9654	15.1207	10.0554	14.3226	11.2125	10.153	6.8944	9.35647	4.22515	17.7739	9.93076	8.87728	5.7508	8.62287	8.06107	20.3624	23.6786	7.92634	10.5669	10.4894	13.1988	12.0465	16.275	11.8811	12.6015	7.80354	13.0659	4.06874	4.80524	14.6037	7.26344	8.82519	9.56884	24.8926	10.6942	9.9435	5.18593	7.82449	6.13558	3.30845	14.3218	3.84696	3.18298	5.6021
1396	594.581	0.816244	0.0808284	0.0808284	0.0808284	0.0808284	0.0808284	0.0808284	0.0808284	0.0808284	0.0808284	0.0808284	0.0808284	0.0808284	0.0808284	0.0808284	0.0808284	0.0808284	0.0808284	0.0808284	0.0808284	0.0808284	0.0808284	0.0808284	0.0808284	0.0808284	0.0808284	0.0808284	0.0808284	0.0808284	0.0808284	0.0808284	0.0808284	0.0808284	0.0808284	0.0808284	0.0808284	0.0808284	0.0808284	0.0808284	0.0808284	0.0808284	0.0808284	0.0808284	0.0808284	0.0808284	3.25295	0.0808284	0.0808284
736	595.493	0.877065	24.4052	28.6557	45.8728	47.0677	24.6201	26.1386	32.81	22.0363	26.1984	17.7499	24.785	14.9017	39.307	22.0577	27.748	22.5141	29.1663	21.4387	47.3858	49.3298	24.5145	22.7828	33.92	30.978	28.2441	54.1137	26.2735	31.2703	21.1292	39.4629	13.9359	11.8672	33.865	20.5676	28.1168	24.5006	47.3558	22.9494	25.463	10.8085	22.7487	22.443	9.87	54.8742	12.1548	8.97922	18.5792
1809	595.528	0.799331	0.0808284	0.0808284	0.0808284	0.0808284	0.0808284	0.0808284	0.0808284	0.0808284	0.0808284	0.0808284	0.0808284	0.0808284	0.0808284	0.0808284	0.0808284	0.0808284	0.0808284	0.0808284	0.0808284	0.0808284	0.0808284	0.0808284	0.0808284	0.0808284	0.0808284	0.0808284	0.0808284	0.0808284	0.0808284	0.0808284	0.0808284	0.0808284	0.0808284	0.0808284	0.0808284	0.0808284	0.0808284	0.0808284	0.0808284	0.0808284	0.0808284	0.0808284	0.0808284	0.0808284	0.0808284	0.0808284	0.0808284
737	596.498	0.876448	9.89711	13.6359	19.9367	20.8934	9.8488	9.46996	11.4278	11.0375	8.06684	7.74881	10.0257	4.96144	15.9943	11.752	11.7042	8.53796	9.42753	7.80832	18.3919	19.6402	8.01223	11.2123	15.0186	15.4458	14.432	23.0195	10.7733	13.7711	9.24099	16.688	5.88718	4.39187	11.19	7.00144	12.1229	9.14148	20.5823	9.99929	11.9453	4.23327	7.70294	9.23178	4.89656	23.7049	3.72427	0.0808284	7.44421
3243	596.522	0.829592	0.0808284	0.0808284	0.0808284	0.0808284	0.0808284	0.0808284	0.0808284	0.0808284	0.0808284	0.0808284	0.0808284	0.0808284	0.0808284	0.0808284	0.0808284	0.0808284	0.0808284	0.0808284	0.0808284	0.0808284	0.0808284	0.0808284	0.0808284	0.0808284	0.0808284	0.0808284	0.0808284	0.0808284	0.0808284	0.0808284	0.0808284	0.0808284	0.0808284	0.0808284	0.0808284	0.0808284	0.0808284	0.0808284	0.0808284	0.0808284	0.0808284	0.0808284	0.0808284	0.0808284	0.0808284	0.0808284	0.0808284
738	597.508	0.873692	13.932	8.96217	18.649	33.371	9.19571	5.97798	6.54641	8.7655	7.2592	7.30306	9.83198	4.64772	11.7863	8.49644	12.2128	6.12968	13.2185	6.23949	20.3825	17.1907	7.87722	5.49732	7.57694	14.5841	10.2261	19.3202	10.3215	12.8823	4.2988	20.3026	0.0808284	4.26793	7.48833	12.2663	12.6203	9.02841	12.7204	5.21673	13.3677	0.0808284	8.63575	7.66511	2.6908	41.4135	0.0808284	1.95872	6.10254
1336	597.542	0.807777	0.0808284	0.0808284	0.0808284	0.0808284	0.0808284	1.74682	0.0808284	0.0808284	0.0808284	0.0808284	0.0808284	0.0808284	0.0808284	0.0808284	0.0808284	0.0808284	0.0808284	0.0808284	0.0808284	0.0808284	0.0808284	0.0808284	0.0808284	0.0808284	0.0808284	0.0808284	0.0808284	0.0808284	0.0808284	0.0808284	0.0808284	0.0808284	0.0808284	0.0808284	0.0808284	0.0808284	0.0808284	0.0808284	0.0808284	18.5999	0.0808284	0.0808284	0.0808284	0.0808284	14.702	0.0808284	0.0808284
2618	603.417	0.964571	0.0808284	0.0808284	0.0808284	0.0808284	0.0808284	0.0808284	0.0808284	0.0808284	0.0808284	0.0808284	0.0808284	0.0808284	0.0808284	0.0808284	0.0808284	0.0808284	0.0808284	0.0808284	0.0808284	0.0808284	0.0808284	0.0808284	0.0808284	0.0808284	0.0808284	0.0808284	0.0808284	0.0808284	0.0808284	0.0808284	0.0808284	0.0808284	0.0808284	0.0808284	0.0808284	0.0808284	0.0808284	0.0808284	0.0808284	0.0808284	0.0808284	0.0808284	0.0808284	0.0808284	0.0808284	0.0808284	0.0808284
747	605.062	4.38981	7.11765	6.76889	8.07744	9.94798	9.1943	6.519	9.62397	9.91559	8.37576	9.0103	8.29272	4.62415	8.94153	9.73485	9.68409	10.1896	7.86436	9.60476	9.02901	10.1674	10.406	9.79058	10.9108	10.0119	11.5405	10.7596	7.94319	8.37194	11.1959	16.8871	9.33355	7.57046	7.4255	9.43366	7.64829	5.66818	5.81903	5.18728	7.86825	2.70997	8.73756	8.34532	7.54974	9.04584	4.71483	4.10506	6.80594
1399	605.607	0.815508	0.0808284	0.0808284	0.0808284	0.0808284	0.0808284	0.0808284	0.0808284	0.0808284	0.0808284	0.0808284	0.0808284	0.0808284	0.0808284	0.0808284	0.0808284	0.0808284	0.0808284	0.0808284	0.0808284	0.0808284	0.0808284	0.0808284	0.0808284	0.0808284	0.0808284	0.0808284	0.0808284	0.0808284	0.0808284	0.0808284	0.0808284	0.0808284	0.0808284	0.0808284	0.0808284	0.0808284	0.0808284	0.0808284	0.0808284	0.0808284	0.0808284	0.0808284	0.0808284	0.0808284	0.0808284	0.0808284	0.0808284
749	607.059	4.3909	5.87301	6.68585	7.89034	9.46764	8.90701	5.44446	9.34008	8.59723	8.32174	8.5634	7.27051	4.4077	8.57932	9.73994	10.7952	8.74639	7.84763	9.23659	8.69451	10.2957	9.97402	9.29401	10.4366	9.93851	10.051	10.3746	7.96031	8.1393	10.7419	16.7547	8.89306	8.3474	7.00005	8.92328	6.47475	5.57934	5.40618	4.16986	7.89507	2.49874	8.32578	7.07396	7.44565	7.94267	4.6463	4.9992	6.69371
2875	607.492	0.887567	0.0808284	0.0808284	0.0808284	0.0808284	0.0808284	0.0808284	0.0808284	0.0808284	0.0808284	0.0808284	0.0808284	0.0808284	0.0808284	0.0808284	0.0808284	0.0808284	0.0808284	0.0808284	0.0808284	0.0808284	0.0808284	0.0808284	0.0808284	0.0808284	0.0808284	0.0808284	0.0808284	0.0808284	0.0808284	0.0808284	0.0808284	0.0808284	0.0808284	0.0808284	0.0808284	0.0808284	0.0808284	0.0808284	0.0808284	0.0808284	0.0808284	0.0808284	0.0808284	0.0808284	0.0808284	0.0808284	0.0808284
752	609.056	4.39295	1.61805	2.56402	2.56234	3.13591	3.13518	1.50818	3.19043	3.04006	2.68295	2.93297	1.94075	0.0808284	3.60287	3.21577	4.12069	2.14636	1.03986	3.63746	1.95935	3.30164	5.02844	2.77799	2.38246	2.37443	3.34875	1.39652	1.98548	2.37222	1.27471	6.56536	2.57483	1.07045	2.05753	3.25502	2.5182	0.777018	0.815555	0.742519	3.4995	0.0808284	2.56108	2.35027	2.3834	1.81285	0.63017	0.0808284	1.59628
2741	609.301	0.865078	0.0808284	0.0808284	0.0808284	0.0808284	0.0808284	0.0808284	0.0808284	0.0808284	0.0808284	0.0808284	0.0808284	0.0808284	0.0808284	0.0808284	0.0808284	0.0808284	0.0808284	0.0808284	0.0808284	0.0808284	0.0808284	0.0808284	0.0808284	0.0808284	0.0808284	0.0808284	0.0808284	0.0808284	0.0808284	0.0808284	0.0808284	0.0808284	0.0808284	0.0808284	0.0808284	14.1024	0.0808284	0.0808284	0.0808284	0.0808284	0.0808284	16.0026	0.0808284	0.0808284	0.0808284	0.0808284	0.0808284
765	612.525	0.865243	56.2455	31.241	46.499	56.9019	30.9435	34.0891	47.642	40.4951	37.1537	0.0808284	27.7196	7.62438	47.3659	28.8319	14.3781	26.1825	32.4538	0.0808284	33.1582	32.7708	17.5238	16.3715	25.9295	20.2646	23.8051	33.117	20.6623	38.4965	33.3653	25.6683	6.21752	0.0808284	45.6154	0.0808284	36.4329	33.4653	41.407	30.6122	0.0808284	0.0808284	25.5998	25.049	18.0535	54.0982	26.3665	5.78887	0.0808284
775	623.135	12.0768	6.65489	3.94337	67.1932	6.04977	9.33176	30.2281	6.11296	15.0898	9.41258	7.32699	11.6318	0.0808284	4.92708	3.12379	6.48664	3.66252	5.01367	4.40503	2.9237	4.12973	8.67306	5.89074	6.10143	10.2372	6.57339	4.99361	8.93477	4.97563	0.0808284	10.0588	5.41269	0.0808284	0.0808284	0.0808284	7.42378	2.17784	6.27633	3.05786	3.38563	0.0808284	4.5492	4.54229	5.5248	19.6434	3.35179	3.93259	6.34105
2862	623.489	0.834067	0.0808284	0.0808284	0.0808284	0.0808284	0.0808284	0.0808284	0.0808284	0.0808284	0.0808284	0.0808284	0.0808284	0.0808284	0.0808284	0.0808284	0.0808284	0.0808284	0.0808284	0.0808284	0.0808284	0.0808284	0.0808284	0.0808284	0.0808284	0.0808284	0.0808284	0.0808284	0.0808284	0.0808284	0.0808284	0.0808284	0.0808284	0.0808284	0.0808284	0.0808284	0.0808284	0.0808284	0.0808284	0.0808284	0.0808284	0.0808284	0.0808284	0.0808284	0.0808284	0.0808284	0.0808284	0.0808284	0.0808284
805	634.875	6.76792	16.8739	18.4939	21.8059	23.6158	23.7409	19.9892	21.8973	23.132	21.9857	20.5979	21.6565	19.4992	25.6371	24.7684	27.8522	22.3699	22.6224	19.3961	28.7491	24.5891	41.8849	32.5378	39.7167	44.3617	42.5215	38.8211	24.2147	21.0277	28.2823	59.4734	42.8287	21.0927	21.9806	23.5806	19.1802	18.7924	17.9442	14.7653	21.3016	13.3139	21.2942	20.7845	20.5974	21.4285	12.3187	14.658	20.1653
806	635.543	0.786945	21.6215	9.42462	18.634	18.8046	17.119	16.7004	28.6555	19.9554	33.7092	13.94	18.8385	0.0808284	50.3227	10.9092	3.9726	29.0823	10.9615	26.1365	2.84092	8.39622	0.0808284	0.0808284	0.0808284	0.0808284	0.0808284	0.0808284	5.60221	10.8405	16.5925	0.0808284	0.0808284	47.6374	40.4677	27.8574	16.6021	33.1471	13.336	27.0976	27.4922	13.9655	24.2392	36.8059	20.9302	13.3499	20.9734	19.7245	33.4327
807	635.614	0.812671	0.0808284	0.0808284	0.0808284	0.0808284	0.0808284	0.0808284	0.0808284	0.0808284	0.0808284	0.0808284	0.0808284	0.0808284	0.0808284	0.0808284	0.0808284	0.0808284	0.0808284	0.0808284	0.0808284	0.0808284	0.0808284	0.0808284	0.0808284	0.0808284	0.0808284	0.0808284	0.0808284	0.0808284	0.0808284	0.0808284	0.0808284	0.0808284	0.0808284	0.0808284	0.0808284	0.0808284	0.0808284	0.0808284	0.0808284	0.0808284	0.0808284	0.0808284	0.0808284	0.0808284	0.0808284	0.0808284	0.0808284
814	638.57	0.785947	74.0744	13.9325	18.0797	49.7644	31.4565	50.6967	39.7467	69.038	29.752	46.4693	23.4978	8.39227	64.2853	30.5403	5.06517	28.9071	29.1493	37.4329	6.68816	4.16424	0.0808284	0.0808284	0.0808284	0.0808284	0.0808284	0.0808284	5.42797	20.9068	33.952	0.0808284	0.0808284	58.1465	47.5298	80.1727	29.4428	29.8984	0.0808284	46.0804	52.9591	29.6967	21.9252	33.8392	26.8801	29.362	32.9515	27.9742	54.6628
3150	638.636	0.81345	0.0808284	0.0808284	0.0808284	0.0808284	0.0808284	0.0808284	0.0808284	0.0808284	0.0808284	0.0808284	0.0808284	0.0808284	0.0808284	0.0808284	0.0808284	0.0808284	0.0808284	0.0808284	0.0808284	0.0808284	0.0808284	0.0808284	0.0808284	0.0808284	0.0808284	0.0808284	0.0808284	0.0808284	0.0808284	0.0808284	0.0808284	0.0808284	0.0808284	0.0808284	0.0808284	0.0808284	0.0808284	0.0808284	0.0808284	0.0808284	0.0808284	0.0808284	0.0808284	0.0808284	0.0808284	0.0808284	0.0808284
2863	640.315	0.794679	0.0808284	0.0808284	0.0808284	0.0808284	0.0808284	0.0808284	0.0808284	0.0808284	0.0808284	0.0808284	0.0808284	0.0808284	0.0808284	0.0808284	0.0808284	0.0808284	0.0808284	0.0808284	0.0808284	0.0808284	0.0808284	0.0808284	0.0808284	0.0808284	0.0808284	0.0808284	0.0808284	0.0808284	0.0808284	0.0808284	0.0808284	0.0808284	0.0808284	0.0808284	0.0808284	0.0808284	0.0808284	0.0808284	0.0808284	0.0808284	0.0808284	0.0808284	0.0808284	0.0808284	0.0808284	0.0808284	0.0808284
819	645.104	12.0602	27.9246	7.77489	11.606	9.47473	9.64365	34.3064	35.4952	16.4425	33.2733	33.6495	35.2497	8.28553	9.84908	42.9317	37.6614	39.9881	34.6894	45.9389	14.2122	35.2485	18.154	16.166	14.9507	22.0364	15.8183	48.2103	37.8049	35.8037	32.666	23.4578	34.9542	30.4483	32.9698	29.7028	8.73707	23.6765	10.9958	25.6638	9.12543	18.533	27.3676	27.8214	29.082	17.9926	11.419	23.2606	29.0157
818	645.104	11.7552	0.0808284	1.68367	18.8634	19.1993	21.1314	0.0808284	0.0808284	22.5513	0.0808284	0.0808284	0.0808284	23.205	7.53703	0.0808284	0.0808284	0.0808284	0.0808284	0.0808284	25.923	0.0808284	25.4475	21.6888	21.6162	28.4724	26.28	0.0808284	0.0808284	0.0808284	0.0808284	27.5748	0.0808284	0.0808284	0.0808284	0.0808284	5.06562	0.0808284	12.0711	0.0808284	0.0808284	0.0808284	0.0808284	0.0808284	0.0808284	19.1412	9.98551	0.0808284	0.0808284
827	654.331	0.79365	25.6878	885.423	60.7803	66.922	27.2557	30.6975	68.9315	21.5486	13.7386	22.5003	23.3982	10.7021	760.306	16.1258	13.6214	23.5253	22.0481	27.2956	9.74049	69.4551	33.3791	28.4175	22.7798	79.4689	42.0226	11.4325	14.8619	15.4528	24.1528	6.11786	0.0808284	26.436	50.002	34.2912	423.116	281.108	151.616	284.706	315.76	327.427	344.086	522.649	773.825	387.373	509.62	519.537	327.519
3136	654.332	1.04382	0.0808284	0.0808284	0.0808284	0.0808284	0.0808284	0.0808284	0.0808284	0.0808284	0.0808284	0.0808284	0.0808284	0.0808284	0.0808284	0.0808284	0.0808284	0.0808284	0.0808284	0.0808284	0.0808284	0.0808284	0.0808284	0.0808284	0.0808284	0.0808284	0.0808284	0.0808284	0.0808284	0.0808284	0.0808284	0.0808284	0.0808284	0.0808284	0.0808284	0.0808284	0.0808284	0.0808284	0.0808284	0.0808284	0.0808284	0.0808284	0.0808284	0.0808284	0.0808284	0.0808284	0.0808284	0.0808284	0.0808284
828	655.334	0.794396	10.3493	254.528	25.8487	23.3588	9.75303	9.76878	24.2149	0.0808284	3.38558	7.62238	8.17042	0.0808284	0.0808284	5.33521	0.0808284	7.96924	6.01581	5.63786	4.32333	20.4096	13.4561	8.50969	0.0808284	24.3888	14.3697	0.0808284	5.11888	0.0808284	7.50183	2.51927	0.0808284	0.0808284	18.2066	12.6775	161.668	107.372	59.6843	103.275	117.156	107.737	129.627	179.744	269.31	132.544	158.61	190.042	94.8567
829	656.069	4.39343	0.0808284	0.839296	1.38598	2.63515	0.88956	0.0808284	0.0808284	1.71539	0.0808284	0.0808284	0.845118	0.0808284	2.36619	1.73625	1.71185	0.0808284	0.0808284	0.826687	0.0808284	1.01961	2.97849	0.0808284	2.06453	0.0808284	1.84722	0.0808284	1.7562	0.0808284	0.0808284	5.12831	2.05787	0.0808284	0.0808284	0.937085	0.753323	0.0808284	0.0808284	0.0808284	1.51997	0.0808284	0.0808284	0.719929	0.727347	0.792321	0.0808284	0.0808284	0.0808284
833	658.066	4.39026	4.98818	5.7446	6.56458	8.08965	7.55321	4.73964	7.17722	6.43184	6.37425	6.39261	6.3915	2.14795	6.61914	7.94623	7.00768	6.46254	5.56544	6.14465	5.69609	8.55562	8.81598	7.53945	8.30301	7.38993	8.73761	6.85864	6.77376	5.83358	9.32639	14.3092	6.36655	6.59399	5.36168	5.84359	4.90857	4.78979	4.19497	3.66707	6.16606	1.50141	6.83926	5.57559	5.60887	5.75861	2.48914	3.43241	5.37888
3138	658.341	0.802167	0.0808284	0.0808284	0.0808284	0.0808284	0.0808284	0.0808284	0.0808284	0.0808284	0.0808284	0.0808284	0.0808284	0.0808284	0.0808284	0.0808284	0.0808284	0.0808284	0.0808284	0.0808284	0.0808284	0.0808284	0.0808284	0.0808284	0.0808284	0.0808284	0.0808284	0.0808284	0.0808284	0.0808284	0.0808284	0.0808284	0.0808284	0.0808284	0.0808284	0.0808284	0.0808284	0.0808284	0.0808284	0.0808284	0.0808284	0.0808284	0.0808284	0.0808284	0.0808284	0.0808284	0.0808284	0.0808284	0.0808284
836	660.063	4.39084	5.68701	6.24039	7.53844	9.04172	8.29114	5.34326	8.87906	8.30058	7.75433	6.85	6.78242	3.35893	7.73448	8.33466	7.739	7.93613	6.11122	7.76721	8.38937	9.57886	10.0371	8.13931	9.65059	8.36597	9.48495	8.45928	7.67362	6.28108	10.1781	15.6371	8.67729	5.64083	6.68392	7.61802	5.9443	5.33827	4.57997	3.92551	6.61826	2.45289	8.23803	7.05448	6.19323	6.57737	3.51386	3.05981	6.58732
837	660.555	0.785653	15.0544	6.62195	8.4276	11.3303	6.84609	15.2816	12.7322	12.3388	10.3156	18.2143	5.32453	0.0808284	21.4852	6.16316	0.0808284	6.6101	7.25793	11.5407	0.0808284	0.0808284	0.0808284	0.0808284	0.0808284	0.0808284	0.0808284	0.0808284	0.0808284	8.94773	8.91491	0.0808284	0.0808284	31.8801	16.296	20.5052	6.23286	11.4395	10.7478	10.0788	20.4795	9.60939	5.78234	8.45352	7.43309	4.48725	6.77274	7.653	26.9425
838	661.081	12.0728	136.687	86.1819	186.973	121.059	165.435	180.278	197.63	204.387	197.509	171.264	194.413	41.014	121.194	119.844	187.881	110.125	159.5	106.435	92.641	113.065	218.168	166.782	164.89	258.858	166.335	144.987	189.145	142.09	82.225	300.644	179.622	111.33	123.877	88.9567	112.945	74.7289	142.183	59.7278	72.039	72.8839	120.239	134.363	136.554	214.852	110.505	120.128	174.701
1610	661.082	11.657	6.42319	1.50416	6.63335	3.73662	0.0808284	0.0808284	0.0808284	0.0808284	0.0808284	5.21644	5.34139	0.0808284	0.0808284	0.0808284	0.0808284	0.0808284	0.0808284	0.0808284	23.6903	0.0808284	14.508	14.8569	18.2814	0.0808284	19.646	29.0766	8.37702	0.0808284	0.0808284	28.7766	0.0808284	0.0808284	0.0808284	0.0808284	0.0808284	0.0808284	0.0808284	0.0808284	0.0808284	0.0808284	0.0808284	0.0808284	0.0808284	0.0808284	0.0808284	0.0808284	0.0808284
840	662.06	4.39249	3.56225	3.68434	3.78832	5.57922	4.27157	2.41491	4.8349	4.16225	3.09667	3.26098	4.15301	0.0808284	5.08882	4.42585	4.49169	3.28797	2.44378	4.04479	3.40942	4.04724	5.67542	4.40269	4.85814	4.87037	4.85939	3.9977	3.34109	2.56353	4.11275	9.46896	5.05992	3.225	2.1813	3.46602	2.8501	2.48107	1.72382	1.53745	4.04395	0.0808284	3.61829	2.78338	2.8346	2.93608	0.749101	0.788707	2.58934
2344	662.084	11.8007	0.0808284	0.0808284	0.0808284	0.0808284	0.0808284	0.0808284	0.0808284	0.0808284	0.0808284	0.0808284	0.0808284	0.0808284	0.0808284	0.0808284	0.0808284	0.0808284	0.0808284	1.85748	0.0808284	0.0808284	0.0808284	0.0808284	0.0808284	0.0808284	0.0808284	0.0808284	0.0808284	0.0808284	0.0808284	0.0808284	0.0808284	0.0808284	0.0808284	0.0808284	0.0808284	0.0808284	0.0808284	0.0808284	0.0808284	0.0808284	0.0808284	0.0808284	0.0808284	0.0808284	0.0808284	0.0808284	0.0808284
841	662.085	12.0743	36.269	22.194	50.9584	30.679	45.9058	49.6912	42.0482	53.9739	54.2959	44.9289	50.4427	8.25998	31.4469	22.1018	39.9788	26.7772	31.1557	28.4375	21.1879	28.8077	58.2669	39.7163	43.6869	71.9924	43.4246	34.8856	46.7276	26.4383	14.1924	76.2865	39.7883	21.7799	24.4922	15.8818	28.4033	16.7574	36.8004	16.0428	17.3957	13.7489	25.6079	34.4422	35.1058	55.7149	22.7094	25.2967	38.7559
2389	662.467	0.953329	0.0808284	0.0808284	0.0808284	0.0808284	0.0808284	0.0808284	0.0808284	0.0808284	0.0808284	0.0808284	0.0808284	0.0808284	0.0808284	0.0808284	0.0808284	0.0808284	0.0808284	0.0808284	0.0808284	0.0808284	0.0808284	4.4422	0.0808284	0.0808284	0.0808284	0.0808284	0.0808284	0.0808284	0.0808284	0.0808284	0.0808284	0.0808284	0.0808284	0.0808284	0.0808284	0.0808284	0.0808284	0.0808284	0.0808284	0.0808284	0.0808284	0.0808284	0.0808284	0.0808284	0.0808284	0.0808284	0.0808284
843	663.085	12.0746	11.6803	5.96669	15.7604	9.38211	14.9696	14.6471	13.49	18.3021	14.7873	13.7195	17.5504	0.0808284	8.46083	5.47328	11.9366	6.92005	8.20817	6.00183	5.35928	7.16278	17.8149	10.4154	12.8911	20.2263	12.0061	10.3958	13.8883	7.17425	0.0808284	24.034	9.65426	5.79953	4.97359	3.67017	7.55181	0.0808284	9.50844	3.79572	4.79891	0.0808284	7.01939	9.45014	11.1828	16.25	6.75445	6.7393	11.68
2218	663.239	8.87322	0.0808284	0.0808284	0.0808284	0.0808284	0.0808284	0.0808284	0.0808284	0.0808284	0.0808284	0.0808284	0.0808284	0.0808284	0.0808284	0.0808284	0.0808284	0.0808284	0.0808284	0.0808284	0.0808284	0.0808284	0.0808284	0.0808284	0.0808284	0.0808284	0.0808284	0.0808284	0.0808284	0.0808284	0.0808284	0.0808284	0.0808284	0.0808284	0.0808284	0.0808284	0.0808284	0.0808284	0.0808284	0.0808284	0.0808284	0.0808284	0.0808284	0.0808284	0.0808284	0.0808284	0.0808284	0.0808284	0.0808284
853	675.675	0.824649	25.6214	0.0808284	82.9719	41.9229	19.9099	35.7733	67.1095	44.9104	121.507	40.1341	83.6297	87.6825	12.1045	231.66	166.581	74.999	315.434	71.3017	146.177	181.395	176.3	219.656	354.169	238.272	366.586	154.209	219.57	78.2944	150.162	166.491	609.478	40.3467	83.3966	43.5864	0.0808284	19.9185	22.789	7.95887	0.0808284	70.3297	29.3202	25.0715	40.6398	0.0808284	13.4441	12.0675	13.2638
2597	675.676	0.840979	0.0808284	0.0808284	0.0808284	0.0808284	0.0808284	0.0808284	0.0808284	0.0808284	0.0808284	0.0808284	0.0808284	0.0808284	0.0808284	0.0808284	0.0808284	0.0808284	0.0808284	0.0808284	0.0808284	0.0808284	0.0808284	0.0808284	0.0808284	0.0808284	0.0808284	0.0808284	0.0808284	0.0808284	0.0808284	0.0808284	0.0808284	0.0808284	0.0808284	0.0808284	0.0808284	0.0808284	0.0808284	0.0808284	0.0808284	0.0808284	0.0808284	0.0808284	0.0808284	0.0808284	0.0808284	0.0808284	0.0808284
856	676.546	1.88194	28.1891	11.9134	15.1717	16.9324	26.1326	12.2365	11.9681	11.2896	12.7827	10.9756	10.2578	15.2634	23.1285	14.4328	20.2158	9.49619	16.8638	18.2592	23.8811	27.828	15.9059	24.305	15.8941	18.0005	30.9607	20.4837	11.7994	16.9151	31.0715	28.4569	17.0657	23.8025	19.6799	27.3623	17.5244	15.4197	17.2578	13.9584	12.2586	6.62912	19.1873	11.6528	10.8652	14.5182	13.3761	9.51281	22.8714
855	676.546	1.01477	3.97633	0.0808284	0.0808284	0.0808284	0.0808284	0.0808284	0.0808284	0.0808284	0.0808284	0.0808284	3.12772	0.0808284	1.75687	0.0808284	0.0808284	0.0808284	0.0808284	0.0808284	3.16653	5.50026	7.31276	5.98197	0.0808284	0.0808284	13.5755	0.0808284	0.0808284	0.0808284	0.0808284	0.0808284	0.0808284	0.0808284	0.0808284	0.0808284	0.0808284	2.03125	0.0808284	0.0808284	0.0808284	0.0808284	2.73561	0.0808284	0.0808284	0.0808284	3.08891	0.0808284	0.0808284
875	689.558	1.83272	34.5677	17.0317	27.0407	24.585	43.8893	21.8169	24.5979	20.8826	18.1596	17.814	22.4361	18.1889	24.2575	28.9284	39.5701	19.4123	25.9483	29.8359	39.6352	41.8977	32.4285	37.6426	22.6423	32.2948	47.9063	39.2901	21.3815	30.1006	49.5537	34.5508	18.3584	50.3911	34.548	68.7304	32.8138	0.0808284	24.4699	19.3862	0.0808284	13.9188	29.6975	26.3958	24.1561	0.0808284	20.7574	19.7362	26.6473
2519	689.559	1.88013	0.0808284	0.0808284	0.0808284	0.0808284	0.0808284	0.0808284	0.0808284	0.0808284	0.0808284	0.0808284	0.0808284	0.0808284	0.0808284	0.0808284	0.0808284	0.0808284	0.0808284	0.0808284	0.0808284	0.0808284	0.0808284	0.0808284	0.0808284	0.0808284	0.0808284	0.0808284	0.0808284	0.0808284	0.0808284	0.0808284	0.0808284	0.0808284	0.0808284	0.0808284	0.0808284	20.7529	0.0808284	0.0808284	15.7447	0.0808284	0.0808284	0.0808284	0.0808284	33.7757	0.0808284	0.0808284	0.0808284
876	690.562	1.83656	15.6475	6.68647	10.5633	8.56754	19.2273	6.46805	6.66333	7.83769	5.95431	6.91354	7.71178	6.1661	10.1834	8.90956	15.6159	5.1977	11.7495	13.4005	14.8799	16.8596	12.3691	14.8307	8.77697	14.2917	17.1787	14.34	5.86125	9.01854	15.5213	17.0765	7.51602	21.4575	15.1068	24.7305	13.6941	7.4743	7.04934	7.01061	5.55221	5.18272	12.1422	9.15302	8.89303	12.2049	9.065	7.59954	9.91655
2149	690.562	1.0172	0.0808284	0.0808284	0.0808284	0.0808284	0.0808284	0.0808284	0.0808284	0.0808284	0.0808284	0.0808284	0.0808284	0.0808284	0.0808284	0.0808284	0.0808284	0.0808284	0.0808284	0.0808284	0.0808284	0.0808284	4.72496	0.0808284	0.0808284	0.0808284	0.0808284	0.0808284	0.0808284	0.0808284	0.0808284	0.0808284	0.0808284	0.0808284	0.0808284	3.31527	0.0808284	0.0808284	0.0808284	0.0808284	0.0808284	0.0808284	1.72354	1.58389	0.0808284	0.0808284	0.0808284	0.0808284	0.0808284
877	691.032	11.5543	14.5747	3.86899	15.4861	16.3255	17.6036	13.6472	15.6478	15.0858	16.1681	15.1443	18.4617	13.661	5.66101	14.0788	16.1107	16.3006	17.0079	14.7804	17.06	13.3003	12.5953	13.0822	16.0608	19.734	16.0354	18.9281	16.7003	19.4718	16.8064	18.4774	16.3851	13.6045	12.3309	13.1866	3.93275	8.52114	10.2398	8.84999	4.29161	9.16886	11.6467	11.8618	14.2158	11.4149	10.7966	11.6961	11.1331
2628	691.464	0.871528	0.0808284	0.0808284	0.0808284	0.0808284	0.0808284	0.0808284	0.0808284	0.0808284	0.0808284	0.0808284	0.0808284	0.0808284	0.0808284	0.0808284	0.0808284	0.0808284	0.0808284	0.0808284	0.0808284	0.0808284	0.0808284	0.0808284	0.0808284	0.0808284	0.0808284	0.0808284	0.0808284	0.0808284	0.0808284	0.0808284	0.0808284	0.0808284	0.0808284	0.0808284	0.0808284	0.0808284	0.0808284	0.0808284	0.0808284	0.0808284	0.0808284	0.0808284	0.0808284	0.0808284	0.0808284	0.0808284	0.0808284
885	701.558	1.8128	217.45	136.718	190.959	145.07	222.634	134.69	115.918	127.935	151.513	123.244	133.361	111.122	165.711	146.668	264.077	114.951	157.52	190.525	252.759	250.435	244.919	226.836	210.21	241.713	239.766	233.348	147.63	195.521	278.15	271.332	100.081	190.506	230.374	229.32	158.57	131.05	149.669	145.287	106.847	83.3987	172.182	146.792	111.492	158.63	147.224	156.79	150.81
884	701.559	1.00946	26.4284	13.568	25.777	20.3522	26.4691	22.3417	16.9287	20.6187	20.3977	23.0678	25.2733	22.9457	17.5008	26.3475	60.5638	25.6301	23.1123	24.0847	45.6915	38.1673	74.7636	54.9128	57.7986	63.5222	63.3051	74.5802	34.7525	21.1414	30.309	91.4794	37.3995	27.0523	34.7501	30.8144	27.1544	22.5284	23.0408	18.4075	15.4642	13.8108	27.546	19.6742	18.3951	23.6763	27.304	24.7146	18.657
2903	701.627	0.8039	0.0808284	0.0808284	0.0808284	0.0808284	0.0808284	0.0808284	0.0808284	0.0808284	0.0808284	0.0808284	0.0808284	0.0808284	0.0808284	0.0808284	0.0808284	0.0808284	0.0808284	0.0808284	0.0808284	0.0808284	0.0808284	0.0808284	0.0808284	0.0808284	0.0808284	0.0808284	0.0808284	0.0808284	0.0808284	0.0808284	0.0808284	0.0808284	0.0808284	0.0808284	0.0808284	0.0808284	0.0808284	0.0808284	0.0808284	0.0808284	0.0808284	0.0808284	0.0808284	0.0808284	0.0808284	0.0808284	0.0808284
887	702.562	1.81311	95.4806	57.3356	86.5474	64.9026	100.661	58.5575	54.1189	54.5523	67.1085	56.3568	55.0934	48.5652	71.506	61.5673	113.525	49.3366	70.1823	80.3934	119.702	112.506	103.102	102.78	92.8785	107.304	95.9616	107.327	64.9285	86.7439	113.647	120.078	40.6738	85.6664	92.8071	98.5241	68.8083	55.1888	66.4886	61.7005	49.3781	35.7979	71.1373	64.192	48.9802	67.2589	64.2214	69.2517	71.772
886	702.562	1.00997	9.7032	0.0808284	11.6659	8.52195	11.5352	10.2807	7.90515	5.15297	10.987	7.7446	8.77877	10.1058	7.44826	10.971	25.7853	11.151	9.70062	10.8141	19.4925	17.2522	30.4913	23.2065	30.4701	30.1018	28.4407	29.4837	16.4278	10.4451	13.6584	43.5974	0.0808284	11.4909	12.2892	10.9599	0.0808284	9.35171	11.0555	7.61094	6.54808	7.04732	8.86621	8.29287	8.25186	11.1169	13.3167	8.66469	9.37662
888	702.863	6.76728	16.0475	18.3566	22.1728	22.9949	22.0471	17.8684	21.9263	22.4099	21.5719	19.5387	20.2945	17.5543	24.1919	22.8561	25.1253	19.1476	20.0443	17.7814	26.3111	20.562	36.8798	29.6397	35.5336	39.2455	36.1718	34.745	22.7225	20.2587	24.9094	51.4779	38.837	18.8208	20.2235	21.8475	19.2573	18.6914	17.0494	14.4902	19.5254	12.2314	19.2071	18.3777	19.3173	19.5374	13.4271	12.8392	17.8127
3215	703.572	1.02512	0.0808284	0.0808284	0.0808284	0.0808284	0.0808284	0.0808284	0.0808284	0.0808284	0.0808284	0.0808284	0.0808284	0.0808284	0.0808284	0.0808284	0.0808284	0.0808284	0.0808284	0.0808284	0.0808284	0.0808284	0.0808284	0.0808284	0.0808284	0.0808284	0.0808284	0.0808284	0.0808284	0.0808284	0.0808284	0.0808284	0.0808284	0.0808284	0.0808284	0.0808284	0.0808284	0.0808284	0.0808284	0.0808284	0.0808284	0.0808284	0.0808284	0.0808284	0.0808284	0.0808284	0.0808284	0.0808284	0.0808284
890	703.574	1.80067	1290.71	990.535	1181.72	1119.76	1608.96	987.396	875.476	772.944	908.568	804.446	987.735	1078.85	829.963	1051.55	1978.75	711.255	1006.67	1262.12	1123.58	1312.42	1245.92	972.937	1054.56	1506.12	1315.53	1262.64	856.614	1255.48	1555.59	1168.42	909.011	1594.27	1592.49	1710.84	1009.9	892.247	853.369	1076.66	779.535	655.634	1129.51	1112.14	822.487	999.334	875.724	845.984	967.786
889	703.574	1.01456	162.623	130.391	190.299	180.751	250.957	168.59	160.301	149.47	157.185	154.834	176.464	239.325	104.91	192.026	0.0808284	156.427	138.404	186.906	241.81	225.113	419.834	268.348	316.907	531.246	352.555	428.802	240.347	177.937	199.665	381.62	298.22	232.766	278.08	279.98	137.413	199.406	165	164.497	143.145	138.804	192.711	165.802	163.08	196.047	169.735	139.101	122.983
2382	703.574	1.13633	0.0808284	0.0808284	0.0808284	0.0808284	0.0808284	0.0808284	0.0808284	0.0808284	0.0808284	0.0808284	0.0808284	0.0808284	0.0808284	0.0808284	0.0808284	0.0808284	0.0808284	0.0808284	0.0808284	0.0808284	0.0808284	0.0808284	0.0808284	0.0808284	10.0726	398.017	0.0808284	0.0808284	0.0808284	1.0233	1.12444	0.0808284	0.0808284	0.0808284	0.0808284	0.0808284	0.0808284	0.0808284	0.0808284	0.0808284	0.0808284	0.0808284	0.0808284	0.0808284	0.0808284	0.0808284	0.0808284
892	704.577	1.80232	513.966	406.636	513.463	472.361	665.277	411.841	387.294	340.185	377.219	343.491	414.971	470.878	371.013	453.723	671.452	334.227	407.426	547.941	500.662	552.464	549.108	454.92	534.695	637.227	569.553	537.968	377.15	517.941	675.195	495.556	409.053	697.292	667.297	753.865	429.703	407.077	363.581	467.945	350.476	277.703	467.469	455.85	357.382	444.906	378.778	368.462	419.849
891	704.577	1.0155	69.1745	46.3198	84.2227	71.8933	108.74	78.5484	71.371	65.6539	69.8943	62.7376	76.0858	111.348	42.5209	85.2096	135.954	71.3257	59.1491	76.1471	110.368	100.671	183.181	109.643	140.73	222.727	149.14	168.015	106.53	64.9095	83.7592	154.7	131.828	106.852	126.08	123.513	57.6981	87.7806	66.0569	74.3865	50.3725	51.5743	84.4602	72.7238	70.3202	83.4608	76.2451	59.6065	51.2329
1647	704.578	2.27103	6.11721	0.0808284	0.0808284	0.0808284	0.0808284	0.0808284	0.0808284	0.0808284	0.0808284	0.0808284	0.0808284	0.0808284	0.0808284	0.0808284	0.0808284	0.0808284	0.0808284	0.0808284	0.0808284	0.0808284	0.0808284	0.0808284	0.0808284	0.0808284	0.0808284	0.0808284	0.0808284	0.0808284	0.0808284	0.0808284	0.0808284	0.0808284	0.0808284	0.0808284	0.0808284	0.0808284	0.0808284	0.0808284	0.0808284	0.0808284	0.0808284	0.0808284	0.0808284	0.0808284	0.0808284	0.0808284	0.0808284
894	705.582	1.80272	170.872	134.882	171.575	157.779	246.595	137.004	120.5	114.492	137.024	114.212	124.769	163.658	139.535	151.222	212.502	106.658	135.502	168.257	165.007	166.447	181.063	139.045	145.68	223.598	178.562	165.657	122.6	165.006	216.858	166.224	133.485	224.394	217.169	326.548	149.81	143.297	131.855	148.936	118.042	90.6585	159.577	143.532	120.038	148.319	117.802	122.784	144.32
893	705.582	1.01589	15.9382	11.4417	22.2503	18.9412	35.2459	20.1457	15.6902	17.7625	20.1005	16.5985	20.5116	36.8318	12.6398	22.3761	42.0373	18.2972	16.8808	19.8981	27.8394	24.9037	46.5166	29.7761	39.4745	57.6411	46.2081	48.1131	25.3014	17.0374	23.6651	49.0288	38.6503	30.8415	32.3667	40.8952	17.3579	20.8705	20.5907	18.8831	13.8152	14.4091	19.7248	17.5154	17.9953	22.5891	17.1173	16.8459	15.645
1649	705.583	1.23866	0.0808284	0.0808284	0.0808284	0.0808284	0.0808284	0.0808284	0.0808284	0.0808284	0.0808284	0.0808284	0.0808284	0.0808284	0.0808284	0.0808284	0.0808284	0.0808284	0.0808284	0.0808284	0.0808284	0.0808284	0.0808284	0.0808284	0.0808284	0.0808284	0.0808284	0.0808284	0.0808284	0.0808284	0.0808284	0.0808284	0.0808284	0.0808284	0.0808284	0.0808284	0.0808284	0.0808284	0.0808284	0.0808284	0.0808284	0.0808284	0.0808284	0.0808284	0.0808284	0.0808284	0.0808284	0.0808284	0.0808284
897	706.588	1.01683	4.14161	3.98703	4.74983	4.0885	6.25421	4.16114	0.0808284	0.0808284	0.0808284	2.73978	4.21754	7.75697	2.57879	0.0808284	0.0808284	0.0808284	0.0808284	4.88434	5.8289	0.0808284	10.0766	7.36536	9.46874	12.3585	10.6321	8.52166	0.0808284	5.28651	5.52568	0.0808284	0.0808284	5.40153	5.99544	10.5279	0.0808284	4.59567	4.94384	4.00905	3.09034	2.61421	4.50169	4.11081	4.89494	4.12666	3.29216	3.52056	0.0808284
1413	706.589	1.65833	0.0808284	0.0808284	0.0808284	0.0808284	63.3571	0.0808284	0.0808284	0.0808284	35.3536	0.0808284	10.4403	39.3404	32.1525	0.0808284	0.0808284	0.0808284	0.0808284	0.0808284	0.0808284	0.0808284	0.0808284	0.0808284	11.0447	0.0808284	0.0808284	0.0808284	8.06179	0.0808284	0.0808284	0.0808284	29.7013	50.9874	49.3666	82.7529	0.0808284	31.9582	0.0808284	0.0808284	0.0808284	7.3901	0.0808284	0.0808284	30.7904	0.0808284	0.0808284	0.0808284	0.0808284
903	709.072	4.39078	4.79092	5.4825	6.29762	7.79737	6.39689	3.64919	6.7794	7.53204	5.74922	5.11183	6.00913	2.02997	6.18298	6.37123	6.2615	6.03245	5.35762	5.75537	6.27844	8.71375	8.58793	7.51648	7.37023	5.56183	8.23488	6.48276	6.54911	4.11025	7.51376	13.7848	7.50286	5.19794	5.10487	5.5079	4.48922	2.99503	4.06446	3.39399	5.86502	0.765832	5.54451	5.29429	6.216	5.43595	2.43149	3.45012	4.3859
904	711.069	4.3891	13.127	14.4641	15.4232	18.1902	17.4089	11.9576	17.733	18.1298	16.3675	14.8491	16.1491	11.095	17.5316	17.077	17.8088	16.4784	16.4673	15.6061	17.9608	21.404	21.9298	18.3353	18.4251	19.1106	20.6533	20.6111	17.6179	14.7082	21.6009	30.2002	19.6729	15.6547	14.5988	17.0623	12.9294	11.2676	11.6825	10.0812	13.8845	6.26763	15.0194	15.4738	15.3889	14.8598	9.29866	10.0925	12.7426
905	713.066	4.39039	16.6498	17.637	18.7976	23.3803	21.524	14.3763	21.8798	21.6506	20.1566	19.1942	19.2016	13.5474	20.7234	21.3329	21.2244	20.7888	20.6806	18.8089	22.3619	25.795	27.1567	23.1705	25.0433	24.2131	25.9291	24.3193	20.8403	18.4384	25.4838	36.9149	23.486	18.379	17.6017	21.4293	15.4125	14.569	14.8027	12.7865	16.8564	8.64176	18.6107	18.6485	18.1684	18.3572	12.0105	12.1952	16.2423
2368	714.389	0.808473	0.0808284	0.0808284	0.0808284	0.0808284	0.0808284	0.0808284	0.0808284	0.0808284	0.0808284	0.0808284	0.0808284	0.0808284	0.0808284	0.0808284	0.0808284	0.0808284	0.0808284	0.0808284	0.0808284	0.0808284	2.42103	0.800246	0.0808284	3.7465	0.0808284	0.0808284	0.0808284	0.0808284	0.0808284	0.0808284	0.0808284	0.0808284	0.0808284	0.0808284	0.0808284	0.0808284	0.0808284	0.0808284	0.0808284	0.0808284	0.0808284	0.0808284	0.0808284	0.0808284	0.0808284	0.0808284	0.0808284
906	715.063	4.39065	12.4753	14.0024	13.7138	17.513	16.2852	10.8783	17.074	16.5838	14.3778	14.4328	15.1326	9.84741	15.4822	15.806	16.3153	15.178	15.571	14.764	17.0163	19.3199	20.3515	17.3992	17.586	16.8741	19.8681	19.4826	15.7809	13.7209	20.4266	27.8976	17.4726	14.3292	14.3194	16.0913	12.0649	10.9462	11.2022	9.79749	13.3528	6.07859	13.9355	14.1666	14.3785	14.3487	9.04834	9.60658	12.3538
2832	715.572	1.78281	0.0808284	0.0808284	0.0808284	0.0808284	0.0808284	0.0808284	0.0808284	0.0808284	0.0808284	0.0808284	0.0808284	0.0808284	0.0808284	0.0808284	0.0808284	0.0808284	0.0808284	0.0808284	0.0808284	0.0808284	0.0808284	0.0808284	0.0808284	0.0808284	0.0808284	0.0808284	0.0808284	0.0808284	0.0808284	0.0808284	0.0808284	0.0808284	0.0808284	0.0808284	0.0808284	0.0808284	0.0808284	0.0808284	0.0808284	0.0808284	0.0808284	0.0808284	0.0808284	0.0808284	1.58521	0.0808284	0.0808284
910	717.06	4.39265	5.15837	5.67523	5.84003	9.0071	6.82367	4.1464	7.17073	7.58037	7.23288	6.15369	6.36271	3.11912	6.51643	6.92927	6.83931	7.09386	5.66388	5.96982	5.72394	9.19373	9.22987	7.84255	8.63969	7.42673	8.965	6.87321	6.88747	4.60056	8.09679	14.0052	7.76522	6.67002	5.15513	5.91109	4.73532	4.90949	4.32755	3.69206	6.14373	1.53161	6.6563	5.75046	5.734	5.99733	3.39392	2.75966	4.51566
912	717.526	1.39207	0.0808284	0.0808284	0.0808284	0.0808284	0.0808284	0.0808284	0.0808284	0.0808284	0.0808284	0.0808284	0.0808284	0.0808284	2.43771	0.0808284	2.19001	0.0808284	0.0808284	0.0808284	0.0808284	0.0808284	0.0808284	0.0808284	0.0808284	0.0808284	0.0808284	0.0808284	0.0808284	0.0808284	0.0808284	0.0808284	0.0808284	0.0808284	0.0808284	2.06639	0.0808284	0.0808284	0.0808284	0.0808284	0.0808284	0.0808284	0.0808284	0.0808284	0.0808284	0.0808284	0.0808284	3.9767	0.0808284
914	717.59	1.76932	17.3942	11.857	14.6879	18.4344	26.1041	16.3504	12.9699	17.6209	11.5161	15.933	16.3444	12.1267	14.8362	19.6381	19.5517	12.4602	14.4665	17.3139	21.2848	27.9685	18.1168	19.3582	12.5082	19.0953	19.1157	21.7461	12.526	16.7657	29.4247	19.7002	12.6183	31.7029	25.92	38.4209	24.7808	12.4321	13.5172	17.0159	13.9106	10.5662	20.9609	18.7744	19.3765	20.0616	15.0025	13.6171	14.1584
913	717.59	1.02258	1.51283	0.0808284	3.35758	0.0808284	4.55791	0.0808284	1.84296	3.07835	0.0808284	0.0808284	1.94494	2.06244	0.0808284	2.26539	0.0808284	0.0808284	0.0808284	2.07559	0.0808284	0.0808284	0.0808284	5.52898	0.0808284	0.0808284	0.0808284	0.0808284	0.0808284	0.0808284	0.0808284	0.0808284	0.0808284	0.0808284	4.11146	5.18425	4.04338	0.0808284	2.84799	0.0808284	0.0808284	0.0808284	1.49609	0.0808284	2.02969	3.28472	2.37805	0.0808284	0.0808284
916	718.562	1.34305	10.9717	3.95579	3.0596	5.22173	7.30692	6.70429	5.9611	7.98729	5.71352	5.20825	3.44077	4.88535	6.15143	5.09465	6.60616	4.82651	4.75898	5.08203	5.73566	4.25613	0.0808284	4.36144	0.0808284	12.8262	0.0808284	0.0808284	3.96972	5.11839	6.43644	0.0808284	0.0808284	10.2331	6.09569	9.99747	4.82438	5.1955	6.66124	6.69349	6.64369	4.28548	3.45571	3.42623	4.9758	4.63464	4.9895	5.17199	6.5941
915	718.576	1.01589	3.61856	0.0808284	0.0808284	3.50089	4.1428	2.69493	0.0808284	0.0808284	0.0808284	3.23172	4.36214	4.09182	2.62913	2.92074	5.54117	3.2131	0.0808284	3.66555	3.23448	0.0808284	5.31985	0.0808284	0.0808284	0.0808284	0.0808284	0.0808284	0.0808284	0.0808284	3.47991	0.0808284	0.0808284	5.20796	5.81618	7.46866	3.84078	3.24253	0.0808284	2.95226	0.0808284	3.27251	1.95527	3.22323	3.1168	3.30095	2.4227	3.56072	1.98618
2970	718.592	1.80147	0.0808284	0.0808284	0.0808284	0.0808284	0.0808284	0.0808284	0.0808284	0.0808284	0.0808284	0.0808284	0.0808284	0.0808284	0.0808284	0.0808284	0.0808284	0.0808284	0.0808284	0.0808284	0.0808284	0.0808284	0.0808284	0.0808284	0.0808284	0.0808284	0.0808284	0.0808284	0.0808284	0.0808284	0.0808284	0.0808284	0.0808284	0.0808284	0.0808284	0.0808284	0.0808284	0.0808284	0.0808284	0.0808284	0.0808284	0.0808284	0.0808284	0.0808284	0.0808284	0.0808284	0.0808284	0.0808284	0.0808284
917	718.593	1.76898	5.43635	4.48301	6.8245	5.8683	10.5987	5.42892	6.16124	7.56154	4.17927	4.65199	6.55605	2.89203	5.4218	7.75574	7.9789	4.32045	4.50486	7.40584	8.45669	9.49044	5.91289	8.66567	3.21873	6.44264	5.72377	8.07695	5.05663	6.4769	10.4046	6.96081	3.37656	13.3789	11.0271	16.0664	11.1965	4.17572	4.92023	6.43852	5.53391	2.9582	7.87458	6.99836	7.71192	7.24568	6.23411	5.51174	4.96724
2265	719.058	4.40945	0.0808284	0.0808284	0.0808284	0.0808284	0.0808284	0.0808284	0.0808284	0.0808284	0.0808284	0.0808284	0.0808284	0.0808284	0.681785	0.0808284	0.0808284	0.0808284	0.0808284	0.0808284	0.0808284	0.0808284	0.864987	0.0808284	0.0808284	0.0808284	0.0808284	0.0808284	0.0808284	0.0808284	0.0808284	1.13393	0.0808284	0.0808284	0.0808284	0.0808284	0.0808284	0.0808284	0.0808284	0.0808284	0.0808284	0.0808284	0.0808284	0.0808284	0.0808284	0.0808284	0.0808284	0.0808284	0.0808284
922	720.589	1.33625	6.43711	3.11228	4.08826	3.57736	4.58261	6.45071	4.62059	4.98573	3.68858	5.78457	0.0808284	6.46913	2.71294	4.88793	5.13462	4.49961	5.30723	4.48766	0.0808284	5.33395	0.0808284	0.0808284	0.0808284	8.57609	0.0808284	0.0808284	0.0808284	0.0808284	5.03641	0.0808284	0.0808284	5.91071	7.4218	8.73121	3.81714	4.45016	0.0808284	3.72173	3.11295	4.70277	3.50027	3.44875	4.75486	5.83115	3.94301	5.45398	5.74705
925	724.527	1.01431	5.92195	4.92629	4.97855	4.74384	7.64018	7.89378	0.0808284	2.91849	7.31062	3.92217	3.55582	8.007	4.71363	7.2248	14.4023	0.0808284	0.0808284	4.18751	6.83277	8.40638	5.30051	6.85192	13.2512	8.60247	10.3025	0.0808284	7.87112	4.85068	9.57417	0.0808284	0.0808284	3.92907	8.83896	9.6989	0.0808284	3.56737	4.75844	3.19628	3.81513	7.76924	3.09793	5.03947	4.16759	7.94181	3.61395	0.0808284	2.98277
3144	724.664	0.819333	0.0808284	0.0808284	0.0808284	0.0808284	0.0808284	0.0808284	0.0808284	0.0808284	0.0808284	0.0808284	0.0808284	0.0808284	0.0808284	0.0808284	0.0808284	0.0808284	0.0808284	0.0808284	0.0808284	0.0808284	0.0808284	0.0808284	0.0808284	0.0808284	0.0808284	0.0808284	0.0808284	0.0808284	0.0808284	0.0808284	0.0808284	0.0808284	0.0808284	0.0808284	0.0808284	0.0808284	0.0808284	0.0808284	0.0808284	0.0808284	0.0808284	0.0808284	0.0808284	0.0808284	0.0808284	0.0808284	0.0808284
2794	725.559	1.81695	0.0808284	0.0808284	0.0808284	0.0808284	0.0808284	0.0808284	0.0808284	0.0808284	0.0808284	0.0808284	0.0808284	0.0808284	0.0808284	0.0808284	0.0808284	0.0808284	0.0808284	0.0808284	0.0808284	0.0808284	0.0808284	0.0808284	0.0808284	0.0808284	0.0808284	0.0808284	0.0808284	0.0808284	0.0808284	0.0808284	0.0808284	0.0808284	0.0808284	0.0808284	0.0808284	0.0808284	0.0808284	0.0808284	0.0808284	0.0808284	0.0808284	0.0808284	1.54792	0.0808284	0.0808284	0.0808284	0.0808284
927	727.574	1.7264	6.35117	3.94628	10.6705	5.12216	12.2136	4.44119	4.55259	2.19649	4.86317	1.79727	5.40987	1.99544	8.78442	3.35725	9.92261	5.46795	3.58652	6.99904	13.5162	9.95909	8.5971	9.62445	4.95353	8.94829	8.27372	5.08933	5.05696	3.94028	13.3198	11.9913	1.14404	9.81554	9.53155	7.23922	9.73313	6.16514	5.46427	7.26739	4.30153	3.52715	7.00564	9.76807	4.97427	6.15745	4.58651	5.94546	6.24203
2320	728.557	1.03144	0.0808284	0.0808284	0.0808284	0.0808284	0.0808284	0.0808284	0.0808284	0.0808284	0.0808284	0.0808284	0.0808284	0.0808284	0.0808284	0.0808284	2.24627	0.0808284	0.0808284	0.0808284	0.0808284	0.0808284	0.0808284	0.0808284	0.0808284	0.0808284	0.0808284	0.0808284	0.0808284	0.0808284	0.0808284	0.0808284	0.0808284	0.0808284	0.0808284	2.07442	0.0808284	0.0808284	0.0808284	0.0808284	0.0808284	0.0808284	0.0808284	0.0808284	0.0808284	0.0808284	0.0808284	0.0808284	0.0808284
928	728.658	14.3529	86.64	79.8686	95.9241	102.203	104.097	90.7225	104.802	98.7525	103.942	94.1374	96.0856	86.0654	84.173	96.1305	104.26	96.1594	112.776	89.5239	101.021	104.278	108.263	94.4734	98.6713	127.789	103.324	123.548	104.819	122.136	121.412	131.941	118.005	96.4289	94.3678	99.944	85.919	94.1104	93.6527	84.1418	81.6097	87.7713	90.9155	95.3578	99.0389	99.8889	90.5046	85.9834	91.7769
1418	728.658	3.23391	0.0808284	0.0808284	0.0808284	0.0808284	0.0808284	0.0808284	0.0808284	0.0808284	0.0808284	0.0808284	0.0808284	0.0808284	0.0808284	0.0808284	0.0808284	0.0808284	0.0808284	0.0808284	0.0808284	0.0808284	0.0808284	0.0808284	0.0808284	0.0808284	0.0808284	0.0808284	0.0808284	0.0808284	0.0808284	0.0808284	0.0808284	0.0808284	0.0808284	0.0808284	0.0808284	0.0808284	0.0808284	0.0808284	0.0808284	0.0808284	0.0808284	0.0808284	0.0808284	0.0808284	0.0808284	0.0808284	0.0808284
930	729.59	1.74243	136.692	109.42	136.062	143.108	130.147	109.432	78.5541	125.863	129.505	128.73	126.774	63.6845	162.591	122.547	166.994	108.546	120.107	153.009	242.456	221.992	166.315	208.695	180.674	172.828	144.346	147.681	118.567	145.13	268.568	208.914	89.1299	183.462	254.707	236.22	188.87	91.6501	100.487	107.289	121.283	73.8584	118.784	142.306	129.965	159.871	114.717	119.16	135.549
2313	729.59	1.93966	0.0808284	0.0808284	0.0808284	0.0808284	0.0808284	0.0808284	0.0808284	0.0808284	0.0808284	0.0808284	0.0808284	0.0808284	0.0808284	0.0808284	0.0808284	0.0808284	0.0808284	0.0808284	0.0808284	0.0808284	0.0808284	0.0808284	0.997731	0.0808284	0.0808284	0.0808284	0.0808284	0.924075	0.0808284	0.0808284	0.0808284	0.0808284	0.0808284	0.0808284	0.0808284	0.0808284	0.0808284	0.0808284	0.0808284	0.0808284	0.0808284	0.0808284	0.0808284	0.0808284	0.0808284	0.0808284	0.0808284
929	729.59	1.01471	14.0723	11.065	14.0322	17.0603	14.1631	16.2658	10.1678	18.5765	17.5498	15.815	20.2253	13.4549	13.929	19.119	28.273	19.9669	14.8335	17.402	38.751	28.4491	44.2274	41.2196	46.8794	40.3504	35.0859	39.8241	27.7018	16.7854	26.502	63.6696	24.0106	23.5777	38.7545	28.2379	20.6472	12.9214	13.5653	13.3775	14.5224	11.584	15.4477	16.0399	17.635	21.4982	15.8327	13.3304	12.192
1949	729.661	14.6669	0.0808284	0.0808284	0.0808284	0.0808284	0.0808284	0.0808284	0.0808284	0.0808284	0.0808284	0.0808284	0.0808284	0.0808284	0.0808284	0.0808284	0.0808284	0.0808284	0.0808284	0.0808284	0.0808284	0.0808284	0.0808284	0.0808284	0.0808284	0.0808284	0.0808284	0.0808284	0.0808284	0.0808284	0.0808284	0.0808284	0.0808284	0.0808284	0.0808284	0.0808284	0.0808284	0.0808284	0.0808284	0.0808284	0.0808284	0.0808284	0.0808284	0.0808284	0.0808284	0.0808284	0.0808284	0.0808284	0.0808284
931	729.661	14.355	29.8325	28.3582	34.3605	36.6108	36.7297	31.2321	37.4087	35.8557	37.6705	36.0837	36.4522	29.2515	28.3926	34.9005	36.9114	35.3388	38.4402	33.5612	35.3495	37.1614	37.6395	32.7408	36.0124	42.6225	38.1103	44.9979	35.8178	42.544	43.2228	47.5123	42.7741	32.679	33.8384	34.8709	29.4234	33.6758	34.0136	27.596	30.0255	31.7371	34.0272	34.2349	37.3246	36.3976	33.1164	31.1849	32.2896
932	730.538	1.33552	9.45649	7.65477	6.38229	9.30785	8.88377	0.0808284	9.50294	8.50395	13.4161	0.0808284	0.0808284	0.0808284	9.77104	0.0808284	0.0808284	0.0808284	9.69029	8.50524	0.0808284	0.0808284	0.0808284	0.0808284	0.0808284	0.0808284	0.0808284	0.0808284	0.0808284	9.38788	13.4685	0.0808284	0.0808284	0.0808284	9.8842	0.0808284	6.38274	11.6261	8.91563	7.28295	7.75798	5.08372	5.06711	0.0808284	4.93009	3.98939	7.55559	6.93163	10.7296
934	730.593	1.01337	6.66126	5.07445	7.65901	8.82421	0.0808284	7.26438	0.0808284	7.99158	7.1519	10.4983	7.20249	6.0483	6.83576	7.93059	13.3578	10.1741	7.22839	6.5787	17.5668	13.618	22.9267	18.258	21.4997	13.9731	15.5144	16.2546	11.4997	9.98861	11.2813	26.5957	0.0808284	8.29936	16.1215	12.9594	9.06518	6.42003	6.96678	4.80301	5.64914	5.87069	6.29556	8.09075	7.71375	9.45228	8.7266	4.92017	6.43973
3105	730.593	1.93467	0.0808284	0.0808284	0.0808284	0.0808284	0.0808284	0.0808284	0.0808284	0.0808284	0.0808284	0.0808284	0.0808284	0.0808284	0.0808284	0.0808284	0.0808284	0.0808284	0.0808284	0.0808284	0.0808284	0.0808284	0.0808284	0.0808284	0.0808284	0.0808284	0.0808284	0.0808284	0.0808284	0.0808284	0.0808284	0.0808284	0.0808284	0.0808284	0.0808284	0.0808284	0.0808284	0.0808284	0.0808284	0.0808284	0.0808284	0.0808284	0.0808284	0.0808284	0.0808284	0.0808284	0.0808284	0.0808284	0.0808284
935	730.593	1.74249	64.9689	48.0948	56.9766	60.7785	57.952	50.5181	33.2623	56.569	59.0639	55.6716	53.2333	27.275	67.8465	52.8659	70.3957	47.4372	52.8043	69.8012	99.9546	96.3836	72.4373	91.8714	81.9906	77.5813	63.0124	63.4091	51.2871	66.6814	118.873	92.9314	40.0476	81.3678	114.563	109.078	79.9566	38.6271	46.4115	48.5043	54.9047	32.3757	55.2875	57.9711	57.2429	70.5277	50.8869	52.5496	59.4654
936	731.541	1.33548	3.18086	0.0808284	0.0808284	3.06131	0.0808284	0.0808284	0.0808284	4.09538	6.39218	0.0808284	0.0808284	0.0808284	4.2327	0.0808284	0.0808284	0.0808284	6.45058	0.0808284	0.0808284	0.0808284	0.0808284	0.0808284	0.0808284	0.0808284	0.0808284	0.0808284	0.0808284	0.0808284	8.50911	0.0808284	0.0808284	0.0808284	0.0808284	0.0808284	0.0808284	4.49155	0.0808284	3.3649	2.04131	2.63498	0.0808284	0.0808284	1.58998	0.0808284	0.0808284	0.0808284	4.94594
939	731.605	1.02172	28.5485	17.3804	27.9437	35.9171	27.7835	35.7804	20.368	32.8125	26.0801	31.9086	30.7711	30.9173	27.3482	27.4415	36.0992	26.7785	25.2834	31.3929	58.8938	41.6996	46.0729	44.1395	46.9607	60.2947	44.1817	50.2077	36.2016	23.2169	43.3306	52.8122	52.861	34.3518	68.8206	51.6513	41.611	26.6163	22.1838	26.0348	27.9259	20.6275	31.69	33.2143	32.0021	34.2216	26.7111	19.0342	21.7544
3151	731.607	2.11676	0.0808284	0.0808284	0.0808284	0.0808284	0.0808284	0.0808284	0.0808284	0.0808284	0.0808284	0.0808284	0.0808284	0.0808284	0.0808284	0.0808284	0.0808284	0.0808284	0.0808284	0.0808284	0.0808284	0.0808284	0.0808284	0.0808284	0.0808284	0.0808284	0.0808284	0.0808284	0.0808284	0.0808284	0.0808284	0.0808284	0.0808284	0.0808284	0.0808284	0.0808284	0.0808284	0.0808284	0.0808284	0.0808284	0.0808284	0.0808284	0.0808284	0.0808284	0.0808284	0.0808284	0.0808284	0.0808284	0.0808284
941	732.553	1.33556	69.0985	17.9429	16.8294	29.5085	45.2872	18.7018	26.4572	56.4048	27.3831	52.0731	20.5529	12.2827	52.7925	37.1864	14.6684	11.6066	42.2593	27.2634	28.1585	8.49404	0.0808284	9.56368	0.0808284	14.9281	0.0808284	0.0808284	0.0808284	78.6426	55.0087	0.0808284	0.0808284	28.8245	33.7201	36.2099	21.7748	25.3606	30.5748	27.0842	35.4899	16.1861	13.2556	14.1354	12.1211	18.8238	16.9836	20.79	73.3334
940	732.554	1.00479	45.5991	10.2825	15.9174	32.7839	28.6951	18.9718	20.3634	39.2112	0.0808284	40.4413	0.0808284	0.0808284	34.4904	29.405	13.0746	9.02376	24.2031	28.9718	26.287	7.32	0.0808284	0.0808284	0.0808284	5.77072	0.0808284	0.0808284	6.99268	55.4869	34.9767	0.0808284	0.0808284	25.3634	0.0808284	36.4615	22.5307	20.0633	24.2463	17.5761	21.1103	14.717	0.0808284	12.0748	0.0808284	0.0808284	14.314	18.4243	41.0971
1989	732.591	1.03344	0.0808284	0.0808284	0.0808284	0.0808284	0.0808284	0.0808284	0.0808284	0.0808284	0.0808284	0.0808284	20.6372	0.0808284	0.0808284	0.0808284	0.0808284	0.0808284	0.0808284	0.0808284	0.0808284	0.0808284	0.0808284	0.0808284	0.0808284	0.0808284	0.0808284	0.0808284	0.0808284	0.0808284	0.0808284	25.5688	0.0808284	0.0808284	38.0652	0.0808284	0.0808284	0.0808284	0.0808284	0.0808284	0.0808284	0.0808284	16.5837	0.0808284	0.0808284	22.3133	0.0808284	0.0808284	0.0808284
943	732.608	1.73903	89.2413	74.3267	80.9801	110.198	84.0723	90.2052	53.7043	92.2272	78.4466	93.939	79.6991	63.4614	98.914	81.4735	74.0036	71.814	85.8445	94.1268	118.107	103.955	70.1317	78.7438	76.8393	98.4072	78.3082	76.3826	61.8429	76.1737	172.333	88.3419	85.7105	116.048	194.184	146.297	130.144	67.4025	67.8216	85.8451	92.8254	54.3599	85.9074	96.1537	98.998	106.535	72.9219	64.9665	93.8672
942	732.609	1.02011	6.49224	8.24667	12.984	16.8212	12.5094	13.7978	8.55906	15.1873	28.5812	17.1192	0.0808284	18.5811	10.4239	10.8885	12.1538	11.199	10.8219	15.4265	23.9504	15.2704	20.3722	18.9347	21.0057	24.0923	18.8529	20.339	15.3353	11.1393	21.2189	0.0808284	24.6484	16.09	31.9121	23.2763	17.6833	9.5075	11.2105	11.8163	12.968	9.69736	0.0808284	14.5344	14.0273	16.5386	9.90395	9.16133	9.74359
945	733.556	1.33522	28.5133	7.73339	7.75798	10.5648	16.7835	7.32673	9.14758	22.6689	12.1735	22.5968	8.08972	0.0808284	24.7952	13.9292	7.71387	6.13978	16.4311	11.7761	11.9444	3.29304	0.0808284	0.0808284	0.0808284	0.0808284	0.0808284	0.0808284	0.0808284	24.1652	22.6579	0.0808284	0.0808284	12.0378	11.6188	15.7363	7.42475	9.98025	14.2019	10.0831	15.5399	6.27603	4.18181	6.92816	4.92121	6.11427	6.49766	7.25411	31.6843
944	733.558	1.00478	20.2322	4.31671	5.08712	7.88843	11.471	6.37639	10.508	17.4745	6.80544	17.7673	7.66106	5.42663	12.7369	10.1655	5.64758	0.0808284	0.0808284	8.97142	8.29716	4.60899	0.0808284	0.0808284	0.0808284	0.0808284	0.0808284	0.0808284	0.0808284	25.7642	15.2431	0.0808284	0.0808284	9.03511	11.778	11.3776	0.0808284	5.4288	8.46838	6.38333	6.64654	5.54088	0.0808284	5.43398	0.0808284	5.83086	5.18772	6.10731	18.3091
2920	733.575	1.00432	0.0808284	0.0808284	0.0808284	0.0808284	0.0808284	0.0808284	0.0808284	0.0808284	0.0808284	0.0808284	0.0808284	0.0808284	0.0808284	0.0808284	0.0808284	0.0808284	0.0808284	0.0808284	0.0808284	0.0808284	0.0808284	0.0808284	0.0808284	0.0808284	0.0808284	0.0808284	0.0808284	0.0808284	0.0808284	0.0808284	0.0808284	0.0808284	0.0808284	0.0808284	0.0808284	0.0808284	0.0808284	0.0808284	0.0808284	0.0808284	0.0808284	0.0808284	0.0808284	0.0808284	0.0808284	0.0808284	0.0808284
948	733.613	1.73901	27.2655	16.4437	19.4781	24.1823	18.0774	24.6835	10.8253	30.0948	29.0209	21.1002	20.4617	25.9539	34.4664	18.4882	15.1027	16.3923	20.9395	22.5088	36.5592	24.2436	16.3658	17.609	17.3151	22.7652	17.9372	14.8699	14.013	17.4438	51.4438	23.1699	20.1128	35.6245	62.7938	55.383	47.8134	13.2634	15.8018	20.9165	29.7155	12.965	24.8471	26.3604	23.2852	34.3278	16.2514	14.4169	32.3441
947	733.614	1.02594	0.0808284	1.67323	3.2466	4.76737	0.0808284	3.73778	0.0808284	3.49531	2.24264	5.46614	3.65181	4.81028	4.25063	2.90988	0.0808284	3.85031	5.03669	0.0808284	6.76279	2.68936	5.47517	4.49319	5.81235	5.42602	0.0808284	0.0808284	0.0808284	0.0808284	4.23277	0.0808284	0.0808284	4.17861	8.73015	5.33042	7.1497	4.07991	2.90942	3.45472	4.13979	0.0808284	3.44322	0.0808284	5.06034	5.76026	3.38911	0.0808284	2.04476
951	734.568	1.33871	64.2955	29.924	37.1397	45.1274	62.6003	44.6106	42.2114	44.5766	35.4435	51.6078	25.4989	19.7273	48.1384	39.3079	15.0951	34.8029	38.3083	32.777	19.7964	19.5349	0.0808284	5.58974	0.0808284	0.0808284	7.16399	0.0808284	15.5503	55.405	50.324	5.51057	0.0808284	45.7292	53.9813	69.0582	30.8984	33.4522	44.3051	40.9323	38.7467	32.6203	36.4428	33.9876	33.0992	32.893	32.6299	41.5455	70.7407
949	734.568	1.01023	34.1376	14.7492	20.319	26.5991	36.665	26.3573	21.5347	25.0161	23.542	33.8326	19.3116	14.0512	24.5691	20.9433	9.3599	19.2248	19.2847	21.4605	11.9555	15.3718	0.0808284	0.0808284	0.0808284	0.0808284	0.0808284	0.0808284	10.3183	37.951	26.2482	0.0808284	0.0808284	31.8031	43.1716	53.2038	17.7868	23.2581	26.9795	20.2098	20.4921	24.1707	24.2813	23.1281	20.7322	20.6653	21.9378	25.6539	30.7341
953	734.615	1.74529	1.63338	0.0808284	0.0808284	0.0808284	0.0808284	0.0808284	0.0808284	1.70492	0.0808284	2.60212	0.0808284	0.0808284	3.41188	0.0808284	0.0808284	0.0808284	0.0808284	0.0808284	0.0808284	0.0808284	0.0808284	0.0808284	0.0808284	0.0808284	0.0808284	0.0808284	0.0808284	0.0808284	3.73423	0.0808284	0.0808284	0.0808284	5.5896	4.53578	4.95902	0.0808284	0.0808284	2.05455	2.17421	0.0808284	2.37095	0.79371	0.0808284	2.58591	0.0808284	0.0808284	0.724679
955	735.572	1.3387	25.089	11.1202	13.3014	13.6564	21.1768	16.5834	13.3383	18.5482	14.1458	21.5821	8.49534	7.90788	18.6194	17.3861	5.78588	13.086	12.9705	13.7893	5.79529	8.29898	0.0808284	0.0808284	0.0808284	0.0808284	0.0808284	0.0808284	0.0808284	20.3462	21.3627	0.0808284	0.0808284	19.1253	22.0834	31.2728	10.8535	15.0221	17.9971	14.7163	16.2922	13.8183	14.2264	12.4572	12.8702	13.2005	10.5714	16.5892	26.9232
954	735.572	1.0112	12.195	7.56733	7.57087	9.87759	14.9685	12.9043	10.3236	10.5767	7.81529	13.7627	8.81397	5.62803	9.89129	8.44657	0.0808284	8.12616	8.65472	9.73905	6.34307	5.08911	0.0808284	0.0808284	0.0808284	0.0808284	0.0808284	0.0808284	4.95763	13.6653	9.20417	0.0808284	0.0808284	15.1445	16.109	22.3732	5.89362	8.66735	9.1543	7.86954	7.02844	7.87244	10.0787	7.82487	8.33629	9.94927	6.26472	10.3674	11.6945
2848	735.574	1.50623	0.0808284	0.0808284	0.0808284	0.0808284	0.0808284	0.0808284	0.0808284	0.0808284	0.0808284	0.0808284	0.0808284	0.0808284	0.0808284	0.0808284	0.0808284	0.0808284	0.0808284	0.0808284	0.0808284	0.0808284	0.0808284	0.0808284	0.0808284	0.0808284	0.0808284	0.0808284	0.0808284	0.0808284	0.0808284	0.0808284	0.0808284	0.0808284	0.0808284	0.0808284	0.0808284	0.0808284	0.0808284	0.0808284	0.0808284	0.0808284	0.0808284	0.0808284	0.0808284	0.0808284	0.0808284	0.0808284	0.0808284
963	742.571	1.32132	17.2396	15.3233	15.94	12.0778	31.3341	14.9249	13.7067	12.0885	16.058	8.31557	13.664	22.0843	11.6247	20.7915	32.9668	15.2699	14.4713	10.2098	18.2956	23.6787	16.6937	17.3874	21.7174	61.1706	16.4083	37.725	16.186	19.4087	18.0652	0.0808284	0.0808284	20.8541	13.53	26.5703	10.5521	11.8511	14.3458	12.1267	11.6527	11.7032	12.448	18.7844	13.2897	13.5498	12.3185	22.56	9.89603
962	742.573	1.00511	12.0877	13.6364	16.1667	11.1606	29.8276	13.2344	12.1488	10.2662	14.9426	8.213	17.2089	18.4257	0.0808284	18.5391	21.1323	12.7799	9.18402	13.1234	18.1058	19.3429	19.7342	14.5663	18.241	34.8576	0.0808284	0.0808284	19.45	25.3528	0.0808284	0.0808284	0.0808284	21.2341	14.7908	30.6742	12.6769	0.0808284	0.0808284	0.0808284	7.46122	12.776	0.0808284	0.0808284	16.9872	13.921	13.7156	15.4268	6.36281
965	743.575	1.32204	5.35231	5.32124	6.29604	5.34447	11.0892	5.81091	5.77737	3.7898	5.9781	0.0808284	6.57186	10.0103	5.5488	6.90082	14.4988	7.38804	4.10624	4.6519	0.0808284	7.7297	0.0808284	0.0808284	0.0808284	21.7669	0.0808284	17.1163	0.0808284	6.89988	5.42061	0.0808284	0.0808284	8.70258	5.57299	7.30628	5.77946	5.2209	6.79586	5.98965	5.31988	5.35369	5.03489	7.23032	5.91131	5.73177	6.18814	9.22092	4.98498
964	743.577	1.00605	7.50256	5.44803	8.12589	5.02903	12.7387	7.54186	0.0808284	5.86376	5.27026	0.0808284	8.30473	7.93859	4.22929	8.34949	10.7335	7.63149	0.0808284	0.0808284	7.62876	8.55774	9.29015	0.0808284	0.0808284	17.3426	0.0808284	0.0808284	8.26788	12.854	8.00815	0.0808284	0.0808284	9.26418	6.81068	10.7985	7.4125	5.65239	4.98127	4.90679	4.66349	5.04695	5.83554	8.14747	5.92345	5.52239	4.71393	7.51805	4.31096
1783	743.605	1.7141	0.0808284	0.0808284	0.0808284	0.0808284	0.0808284	0.0808284	0.0808284	0.0808284	0.0808284	0.0808284	0.0808284	0.0808284	0.0808284	0.0808284	0.0808284	0.0808284	0.0808284	0.0808284	0.0808284	2.07483	0.0808284	0.0808284	0.0808284	0.0808284	0.0808284	0.0808284	0.0808284	0.0808284	0.0808284	0.0808284	0.0808284	0.0808284	3.28383	2.15081	0.0808284	0.0808284	0.0808284	0.0808284	0.0808284	0.0808284	0.80297	0.0808284	0.0808284	0.0808284	0.0808284	0.0808284	0.0808284
967	744.575	1.33404	37.7901	16.4454	23.6539	23.871	40.2999	27.1919	30.5389	24.0812	29.7127	14.2463	22.4905	40.9595	23.9698	49.3395	44.0823	26.6722	14.5019	22.8667	24.273	30.2625	19.776	20.8884	22.3786	64.7299	21.2093	42.1849	19.7096	36.5432	43.0167	16.2467	13.601	31.3047	24.6513	44.1232	27.5357	25.9286	28.4536	22.9575	25.6661	23.9932	23.8037	27.2752	26.8698	26.7127	35.2374	37.3144	26.5985
2640	744.588	1.0059	0.0808284	0.0808284	0.0808284	0.0808284	0.0808284	0.0808284	0.0808284	0.0808284	0.0808284	0.0808284	0.0808284	0.0808284	0.0808284	0.0808284	0.0808284	0.0808284	0.0808284	0.0808284	0.0808284	0.0808284	0.0808284	0.0808284	0.0808284	0.0808284	0.0808284	19.4634	0.0808284	32.8663	20.8753	0.0808284	0.0808284	21.1464	17.7079	38.3567	0.0808284	0.0808284	14.5283	16.0032	0.0808284	20.498	19.2732	19.1325	18.6052	17.0811	29.2431	16.2103	0.0808284
968	744.59	1.0306	23.5838	15.9324	18.7813	13.9402	26.9671	16.537	21.6385	13.934	0.0808284	13.4264	22.4659	29.8416	10.7804	30.7828	25.897	17.6144	9.29157	14.3791	20.4798	20.581	18.7987	16.5927	18.3031	44.6677	16.9827	21.8799	19.8059	0.0808284	0.0808284	0.0808284	11.8279	0.0808284	0.0808284	0.95133	0.0808284	14.5302	0.0808284	0.0808284	0.0808284	0.0808284	0.0808284	0.0808284	0.0808284	0.0808284	0.0808284	0.0808284	0.0808284
969	745.592	1.00665	10.257	5.1174	8.67247	6.2323	11.4704	8.47578	7.53405	5.81095	5.3898	5.49227	11.6247	15.1039	4.64526	16.0423	15.7794	6.31127	4.22871	5.28927	8.6634	8.29897	7.20416	0.0808284	7.33241	22.7958	0.0808284	0.0808284	9.60226	12.1845	7.97157	0.0808284	0.0808284	10.7029	6.95443	18.5184	0.0808284	4.97744	6.06278	6.53659	4.19356	7.23875	9.35478	8.48056	8.5067	8.90674	9.00229	7.79072	4.86747
971	745.62	1.70707	6.63332	3.29669	6.64401	7.51061	5.05718	5.36191	2.25543	4.86462	4.27996	3.34552	4.53097	2.12246	7.6474	4.01843	4.51183	4.77693	3.62372	4.96559	7.48185	15.1207	2.06103	6.85189	0.0808284	2.51954	3.77807	2.57357	0.0808284	3.77891	10.2338	5.041	1.0427	6.11013	16.3757	12.6971	12.5827	4.31076	5.38478	7.14256	7.67288	2.95111	9.18846	10.1752	9.9387	7.8692	5.89509	5.81119	4.91531
2883	746.562	0.996278	0.0808284	0.0808284	0.0808284	0.0808284	0.0808284	0.0808284	0.0808284	0.0808284	0.0808284	0.0808284	0.0808284	0.0808284	0.0808284	0.0808284	0.0808284	0.0808284	0.0808284	0.0808284	0.0808284	0.0808284	0.0808284	0.0808284	0.0808284	0.0808284	0.0808284	0.0808284	0.0808284	0.0808284	0.0808284	0.0808284	0.0808284	0.0808284	0.0808284	0.0808284	0.0808284	0.0808284	0.0808284	0.0808284	0.0808284	0.0808284	0.0808284	0.0808284	0.0808284	0.0808284	0.0808284	0.0808284	0.0808284
973	746.601	1.3262	16.0831	7.63466	13.5008	15.4705	20.5134	14.8462	11.3904	12.7199	10.8964	10.0097	12.1522	25.8353	11.8861	18.8189	26.8376	9.64452	8.84227	11.3705	15.1413	16.4764	13.2418	11.4645	12.5787	38.1193	13.3453	20.7572	9.8347	13.6483	13.4758	0.0808284	10.6549	16.9178	14.7934	20.0198	0.0808284	8.64446	10.7253	12.7722	0.0808284	10.0212	10.8523	10.3586	12.7152	13.7943	13.1731	15.3198	0.0808284
972	746.604	1.01033	11.8139	5.3411	11.0527	8.56707	17.7785	10.2911	11.1042	4.48664	7.3313	10.9308	13.5675	17.8486	7.73737	13.6883	16.3031	7.13708	6.78307	7.31722	10.5045	14.1275	10.6409	10.4582	9.85575	27.6292	12.8689	14.1469	12.5685	11.6858	8.43977	0.0808284	9.0394	17.9821	14.4412	21.3654	5.95437	8.99742	9.12924	8.61381	5.33432	7.73914	9.856	11.8792	11.3079	10.4049	11.7676	10.4164	8.54558
974	746.624	1.70549	0.0808284	0.0808284	0.0808284	1.67415	0.883489	1.43776	0.0808284	0.0808284	0.0808284	0.0808284	0.0808284	0.0808284	1.51479	0.0808284	0.0808284	0.0808284	0.0808284	0.0808284	0.0808284	3.31019	0.0808284	0.763402	0.0808284	0.0808284	0.0808284	0.0808284	0.0808284	0.0808284	0.0808284	0.0808284	0.0808284	0.0808284	4.91787	5.32571	4.91248	0.0808284	0.0808284	0.0808284	0.0808284	0.0808284	3.86091	2.37621	3.34618	0.898547	0.0808284	0.712069	0.0808284
977	747.608	1.01397	4.96114	2.96276	4.31047	3.77474	7.1673	5.36876	0.0808284	3.03521	2.18611	3.54331	3.73312	5.35671	3.36639	6.54834	8.20024	0.0808284	0.0808284	3.66898	5.79606	3.49531	4.64769	0.0808284	3.69185	13.0933	4.17213	5.40112	4.78608	3.57647	0.0808284	0.0808284	0.0808284	5.88502	5.85752	8.57235	2.30517	3.80108	0.0808284	3.30603	2.59269	3.36819	3.26006	3.22068	3.35445	3.52311	3.7407	4.84465	2.13882
978	748.528	1.0158	3.66143	0.0808284	0.0808284	2.77071	2.65398	0.0808284	0.0808284	0.0808284	1.86252	0.0808284	3.30144	0.0808284	0.0808284	0.0808284	6.14695	0.0808284	0.0808284	0.0808284	3.26644	4.2291	0.0808284	0.0808284	0.0808284	3.59444	0.0808284	0.0808284	0.0808284	3.75605	0.0808284	0.0808284	0.0808284	0.0808284	3.96773	3.86559	0.0808284	0.0808284	0.0808284	2.41415	0.0808284	0.0808284	0.0808284	0.0808284	2.68136	0.0808284	3.20993	0.0808284	0.0808284
979	750.542	1.01117	7.41461	5.54136	6.82054	5.18104	8.95396	8.43538	4.76982	5.90762	7.85708	4.4123	3.9828	10.3675	6.41158	6.81955	13.3294	5.77371	0.0808284	4.82777	8.20124	7.94849	9.86007	12.6783	17.4163	16.4613	13.8095	14.3741	5.82371	6.04066	8.46863	0.0808284	0.0808284	3.97854	5.56112	12.0775	3.63853	4.81918	6.41405	5.18491	4.75533	8.56215	5.09889	5.47546	5.02846	4.52447	5.78823	3.84201	3.96867
1420	750.543	1.32498	6.64974	5.60284	5.97744	0.0808284	5.9362	8.5383	4.7386	3.68371	4.31006	4.29782	5.1516	0.0808284	2.62926	9.03387	0.0808284	0.0808284	0.0808284	2.99526	0.0808284	0.0808284	7.38587	0.0808284	18.5579	17.0295	0.0808284	0.0808284	0.0808284	5.34061	10.5734	0.0808284	0.0808284	0.0808284	6.24542	6.78159	0.0808284	0.0808284	5.19631	5.565	5.21233	8.98769	4.38266	5.77065	0.0808284	4.59296	0.0808284	0.0808284	3.898
1655	751.546	1.32518	3.27163	0.0808284	3.61548	0.0808284	2.23439	0.0808284	0.0808284	2.02568	0.0808284	0.0808284	0.0808284	0.0808284	0.0808284	0.0808284	5.37901	0.0808284	0.0808284	0.0808284	0.0808284	0.0808284	0.0808284	0.0808284	0.0808284	6.64368	0.0808284	0.0808284	0.0808284	0.0808284	0.0808284	0.0808284	0.0808284	0.0808284	0.0808284	2.74782	0.0808284	0.0808284	0.0808284	0.0808284	1.75899	0.0808284	0.906529	0.0808284	0.0808284	0.0808284	0.0808284	0.0808284	0.0808284
981	752.558	1.32826	8.63125	6.01129	7.59558	0.0808284	8.45721	10.9069	5.31924	5.03767	9.40605	7.26928	5.18709	15.1824	2.61382	9.0303	22.598	6.18981	4.24536	4.45154	10.001	8.96187	13.1737	13.9523	25.282	15.2454	12.6514	27.7522	8.78259	4.11897	11.4298	0.0808284	0.0808284	6.82009	10.2047	11.1691	2.76932	3.4933	8.00841	6.5164	7.52855	13.0644	5.38987	8.29554	6.30127	7.95832	5.17188	4.35652	5.96724
980	752.558	1.01955	13.5194	5.95769	7.64383	6.224	12.5454	15.7375	7.9047	6.84227	10.1467	7.40234	8.14241	16.7156	5.43642	10.9206	16.8752	8.12711	0.0808284	5.24688	9.72656	13.1647	11.635	10.1403	16.8526	13.1503	8.4144	14.1546	10.8116	7.26036	14.6385	0.0808284	0.0808284	7.86578	15.6494	16.896	2.35493	7.77745	7.05149	8.96774	6.7726	12.5189	6.10762	7.82261	9.21586	11.1194	7.93602	2.80358	7.37847
1262	753.562	1.02104	6.55102	3.15894	4.52597	1.86588	4.50547	5.05672	0.0808284	2.56632	3.97377	1.90401	2.07627	6.24317	0.0808284	0.0808284	6.5924	0.0808284	0.0808284	1.66644	2.85415	5.4535	3.73528	5.03043	7.09191	0.0808284	0.0808284	5.53495	3.14088	0.0808284	5.41899	0.0808284	0.0808284	2.53778	5.83781	6.90717	0.0808284	1.70493	3.7843	3.11276	0.0808284	4.83083	0.823937	2.91404	4.40195	3.13054	4.36956	0.0808284	2.5594
1656	753.563	1.34614	2.35793	2.74435	0.0808284	0.0808284	0.0808284	6.2772	0.0808284	2.49027	0.0808284	2.08497	0.0808284	0.0808284	0.0808284	4.5597	8.77276	0.0808284	0.0808284	0.0808284	0.0808284	0.0808284	0.0808284	1.48296	10.3065	0.0808284	0.0808284	0.0808284	0.0808284	0.0808284	5.6323	0.0808284	0.0808284	1.0339	4.7074	5.2223	0.0808284	0.0808284	0.0808284	0.0808284	0.0808284	0.0808284	0.0808284	3.29608	0.0808284	0.0808284	0.0808284	1.62491	1.8287
984	756.554	1.32517	0.0808284	0.704483	0.0808284	0.0808284	0.0808284	0.0808284	37.5203	0.0808284	49.6105	28.4109	35.0917	0.0808284	0.0808284	32.9173	21.6897	0.0808284	0.0808284	0.0808284	29.6555	0.0808284	0.0808284	8.10067	0.0808284	0.0808284	0.0808284	0.0808284	0.0808284	50.2409	55.981	0.0808284	0.0808284	33.4116	0.0808284	35.7136	37.0376	41.1685	0.0808284	0.0808284	0.0808284	25.4359	0.0808284	33.6334	28.8196	21.3957	0.0808284	35.0778	0.0808284
987	757.556	1.32755	18.6229	13.5579	15.1049	16.5392	21.4694	10.9703	16.8995	18.6401	20.7922	14.9455	16.2692	0.0808284	27.3782	16.9063	9.63577	11.7732	14.7437	18.1664	0.0808284	12.8549	0.0808284	0.0808284	0.0808284	0.0808284	0.0808284	0.0808284	9.69202	21.9631	22.8447	0.0808284	0.0808284	16.3178	16.91	16.4593	14.6913	15.4408	18.641	18.5895	10.0208	12.0863	19.9423	13.8304	13.3697	9.40454	14.8929	19	18.8842
986	757.557	0.997756	19.0043	12.343	16.9235	12.6105	22.5981	8.95467	14.4952	16.3521	16.8275	12.8203	13.1616	4.65748	22.8939	14.7204	8.11175	11.1028	0.0808284	14.2243	10.2963	9.33604	0.0808284	0.0808284	0.0808284	0.0808284	0.0808284	0.0808284	0.0808284	22.589	16.6033	0.0808284	0.0808284	14.7872	18.6587	11.8087	16.3512	13.9537	17.7024	13.2535	8.92253	10.4421	19.0777	16.0229	11.3552	8.21186	12.0357	12.5053	13.0055
1708	757.558	1.27712	0.0808284	0.0808284	0.0808284	0.0808284	0.7832	0.0808284	0.0808284	0.0808284	0.0808284	0.0808284	0.0808284	0.0808284	0.0808284	0.0808284	0.0808284	0.0808284	0.0808284	0.0808284	0.0808284	0.0808284	0.0808284	0.0808284	0.0808284	0.0808284	0.0808284	0.0808284	0.0808284	0.0808284	0.0808284	0.0808284	0.0808284	0.0808284	0.0808284	0.0808284	0.0808284	0.0808284	0.0808284	0.0808284	0.0808284	0.0808284	0.0808284	0.0808284	0.0808284	0.0808284	0.0808284	0.0808284	0.0808284
989	757.621	1.68157	83.3768	61.4493	81.0153	98.1421	78.5746	68.8949	43.8583	63.6239	70.7699	62.8486	65.8672	38.394	84.2156	66.9995	81.2437	66.3821	73.6178	83.1462	99.6324	125.237	77.9554	84.6215	80.1562	102.631	64.4843	77.6904	61.1884	82.235	110.087	82.0829	48.5468	110.347	164.903	169.61	92.1002	58.7227	60.7704	71.1651	67.1918	43.5356	78.3831	93.406	79.1262	67.651	78.5116	69.7306	56.0072
988	757.621	1.02209	10.1244	7.33326	10.6949	13.7563	12.9857	10.4361	5.25358	9.91456	8.34289	6.94776	11.567	7.48313	8.54867	10.0687	14.477	12.0341	8.87073	11.5509	15.6694	18.8558	18.9232	18.987	22.7369	25.9212	15.6523	0.0808284	14.791	7.83593	0.0808284	22.3754	0.0808284	14.0226	21.2667	24.429	10.5047	7.77457	8.46167	6.75786	7.54773	5.54215	11.543	12.6759	9.04643	9.71014	10.451	9.08121	4.42306
2796	757.622	1.82251	0.0808284	0.0808284	0.0808284	0.0808284	0.0808284	0.0808284	0.0808284	0.0808284	0.0808284	0.0808284	0.0808284	0.0808284	0.0808284	0.0808284	0.0808284	0.0808284	0.0808284	0.0808284	0.0808284	0.0808284	0.0808284	0.0808284	0.0808284	0.0808284	0.0808284	0.0808284	0.0808284	0.0808284	0.0808284	0.0808284	0.0808284	0.0808284	0.0808284	0.0808284	0.0808284	0.0808284	0.0808284	0.0808284	0.0808284	0.0808284	0.0808284	0.0808284	0.0808284	0.0808284	0.0808284	0.0808284	0.0808284
991	758.568	1.32549	1892.65	1706.63	1811.81	1748.16	2136.8	1224.12	1497	1216.53	2155.32	1114.96	2167.91	844.433	1614.3	1536.78	878.747	1582.69	1626.33	1581.51	1206.76	1366.46	205.948	342.84	271.647	477.442	497.43	128.285	1008.5	1746.52	2560.38	130.556	54.9198	1430.29	2138	1937.82	2237.73	1642.88	1467.44	1567.9	1592.94	1412.38	2227.72	1782	1597.61	2552.2	2126.6	1289.74	1524.99
1351	758.568	2.00155	0.0808284	40.0234	0.0808284	52.6627	0.0808284	0.0808284	9.31245	12.1666	0.0808284	0.0808284	0.0808284	0.0808284	0.0808284	19.6961	0.0808284	0.0808284	0.0808284	0.0808284	0.0808284	23.1467	0.0808284	0.0808284	0.0808284	0.0808284	0.0808284	0.0808284	0.0808284	6.3761	0.0808284	0.0808284	0.0808284	16.9656	26.6043	0.0808284	0.0808284	0.0808284	0.0808284	1.25696	15.5461	3.2476	0.0808284	0.0808284	0.0808284	0.0808284	0.0808284	0.690532	0.0808284
990	758.568	1.00042	1364.33	1208.47	1025.75	1324.93	1616.18	870.42	1108.01	890.492	1614.52	933.824	1419.88	685.529	1433.24	1175.11	491.046	1170.26	0.0808284	1203.06	904.126	1057.2	130.659	237.718	196.316	273.991	250.964	49.5943	631.362	1512.71	1762.97	91.9208	41.1028	997.685	1590.33	1525.39	1322.61	1046.1	1002.18	909.816	1090.05	965.083	1409.75	1569.93	1122.13	1931.42	1291.28	999.455	1113.92
1950	758.569	1.74064	0.0808284	0.0808284	0.0808284	0.0808284	0.0808284	29.5447	0.0808284	0.0808284	62.6213	30.8818	0.0808284	15.1319	0.0808284	0.0808284	0.0808284	34.2472	0.0808284	52.0768	16.5409	23.2432	0.0808284	1.7513	0.0808284	0.0808284	2.18909	0.0808284	0.0808284	45.2621	0.0808284	0.0808284	0.0808284	64.2178	0.0808284	81.7495	4.47509	0.0808284	0.0808284	0.0808284	16.8073	16.9965	0.0808284	0.0808284	37.2756	0.0808284	0.0808284	37.7608	0.0808284
998	758.624	1.6825	34.6672	27.2308	37.1344	40.6717	36.008	28.3986	15.2866	28.0336	31.5856	25.6514	27.2223	15.5715	31.8007	28.5495	42.0479	29.1835	28.2378	35.7065	0.0808284	49.099	35.6352	38.4895	35.7919	44.5882	25.5632	31.9441	30.5377	32.7469	46.2303	36.2638	21.5664	0.0808284	70.7763	0.0808284	38.3829	23.7283	25.0479	32.2427	30.8286	0.0808284	35.4589	40.0026	34.0497	23.0457	33.154	25.7186	24.183
997	758.624	1.02529	1.07576	1.91111	1.27027	3.39819	0.0808284	0.877037	8.74271	0.877317	1.22252	8.72537	1.10521	0.0808284	3.36022	0.0808284	0.0808284	1.04951	0.0808284	0.0808284	5.90296	0.0808284	1.2271	9.72338	8.47076	23.776	0.0808284	20.2435	0.0808284	0.0808284	0.0808284	24.6569	9.08192	2.98937	4.43167	4.24814	1.09921	1.04003	0.886177	1.12627	0.0808284	5.06108	0.0808284	1.70186	0.826366	1.14221	4.00548	1.1506	0.0808284
1000	759.572	1.32604	735.306	599.717	652.972	727.262	811.401	519.588	645.63	505.965	780.253	460.587	783.81	393.264	627.762	613.255	366.76	640.045	600.111	727.009	478.589	594.884	78.5742	122.39	108.854	162.45	171.556	35.9189	382.617	687.788	1001.71	44.8808	18.3026	560.037	782.97	767.632	763.858	606.045	588.036	579.866	577.999	553.231	785.156	697.449	615.221	927.482	760.746	565.184	609.044
999	759.572	1.00316	527.194	455.135	436.706	719.898	639.382	361.802	475.396	368.401	578.045	372.987	563.738	282.043	534.628	465.648	206.082	462.413	501.212	509.676	281.57	452.683	61.1972	94.9903	93.8935	114.745	0.0808284	0.0808284	279.994	559.891	786.925	38.0479	0.0808284	438.564	637.762	645.036	511.509	444.553	396.766	378.854	441.887	411.446	569.314	561.394	447.56	640.204	522.4	380.154	436.266
1352	759.572	1.79382	2.44584	0.0808284	0.0808284	0.0808284	29.9345	0.0808284	5.5662	0.0808284	8.10572	12.1808	9.23384	0.0808284	8.7356	6.64517	0.0808284	5.49024	0.0808284	0.0808284	0.0808284	0.0808284	0.0808284	0.0808284	0.0808284	0.0808284	0.0808284	0.0808284	0.0808284	11.607	0.0808284	0.0808284	0.0808284	19.7835	0.0808284	0.0808284	0.0808284	3.46208	0.0808284	0.0808284	0.0808284	3.93609	0.0808284	17.904	0.0808284	11.2797	0.0808284	0.0808284	0.0808284
1002	759.635	1.01026	29.2993	19.5255	17.2357	23.3725	8.81209	24.5936	20.9171	18.1096	7.31485	7.02155	14.0731	18.9345	16.3469	19.595	21.7204	15.906	12.4932	19.1692	46.2712	20.3285	12.7192	13.7218	13.7354	25.4038	16.1976	21.4831	14.6532	0.0808284	16.1849	16.3345	16.3798	21.3699	42.1304	33.3852	25.0771	17.1979	6.28116	19.8576	15.6505	13.0428	22.1379	26.7156	18.1241	17.2524	12.3955	3.09652	3.21128
1003	759.636	1.68011	169.805	104.687	86.4883	152.397	104.97	118.88	76.136	96.2772	88.5865	101.409	92.4375	92.5146	117.031	81.7271	72.7554	76.6939	114.671	110.717	109.538	128.438	58.676	68.0483	60.1486	94.9844	77.4969	76.7128	57.1382	86.7747	147.536	71.2565	75.9796	105.605	226.009	159.432	164.468	111.691	106.596	135.411	111.443	82.6328	128.597	143.327	129.074	102.038	116.057	80.3748	104.506
1926	759.636	2	0.0808284	0.0808284	0.0808284	0.0808284	0.0808284	1.37719	0.0808284	0.0808284	1.03104	0.0808284	0.0808284	0.0808284	0.0808284	0.0808284	0.0808284	0.0808284	0.0808284	0.0808284	0.0808284	0.0808284	0.0808284	0.0808284	0.0808284	0.0808284	0.0808284	0.0808284	0.0808284	0.0808284	0.0808284	0.0808284	0.0808284	0.0808284	0.0808284	0.0808284	0.0808284	0.0808284	3.3658	0.0808284	5.48725	0.0808284	1.34204	0.0808284	0.845837	0.0808284	0.0808284	0.672574	0.0808284
1005	760.583	1.32577	1118.48	525.641	541.58	774.255	875.686	562.496	583.032	972.547	658.504	818.663	633.041	298.85	981.159	736.868	362.346	471.147	801.304	708.801	532.215	352.04	89.8057	170.286	134.904	255.352	121.817	29.1446	287.538	930.756	940.37	67.2998	53.8389	0.0808284	696.728	1060.05	609.082	613.867	677.698	634.67	700.158	569.057	688.839	610.726	567.992	717.458	592.376	484.497	924.253
1661	760.583	3.95412	0.656405	0.0808284	0.0808284	0.0808284	0.0808284	0.0808284	0.0808284	0.0808284	0.0808284	0.0808284	0.0808284	0.0808284	0.0808284	0.0808284	0.0808284	0.0808284	0.0808284	0.0808284	0.0808284	0.0808284	0.0808284	0.0808284	0.0808284	0.0808284	0.0808284	0.0808284	0.0808284	0.0808284	0.0808284	0.0808284	0.0808284	0.0808284	0.0808284	0.0808284	0.0808284	0.0808284	0.0808284	0.0808284	0.0808284	0.0808284	0.0808284	0.0808284	0.0808284	0.0808284	0.0808284	0.0808284	0.0808284
1004	760.583	1.00548	776.304	395.599	364.083	602.122	637.45	405.289	397.927	720.544	493.081	669.568	450.051	236.566	734.957	565.811	211.272	320.953	653.049	503.925	346.341	255.636	61.5659	120.592	74.1526	171.596	75.9284	22.1638	211.324	695.874	705.771	53.726	38.965	719.331	568.717	905.769	417.35	457.957	466.927	402.568	543.345	380.669	486.073	460.939	422.573	500.492	433.298	327.804	600.018
1006	760.583	2.69042	14.2398	0.0808284	0.0808284	0.0808284	0.0808284	0.0808284	0.0808284	0.0808284	0.0808284	0.0808284	0.0808284	0.0808284	1.39762	0.0808284	0.0808284	0.0808284	0.0808284	0.0808284	0.0808284	0.0808284	0.0808284	0.0808284	0.0808284	0.0808284	0.0808284	0.0808284	0.0808284	0.0808284	0.0808284	0.0808284	0.0808284	0.0808284	0.0808284	0.0808284	0.0808284	0.0808284	0.0808284	0.0808284	0.0808284	0.0808284	0.0808284	0.0808284	0.0808284	0.0808284	0.0808284	0.0808284	0.0808284
1008	760.639	1.0224	4.82005	8.11773	1.23718	4.84184	3.38736	4.53307	1.23091	3.38631	3.51171	3.26481	1.558	2.53567	10.1773	1.28319	13.4102	1.43811	0.0808284	1.74312	6.21884	17.028	8.02339	5.90617	1.28867	15.7452	16.938	11.2375	0.0808284	0.0808284	6.7326	10.6669	0.0808284	3.38599	6.89238	3.61923	17.9165	4.13117	2.70697	1.7127	9.54604	8.28012	6.30795	3.05778	3.35197	2.58497	5.90718	0.888054	0.0808284
1009	760.639	1.6837	63.4805	41.5393	43.6032	59.8762	45.9308	48.5769	31.8096	38.9737	35.9978	41.6745	40.2378	40.121	48.0393	33.2689	31.6981	31.8254	50.0854	41.4776	0.0808284	51.7842	24.7352	27.9954	25.2828	43.8131	33.8594	29.9543	0.0808284	36.0037	62.1885	32.5322	0.0808284	0.0808284	91.9217	0.0808284	68.1051	46.9287	44.7503	53.5657	47.5394	35.2503	52.1326	58.0717	54.8664	40.8283	47.2599	34.0535	35.2185
1681	760.64	1.60949	0.0808284	0.0808284	4.64347	1.55217	0.0808284	0.0808284	0.0808284	0.0808284	0.0808284	0.840133	0.0808284	0.0808284	0.0808284	0.0808284	0.0808284	0.0808284	0.0808284	1.82017	0.0808284	0.0808284	0.0808284	0.0808284	0.0808284	0.0808284	0.0808284	0.0808284	23.3922	0.0808284	0.0808284	0.0808284	31.812	0.0808284	0.0808284	64.4609	0.0808284	0.0808284	0.0808284	1.88559	0.0808284	0.0808284	0.0808284	0.0808284	0.0808284	0.0808284	0.0808284	0.0808284	0.0808284
1013	761.587	1.00789	308.233	152.227	146.151	225.312	248.708	168.974	160.695	305.709	206.692	272.767	181.661	94.3257	290.053	217.717	89.4673	127.319	216.94	193.562	118.177	86.4806	23.8418	44.2198	28.7766	68.7868	30.9715	8.61104	84.0313	282.64	350.949	0.0808284	18.4889	296.272	221.64	439.874	156.418	188.161	206.545	175.261	203.106	158.691	187.679	181.633	164.411	195.974	170.173	129.939	264.842
1014	761.587	1.32743	456.986	207.292	205.132	300.723	342.495	248.059	197.975	411.295	262.278	342.38	214.957	123.141	375.61	321.467	152.867	192.722	348.049	273.691	162.564	127.862	31.5619	60.7776	50.8744	103.637	40.0113	0.0808284	112.37	389.223	396.309	21.2729	21.3924	388.525	286.228	425.335	206.269	243.431	283.902	234.679	293.194	198.965	263.063	240.218	230.885	267.152	205.049	186.284	376.7
2735	761.587	2.03662	0.0808284	0.0808284	0.0808284	0.0808284	0.0808284	0.0808284	0.0808284	0.0808284	0.0808284	0.0808284	0.0808284	0.0808284	0.0808284	0.0808284	0.0808284	0.0808284	0.0808284	0.0808284	0.0808284	0.0808284	0.0808284	0.0808284	0.0808284	0.0808284	0.0808284	0.0808284	0.0808284	0.0808284	0.0808284	0.0808284	0.0808284	0.0808284	0.0808284	0.0808284	0.0808284	0.0808284	0.0808284	0.0808284	0.0808284	0.0808284	0.0808284	0.0808284	0.0808284	0.0808284	0.0808284	0.0808284	4.88237
1015	761.642	1.68048	15.2009	8.91238	6.94568	12.8376	9.33237	10.5872	4.95879	8.55776	0.0808284	0.0808284	0.948989	5.9051	10.7746	4.78425	3.78655	5.9503	8.26157	9.813	8.00875	9.99838	3.05479	5.49667	3.32339	6.57966	3.81474	2.47316	1.96123	4.25183	0.0808284	1.20149	4.10357	11.6489	0.0808284	0.0808284	16.1863	12.1171	10.0757	13.8105	8.59577	6.10796	0.0808284	3.39942	10.8707	9.76025	10.6672	7.10262	11.2852
1270	761.644	1.16257	0.0808284	0.0808284	0.0808284	0.0808284	0.0808284	0.0808284	0.0808284	0.0808284	0.0808284	0.0808284	0.0808284	0.0808284	0.0808284	0.0808284	0.0808284	0.0808284	0.0808284	0.0808284	0.0808284	0.0808284	0.0808284	0.0808284	0.0808284	0.0808284	0.0808284	0.0808284	0.0808284	0.0808284	0.0808284	0.0808284	0.0808284	0.0808284	0.0808284	0.0808284	2.53292	0.0808284	0.0808284	0.0808284	0.0808284	0.676928	0.0808284	0.0808284	0.0808284	0.0808284	0.0808284	0.0808284	0.0808284
2078	762.591	0.99159	0.0808284	0.0808284	0.0808284	0.0808284	0.0808284	0.0808284	0.0808284	0.0808284	0.0808284	0.0808284	0.0808284	0.0808284	72.4031	0.0808284	0.0808284	0.0808284	0.0808284	0.0808284	0.0808284	0.0808284	0.0808284	0.0808284	0.0808284	0.0808284	0.0808284	0.0808284	0.0808284	0.0808284	0.0808284	0.0808284	0.0808284	0.0808284	0.0808284	0.0808284	39.9267	0.0808284	0.0808284	0.0808284	47.2243	0.0808284	0.0808284	0.0808284	0.0808284	0.0808284	0.0808284	34.9884	0.0808284
1017	762.591	1.32903	110.485	46.8139	49.742	72.9802	81.7984	57.783	55.103	102.906	71.7597	79.2091	56.6166	25.4295	100.199	71.1921	30.2299	41.3806	91.7304	69.443	37.657	30.0506	0.0808284	13.8703	10.9759	22.3374	10.0253	0.0808284	20.8402	89.2435	92.2991	0.0808284	0.0808284	79.9319	61.1275	104.843	51.7926	65.1808	70.6707	62.3998	68.3214	52.2798	65.36	59.19	59.0364	61.8246	56.6642	48.8696	104.17
2079	762.592	1.1374	0.0808284	0.0808284	0.0808284	0.0808284	0.0808284	0.0808284	0.0808284	0.0808284	0.0808284	0.0808284	0.0808284	0.0808284	0.0808284	0.0808284	0.0808284	0.0808284	0.0808284	0.0808284	0.0808284	24.6036	6.49457	0.0808284	9.44111	0.0808284	9.15746	0.0808284	22.1976	0.0808284	3.95296	0.0808284	0.0808284	0.0808284	0.0808284	0.0808284	0.0808284	0.0808284	0.0808284	0.0808284	0.0808284	0.0808284	0.0808284	0.0808284	0.0808284	0.0808284	0.0808284	0.0808284	0.0808284
1018	763.595	1.01026	19.1751	5.75387	7.28559	10.1346	12.1537	9.82977	8.93845	14.6835	10.024	16.4936	10.0433	0.0808284	12.6526	9.35971	4.65597	8.66669	9.03307	10.2075	5.70756	5.59324	0.0808284	0.0808284	0.0808284	0.0808284	0.0808284	0.0808284	5.79392	12.6189	10.1437	0.0808284	0.0808284	13.0259	10.2404	20.1145	6.62004	10.3995	9.335	8.7973	8.24622	7.18057	9.95418	8.38856	7.33593	8.89162	10.5042	7.11656	12.7403
3088	763.599	1.40577	0.0808284	0.0808284	0.0808284	0.0808284	0.0808284	0.0808284	0.0808284	0.0808284	0.0808284	0.0808284	0.0808284	0.0808284	0.0808284	0.0808284	0.0808284	0.0808284	0.0808284	0.0808284	0.0808284	0.0808284	0.0808284	0.0808284	0.0808284	0.0808284	0.0808284	0.0808284	0.0808284	0.0808284	0.0808284	0.0808284	0.0808284	0.0808284	0.0808284	0.0808284	0.0808284	0.0808284	0.0808284	0.0808284	0.0808284	0.0808284	0.0808284	0.0808284	0.0808284	0.0808284	0.0808284	0.0808284	0.0808284
1026	766.573	1.31059	26.6117	20.5874	22.8257	17.6035	28.1802	27.9351	17.8856	18.9682	25.4081	21.6997	20.4598	36.7556	15.3242	27.0806	51.9157	16.0319	15.8918	20.5943	34.236	35.306	41.882	27.6976	47.1309	41.1293	31.9825	35.6677	32.2238	38.635	42.7184	32.2652	41.2785	26.0016	32.456	32.8049	12.4323	15.3746	19.8869	20.3394	15.5951	26.188	16.9377	22.0429	25.4175	21.8913	13.1782	17.0594	23.5294
1025	766.574	0.999066	25.4633	22.4903	25.4001	19.243	29.8241	26.0816	19.7308	15.7591	28.2524	21.1264	23.8069	32.8503	14.8316	26.1027	47.6823	17.7632	13.6905	25.0671	22.4553	34.4024	34.6401	26.8469	43.3709	31.5031	28.9665	0.0808284	33.5397	49.4855	35.6008	0.0808284	23.3242	29.3882	41.0621	40.3482	13.0179	20.299	20.3303	21.3413	15.6851	34.9137	18.008	22.8498	25.3286	24.077	13.5132	14.3273	20.3587
1990	767.576	1.00032	0.0808284	0.0808284	0.0808284	0.0808284	0.0808284	0.0808284	0.0808284	0.0808284	13.2566	0.0808284	0.0808284	0.0808284	6.94745	12.0239	0.0808284	8.5952	0.0808284	0.0808284	0.0808284	0.0808284	0.0808284	0.0808284	16.1174	0.0808284	0.0808284	9.42466	0.0808284	22.5121	0.0808284	14.9848	0.0808284	0.0808284	18.5691	0.0808284	0.0808284	0.0808284	9.77662	0.0808284	6.23246	0.0808284	0.0808284	0.0808284	0.0808284	9.6447	5.26696	8.03818	9.91053
1028	767.576	1.31125	10.868	8.75563	11.2922	5.24194	13.8293	12.1462	9.96874	9.07866	8.42166	9.98175	9.43803	14.948	4.27029	11.8848	24.4665	9.76483	5.43821	8.10019	15.3604	12.7384	18.4281	12.3467	18.2247	16.1383	14.4116	0.0808284	12.6137	9.24269	17.6636	15.2342	0.0808284	12.3795	13.7473	15.4418	5.88021	5.93994	9.47309	9.42676	6.1383	10.7893	6.62386	11.0011	9.09635	9.95667	4.63866	8.08324	11.3651
1027	767.578	1.00562	12.709	11.3352	12.403	8.11189	13.3092	12.5869	9.45144	7.52139	0.0808284	10.7936	11.949	14.6133	0.0808284	0.0808284	21.6752	0.0808284	0.0808284	12.3504	13.332	15.1997	16.3835	7.95446	0.0808284	14.6895	14.3794	0.0808284	14.5479	0.0808284	17.8285	0.0808284	0.0808284	15.1041	0.0808284	18.8943	6.89345	9.26946	0.0808284	9.31902	0.0808284	15.6784	7.60951	11.1638	12.1391	0.0808284	0.0808284	0.0808284	0.0808284
1030	768.588	1.31452	52.5189	30.8566	52.0924	23.2257	42.5454	62.7792	45.5877	48.3801	34.3874	45.241	43.918	71.2292	30.6036	52.498	98.3515	37.4971	37.4846	40.8308	72.446	56.965	76.0782	48.7274	120.866	81.6962	68.227	67.108	53.5149	57.2441	76.2041	78.262	102.366	0.0808284	46.4314	56.6526	27.7655	29.5029	41.7073	42.6567	34.7959	56.6081	30.739	35.059	54.2577	43.6964	30.1435	35.7338	47.2639
1029	768.589	1.00043	51.2153	29.2209	45.0612	27.9413	40.326	50.5674	46.7172	39.0613	38.3093	45.342	43.9281	56.2872	34.0313	44.3434	73.7408	32.4662	24.7896	39.2084	51.4771	50.1759	49.6469	45.4108	85.5181	59.6867	50.2167	43.0797	55.6586	62.1837	55.0389	57.4931	51.9636	0.0808284	47.2062	59.7858	21.1446	35.8453	33.2385	34.6781	27.8778	53.5297	36.7428	33.4616	56.2229	41.8801	37.9988	29.4696	37.7072
2221	769.578	1.02922	0.0808284	0.0808284	0.0808284	0.0808284	0.0808284	0.0808284	0.0808284	0.0808284	0.0808284	0.0808284	0.0808284	0.0808284	0.0808284	0.0808284	0.0808284	0.0808284	0.0808284	0.0808284	0.0808284	0.0808284	0.0808284	0.0808284	28.3467	0.0808284	0.0808284	0.0808284	0.0808284	0.0808284	0.0808284	0.0808284	0.0808284	0.0808284	0.0808284	0.0808284	0.0808284	0.0808284	0.0808284	0.0808284	0.0808284	0.0808284	0.0808284	0.0808284	0.0808284	0.0808284	0.0808284	0.0808284	0.0808284
1033	769.591	1.31504	23.87	13.4927	21.0705	11.3871	19.434	28.5456	20.1541	18.2725	16.8875	20.0662	18.5791	29.5089	13.7654	21.1946	44.6183	16.7443	17.1768	15.8767	32.5693	24.0502	29.4391	21.6939	46.5132	31.8215	29.3299	27.0694	23.7891	19.9078	32.4564	31.298	22.692	18.692	20.0601	26.6645	11.0578	12.8783	18.3913	17.746	14.2876	22.9887	15.5121	14.5539	24.5649	18.1277	12.7323	14.0675	20.5449
1032	769.592	1.00054	24.7469	15.5635	20.3874	15.2602	20.8202	25.1998	24.7101	19.4506	19.3546	20.3754	20.6653	26.89	13.7161	21.3489	36.1611	15.7213	0.0808284	20.0212	25.6683	25.4723	24.1573	0.0808284	26.1769	25.8455	25.1311	17.4109	26.5586	30.7778	24.0307	26.4483	0.0808284	22.8953	22.1924	29.6808	0.0808284	16.4642	17.5623	0.0808284	10.1419	28.6604	15.0262	0.0808284	0.0808284	0.0808284	17.5685	13.238	19.5267
2222	769.595	1.012	0.0808284	0.0808284	0.0808284	0.0808284	0.0808284	0.0808284	0.0808284	0.0808284	0.0808284	0.0808284	0.0808284	0.0808284	0.0808284	0.0808284	0.0808284	0.0808284	0.0808284	0.0808284	0.0808284	0.0808284	0.0808284	19.7918	23.9697	0.0808284	0.0808284	0.0808284	0.0808284	0.0808284	0.0808284	0.0808284	22.1535	0.0808284	0.0808284	0.0808284	10.7651	0.0808284	0.0808284	14.8134	0.0808284	0.0808284	0.0808284	14.3828	26.2264	20.1205	0.0808284	0.0808284	0.0808284
1036	770.602	1.31765	22.095	11.327	18.6598	12.7503	19.4035	19.9356	12.7428	19.4467	12.3009	13.1451	15.7985	26.7778	10.0478	29.2641	31.6759	14.1948	12.1928	10.624	27.2905	16.2343	21.8604	20.4632	25.2246	54.6901	20.6002	36.1688	17.6306	17.1476	21.8347	0.0808284	0.0808284	11.9582	13.57	26.4261	0.0808284	10.4615	12.2998	16.4768	10.6569	16.186	16.507	14.0029	14.0401	15.0465	15.9542	15.7664	11.7479
1035	770.603	1.00381	21.1778	9.0323	18.7684	14.0391	24.3005	16.0204	17.9039	15.9437	14.5126	15.3375	16.8156	21.7919	8.40302	26.365	23.4718	14.5952	9.7281	13.7944	20.1621	19.1412	16.4696	15.3498	19.8569	38.1087	15.9236	21.3842	15.3041	27.2637	18.0725	16.2726	0.0808284	14.2528	15.8906	24.6735	9.87877	12.3765	12.8448	12.868	7.92712	17.1064	13.4143	13.4387	18.9875	16.4305	19.9557	15.3277	9.13151
1037	770.85	6.76792	11.8116	14.5895	15.5969	18.0497	17.3923	14.4418	15.5353	17.8048	15.3471	15.598	16.542	13.8293	18.1935	17.9913	18.6205	15.2081	16.0958	14.6738	19.8516	17.0165	28.9022	22.5086	27.6589	29.7255	28.1	25.8819	16.0436	15.9083	19.8493	40.4189	27.7149	13.606	14.3618	15.8526	13.4646	12.9817	12.0762	10.6395	15.4385	9.62541	15.0619	14.6229	14.5997	15.8611	9.98526	9.12941	12.4133
1039	771.607	1.31965	7.50142	0.0808284	6.82945	4.22667	8.14623	4.67336	5.63962	6.88636	5.05889	0.0808284	5.24584	11.5505	4.10039	10.4727	9.97687	5.49996	0.0808284	0.0808284	8.74239	8.69295	0.0808284	0.0808284	0.0808284	17.7539	0.0808284	15.2071	4.50307	6.81206	6.39824	0.0808284	0.0808284	3.47157	0.0808284	8.88319	2.69629	3.85098	4.9039	4.59771	3.84467	4.88242	4.68478	4.05141	5.75278	0.0808284	6.73728	6.51504	4.80891
1038	771.608	1.00489	8.10771	3.06178	7.13104	4.4951	9.00953	6.39923	6.70819	6.35328	4.53738	5.17467	7.8569	9.16947	3.38988	10.349	10.3334	5.22468	0.0808284	5.84129	8.88969	7.75268	8.20333	5.905	0.0808284	18.3304	8.77387	0.0808284	7.92598	8.75792	7.22644	0.0808284	0.0808284	8.58638	5.84902	12.1335	0.0808284	4.60353	3.35399	5.93239	0.0808284	6.79942	6.17957	7.04167	5.22262	6.7563	7.62003	6.53704	3.20422
1040	771.636	1.6556	3.21357	1.53982	7.64375	5.18732	4.95956	6.89162	0.853135	1.92517	5.56675	0.0808284	0.923014	0.0808284	3.37841	0.0808284	7.62291	1.8047	0.0808284	3.07688	7.30208	10.3399	5.40069	6.74181	0.0808284	0.0808284	0.0808284	0.0808284	0.0808284	4.15942	4.88128	1.19159	0.0808284	4.94719	18.6218	10.2479	7.6655	2.64356	2.87649	3.80796	3.95763	1.3585	5.28976	3.11813	4.92457	2.97301	4.35532	6.16821	1.83788
1616	771.851	6.81622	0.0808284	0.0808284	0.0808284	0.0808284	0.0808284	0.0808284	0.0808284	0.0808284	0.0808284	0.0808284	0.0808284	0.0808284	0.0808284	0.0808284	0.0808284	0.0808284	0.0808284	0.0808284	0.0808284	0.0808284	0.0808284	0.0808284	0.0808284	0.0808284	0.0808284	0.0808284	0.0808284	0.0808284	0.0808284	0.0808284	0.0808284	0.0808284	0.0808284	0.0808284	0.0808284	0.0808284	0.0808284	0.0808284	0.0808284	0.0808284	0.0808284	0.0808284	0.0808284	0.0808284	0.0808284	0.0808284	0.0808284
1041	772.585	1.00582	14.8958	7.7714	19.0675	16.5246	33.3271	12.5845	19.9413	16.4561	13.896	11.4651	20.2944	10.4762	10.9063	25.628	11.7559	18.6212	0.0808284	14.5888	9.65202	15.7205	0.0808284	0.0808284	0.0808284	0.0808284	0.0808284	0.0808284	8.91307	19.5169	13.3744	0.0808284	0.0808284	18.5925	16.4148	27.7223	19.0944	14.1433	12.5388	16.1009	7.72411	14.6172	22.1155	21.1432	18.8732	18.0119	21.6879	15.7258	8.93401
1042	772.587	1.32584	16.1682	10.7667	15.7038	18.5489	30.7062	12.8887	18.1873	19.6157	15.9572	10.0541	20.6635	13.1731	15.951	33.621	13.4299	20.2068	11.0817	13.4491	11.0086	18.7569	0.0808284	5.18052	0.0808284	18.3189	0.0808284	15.6313	0.0808284	17.2465	14.4922	0.0808284	0.0808284	19.0379	13.92	27.1484	17.9541	15.0142	14.3309	16.1224	11.9924	11.4612	19.5585	18.2688	19.9114	17.5755	22.7156	23.3219	8.61532
2749	772.588	1.10728	0.0808284	0.0808284	0.0808284	0.0808284	0.0808284	0.0808284	0.0808284	0.0808284	0.0808284	0.0808284	0.0808284	0.0808284	0.0808284	0.0808284	0.0808284	0.0808284	0.0808284	0.0808284	0.0808284	0.0808284	0.0808284	0.0808284	0.0808284	0.0808284	0.0808284	0.0808284	0.0808284	0.0808284	0.0808284	0.0808284	0.0808284	0.0808284	0.0808284	0.0808284	0.0808284	0.0808284	0.0808284	0.0808284	0.0808284	0.0808284	0.0808284	0.0808284	0.0808284	0.0808284	0.0808284	0.0808284	0.0808284
2866	773.593	1.00546	0.0808284	0.0808284	0.0808284	0.0808284	0.0808284	0.0808284	0.0808284	0.0808284	0.0808284	0.0808284	0.0808284	0.0808284	0.0808284	0.0808284	0.0808284	0.0808284	0.0808284	0.0808284	0.0808284	0.0808284	0.0808284	0.0808284	0.0808284	0.0808284	0.0808284	0.0808284	0.0808284	0.0808284	0.0808284	0.0808284	0.0808284	0.0808284	0.0808284	0.0808284	0.0808284	5.32276	0.0808284	0.0808284	0.0808284	5.43129	8.2629	0.0808284	0.0808284	8.21197	0.0808284	0.0808284	0.0808284
1046	773.652	1.65331	23.5057	14.8017	16.82	15.9785	19.5707	25.1761	18.1849	16.6676	17.3027	15.3747	13.0528	15.8452	18.3844	9.35454	12.028	11.7195	12.7029	14.4267	18.3843	20.0584	7.41203	11.6725	1.22861	3.53483	7.23402	9.9301	4.78555	14.0946	20.5096	5.44594	3.74281	15.2402	45.6393	19.6432	30.1243	18.3842	20.1703	20.7625	18.7188	13.7329	18.1766	19.2534	24.5606	20.4028	22.225	14.9426	17.1856
2812	773.653	1.81116	0.0808284	0.0808284	0.0808284	0.0808284	0.0808284	0.0808284	0.0808284	0.0808284	0.0808284	0.0808284	0.0808284	0.0808284	0.0808284	0.0808284	0.0808284	0.0808284	0.0808284	0.0808284	0.0808284	0.0808284	0.0808284	0.0808284	0.0808284	0.0808284	0.0808284	0.0808284	0.0808284	0.0808284	0.0808284	0.0808284	0.0808284	0.0808284	0.0808284	0.0808284	0.0808284	0.0808284	0.0808284	0.0808284	0.0808284	0.0808284	0.0808284	0.0808284	0.0808284	0.0808284	0.0808284	0.0808284	0.0808284
1047	774.598	1.01033	7.03551	3.60808	0.0808284	6.69057	14.5554	4.38391	5.40927	13.6806	4.51118	6.08705	6.08899	0.0808284	5.7531	12.7007	0.0808284	4.79014	0.0808284	4.993	0.0808284	2.73029	0.0808284	0.0808284	0.0808284	0.0808284	0.0808284	0.0808284	0.0808284	9.13772	4.87851	0.0808284	0.0808284	12.2821	6.32766	14.7795	6.06555	4.5061	5.60796	6.54367	4.10502	3.99047	6.31716	6.8432	4.72864	0.0808284	7.10573	5.60861	4.87777
1786	774.65	1.02467	0.0808284	0.0808284	0.0808284	0.0808284	0.0808284	0.0808284	0.0808284	0.0808284	0.0808284	0.0808284	0.0808284	0.0808284	0.0808284	0.0808284	0.0808284	0.0808284	0.0808284	0.0808284	0.0808284	0.0808284	0.0808284	0.0808284	0.0808284	0.0808284	0.0808284	0.0808284	0.0808284	0.0808284	0.0808284	0.0808284	0.0808284	0.0808284	0.0808284	0.0808284	0.796755	0.0808284	0.0808284	0.0808284	0.0808284	0.0808284	0.0808284	0.0808284	0.0808284	0.0808284	0.0808284	0.0808284	0.0808284
1049	774.655	1.65302	9.15616	4.97251	6.5648	4.99905	6.79037	9.30081	4.7245	4.77506	4.9199	4.82507	3.49973	5.30687	6.27688	1.71255	5.02761	3.50182	2.52023	4.58311	7.87603	7.16261	0.0808284	0.0808284	0.0808284	0.0808284	0.0808284	0.0808284	0.0808284	3.5261	6.42971	0.0808284	0.0808284	6.46013	15.7197	6.64061	14.3568	6.63004	8.25815	8.9572	6.97592	4.65777	7.63539	6.30423	10.7519	6.63652	8.11581	5.72844	6.2883
3014	774.657	1.82808	0.0808284	0.0808284	0.0808284	0.0808284	0.0808284	0.0808284	0.0808284	0.0808284	0.0808284	0.0808284	0.0808284	0.0808284	0.0808284	0.0808284	0.0808284	0.0808284	0.0808284	0.0808284	0.0808284	0.0808284	0.0808284	0.0808284	0.0808284	0.0808284	0.0808284	0.0808284	0.0808284	0.0808284	0.0808284	0.0808284	0.0808284	0.0808284	0.0808284	0.0808284	0.0808284	0.0808284	0.0808284	0.0808284	0.0808284	0.0808284	0.0808284	0.0808284	0.0808284	0.0808284	0.0808284	0.0808284	0.0808284
1055	780.553	1.3195	57.502	33.2197	37.4184	28.8644	34.5605	27.1215	24.7116	65.3591	46.8861	58.4506	18.5522	15.5635	60.865	41.4312	25.8296	27.2957	33.6519	35.3134	0.0808284	31.7902	0.0808284	0.0808284	0.0808284	0.0808284	0.0808284	0.0808284	0.0808284	99.5775	54.4919	0.0808284	0.0808284	23.2777	33.7028	47.4191	17.4145	33.3141	40.6029	22.0169	36.7512	14.0372	35.2326	34.942	29.9725	10.9752	16.0411	22.7151	43.7697
2973	780.556	1.00462	0.0808284	0.0808284	0.0808284	0.0808284	0.0808284	0.0808284	0.0808284	0.0808284	0.0808284	0.0808284	0.0808284	0.0808284	0.0808284	0.0808284	0.0808284	0.0808284	0.0808284	0.0808284	0.0808284	0.0808284	0.0808284	0.0808284	0.0808284	0.0808284	0.0808284	0.0808284	0.0808284	0.0808284	0.0808284	0.0808284	0.0808284	0.0808284	0.0808284	0.0808284	0.0808284	0.0808284	0.0808284	0.0808284	0.0808284	0.0808284	0.0808284	0.0808284	31.8785	13.0522	18.9099	17.5861	0.0808284
1056	781.557	0.996069	23.3437	16.21	19.9056	16.3911	16.6766	11.5243	13.089	27.6015	24.5731	26.0169	9.37588	7.55657	31.8462	16.9389	8.59071	12.8074	12.6282	17.1099	0.0808284	12.2992	0.0808284	0.0808284	0.0808284	0.0808284	0.0808284	0.0808284	0.0808284	48.1006	20.9374	0.0808284	0.0808284	13.4652	17.0165	21.2664	13.2075	17.9258	16.4969	9.79062	16.6051	7.89306	17.3595	16.7507	16.1316	6.91858	9.48732	9.41044	17.7726
1682	781.572	1.13181	0.0808284	0.0808284	0.0808284	0.0808284	0.0808284	0.0808284	0.0808284	0.0808284	0.0808284	0.0808284	0.0808284	0.0808284	0.0808284	0.0808284	0.0808284	0.0808284	0.0808284	0.0808284	0.0808284	0.0808284	0.0808284	0.0808284	0.0808284	0.0808284	0.0808284	0.0808284	0.0808284	0.0808284	0.0808284	0.0808284	0.0808284	0.0808284	0.0808284	0.0808284	0.0808284	0.0808284	0.0808284	0.0808284	0.0808284	0.0808284	0.0808284	0.0808284	0.0808284	0.0808284	0.0808284	0.0808284	0.0808284
3277	782.565	1.00016	0.0808284	0.0808284	0.0808284	0.0808284	0.0808284	0.0808284	0.0808284	0.0808284	0.0808284	0.0808284	0.0808284	0.0808284	0.0808284	0.0808284	0.0808284	0.0808284	0.0808284	0.0808284	0.0808284	0.0808284	0.0808284	0.0808284	0.0808284	0.0808284	0.0808284	0.0808284	0.0808284	0.0808284	0.0808284	0.0808284	0.0808284	0.0808284	0.0808284	0.0808284	0.0808284	0.0808284	0.0808284	0.0808284	0.0808284	0.0808284	0.0808284	0.0808284	0.0808284	0.0808284	0.0808284	0.0808284	0.0808284
1060	782.568	1.31427	618.115	829.69	899.996	550.798	705.291	639.992	585.159	760.213	848.445	860.003	554.682	292.121	943.145	591.71	417.801	770.506	986.385	651.142	447.99	659.079	151.076	176.438	207.161	133.677	163.683	59.5491	472.448	720.171	977.271	78.9674	24.5294	1197.25	1126.13	821.717	473.194	723.017	807.234	649.143	834.609	508.575	705.007	600.668	715.424	603.074	367.108	566.645	1024.5
1059	782.568	0.998486	525.663	712.987	666.616	599.019	526.505	619.14	524.542	622.83	727.197	0.0808284	0.0808284	0.0808284	995.891	509.201	278.692	689.086	748.41	617.984	0.0808284	476.446	78.6047	0.0808284	0.0808284	0.0808284	0.0808284	29.8851	355.973	738.85	0.0808284	53.4259	27.5243	1026.33	1011.04	775.774	389.847	600.413	701.098	468.269	720.946	527.593	557.386	614.332	606.576	511.275	297.483	389.657	819.07
1061	782.569	1.97433	0.0808284	0.0808284	3.93523	0.0808284	6.12809	0.0808284	0.0808284	0.0808284	1.73465	0.0808284	0.0808284	0.0808284	0.0808284	0.0808284	0.0808284	0.0808284	0.0808284	0.0808284	4.48566	0.0808284	0.0808284	0.0808284	0.0808284	0.0808284	0.0808284	0.0808284	0.0808284	0.0808284	3.76476	0.0808284	0.0808284	0.0808284	1.62807	0.893193	0.0808284	0.705546	0.0808284	0.0808284	0.663077	0.0808284	0.711611	2.40676	0.0808284	0.0808284	0.0808284	0.0808284	0.0808284
1065	783.572	1.31622	264.496	348.743	357.071	267.534	266.187	328.848	300.025	308.45	401.997	362.447	251.483	141.232	433.265	238.62	179.862	313.887	352.403	328.11	163.92	255.737	51.3316	73.8853	92.1654	61.7749	55.4469	25.9097	221.251	337.843	454.487	31.1064	0.0808284	498.738	421.881	363.298	192.968	334.494	384.331	281.69	338.376	251.692	278.085	275.127	348.84	307.623	153.724	220.528	479.944
1272	783.572	1.69929	0.0808284	0.0808284	0.0808284	0.0808284	0.0808284	0.0808284	0.0808284	8.81815	0.214661	6.69355	0.0808284	0.0808284	16.1421	0.0808284	0.0808284	1.63592	5.23564	1.33273	0.0808284	2.31737	0.0808284	0.0808284	0.0808284	0.0808284	0.0808284	0.0808284	0.0808284	0.0808284	14.4243	0.0808284	0.0808284	0.0808284	0.0808284	0.0808284	0.0808284	0.0808284	0.0808284	0.0808284	6.94865	0.0808284	0.0808284	0.0808284	3.8441	0.0808284	3.51621	1.50273	0.0808284
1069	783.636	1.65201	15.171	7.65718	27.3115	21.6894	32.1738	21.5917	14.9292	14.7989	18.0989	10.8478	21.4127	18.8693	18.3503	14.9614	19.6559	19.5605	15.4352	19.8271	29.3558	19.9344	22.9983	27.7957	12.0749	28.346	22.8399	18.1009	17.4562	11.8095	30.5584	11.7931	13.4424	47.0596	43.3026	29.7866	32.1472	15.2323	11.2704	23.991	19.8187	16.7613	18.571	19.0004	17.4634	16.8257	16.5492	20.4287	22.5135
2521	783.637	1.01648	0.0808284	0.0808284	0.0808284	0.0808284	0.0808284	0.0808284	0.0808284	0.0808284	0.0808284	0.0808284	0.0808284	0.0808284	0.0808284	0.0808284	0.0808284	0.0808284	0.0808284	0.0808284	0.0808284	0.0808284	0.0808284	0.0808284	0.0808284	0.0808284	8.63883	5.79585	0.0808284	0.0808284	0.0808284	0.0808284	0.0808284	0.0808284	12.9653	4.02263	0.0808284	0.0808284	0.0808284	0.0808284	0.0808284	0.0808284	0.0808284	0.0808284	0.0808284	0.750915	0.0808284	0.0808284	0.0808284
1072	784.583	1.00051	448.795	290.39	300.365	449.626	559.259	307.876	451.919	493.019	403.139	333.003	339.361	188.219	450.194	317.798	171.058	324.84	0.0808284	323.546	313.521	276.833	44.2918	94.9093	46.2623	113.409	64.7467	0.0808284	195.155	418.911	418.778	33.1799	0.0808284	413.034	365.399	454.458	287.337	346.453	315.621	293.873	374.153	269.684	358.768	382.135	305.205	318.156	322.753	310.423	361.349
1071	784.583	1.32032	549.039	317.229	391.859	524.461	711.254	374.458	573.313	570.064	519.805	378.735	446.293	225.153	535.269	378.055	259.577	406.603	425.456	410.371	429.313	387.667	62.4227	143.677	90.1695	208.863	102.268	33.8418	289.86	484.328	531.551	0.0808284	0.0808284	453.732	411.385	474.728	418.969	457.663	402.537	448.863	434.144	325.383	430.475	424.486	416.856	428.867	419.458	414.538	486.8
1273	784.583	1.89358	4.16222	0.0808284	0.0808284	0.0808284	13.0137	0.0808284	0.0808284	0.0808284	0.0808284	0.0808284	0.0808284	0.0808284	2.19977	0.0808284	0.0808284	0.0808284	0.0808284	0.0808284	2.26288	0.0808284	0.0808284	0.0808284	0.0808284	0.0808284	0.0808284	0.0808284	0.0808284	0.0808284	0.0808284	0.0808284	0.0808284	0.0808284	0.0808284	0.0808284	0.0808284	0.0808284	0.0808284	0.0808284	0.0808284	0.0808284	0.0808284	0.0808284	0.0808284	0.0808284	0.0808284	0.0808284	4.06091
1073	784.639	1.64968	5.35796	1.84805	10.9976	10.3142	13.3914	10.1547	4.91883	5.14427	6.62961	3.75855	8.33919	8.14288	7.94749	5.2754	7.52614	6.06786	7.33436	14.5378	15.2443	9.56599	9.2317	11.8987	3.18699	10.5743	7.03277	7.37354	7.2132	3.92229	11.137	4.03038	4.84933	0.0808284	19.4296	13.9986	11.1156	5.13996	3.9883	10.5602	10.0278	6.63787	7.44492	7.13167	7.30812	6.90995	6.45545	8.11321	9.38193
3018	784.64	1.69668	0.0808284	0.0808284	0.0808284	0.0808284	0.0808284	0.0808284	0.0808284	0.0808284	0.0808284	0.0808284	0.0808284	0.0808284	0.0808284	0.0808284	0.0808284	0.0808284	0.0808284	0.0808284	0.0808284	0.0808284	0.0808284	0.0808284	0.0808284	0.0808284	0.0808284	0.0808284	0.0808284	0.0808284	0.0808284	0.0808284	0.0808284	0.0808284	0.0808284	0.0808284	0.0808284	0.0808284	0.0808284	0.0808284	0.0808284	0.0808284	0.0808284	0.0808284	0.0808284	0.0808284	0.0808284	0.0808284	0.0808284
1075	785.587	1.32123	217.049	122.241	153.022	207.761	267.31	162.874	234.417	232.916	167.172	141.32	161.996	93.4957	198.228	165.248	106.924	156.732	160.831	160.819	157.354	125.228	0.0808284	49.9353	24.0745	80.15	31.1828	0.0808284	106.707	173.664	192.487	0.0808284	0.0808284	159.437	151.058	197.51	146.633	185.59	158.273	168.54	171.283	112.437	176.744	174.173	136.251	163.832	163.838	166.316	176.841
2587	785.587	1.08543	0.0808284	0.0808284	0.0808284	0.0808284	0.0808284	0.0808284	0.0808284	0.0808284	0.0808284	0.0808284	0.0808284	0.0808284	0.0808284	0.0808284	0.0808284	0.0808284	0.0808284	0.0808284	0.0808284	0.0808284	0.0808284	0.0808284	0.0808284	0.0808284	0.0808284	0.0808284	0.0808284	0.0808284	0.0808284	0.0808284	0.0808284	0.0808284	0.0808284	0.0808284	0.0808284	0.0808284	0.0808284	0.0808284	0.0808284	0.0808284	0.0808284	0.0808284	0.0808284	0.0808284	0.0808284	0.0808284	0.0808284
1074	785.587	1.00163	189.239	113.495	127.339	169.382	239.838	117.498	196.157	210.203	161.032	130.367	140.541	77.096	171.581	141.324	72.7055	132.272	124.13	134.152	96.8728	99.9561	10.4738	29.5491	22.2001	32.5885	21.3143	0.0808284	77.9848	183.78	157.752	0.0808284	0.0808284	148.246	134.256	182.164	122.748	146.074	127.306	123.64	145.45	111.455	154.391	159.202	127.636	137.019	140.158	134.666	146.216
1423	785.589	1.67478	8.78583	0.0808284	0.0808284	0.0808284	8.50398	0.0808284	0.0808284	0.0808284	0.0808284	0.0808284	0.0808284	0.0808284	3.31328	0.0808284	0.0808284	0.0808284	0.0808284	0.0808284	0.0808284	0.0808284	0.0808284	0.0808284	0.0808284	0.0808284	0.0808284	0.0808284	0.0808284	0.0808284	0.0808284	0.0808284	0.0808284	0.0808284	0.0808284	0.0808284	0.0808284	0.0808284	0.0808284	0.0808284	0.0808284	0.0808284	0.0808284	0.665908	0.0808284	0.0808284	0.0808284	0.0808284	0.0808284
1076	785.652	1.02417	38.5749	23.8644	34.3962	30.3874	38.6907	33.0803	26.1116	31.6618	27.8326	24.6628	27.8863	24.0512	25.3001	18.9277	33.1305	27.1389	29.1858	28.6823	45.3332	44.6815	53.097	36.79	27.3849	45.2857	29.528	50.4211	26.327	21.2781	28.4772	28.7694	30.4276	35.4383	69.7084	57.8801	33.1172	33.5758	29.3516	32.1014	25.8982	20.9194	33.7633	36.3111	30.5198	25.1005	30.8221	27.5065	22.5145
1077	785.652	1.6307	291.836	195.383	267.936	237.994	303.928	229.5	146.528	181.997	208.562	158.382	191.955	152.113	216.868	169.896	231.57	173.478	245.058	240.02	274.193	272.361	210.142	198.196	141.989	211.275	149.444	221.195	147.141	212.037	310.262	140.015	126.859	325.366	482.186	372.866	271.987	214.869	194.597	259.655	216.099	169.547	234.921	230.297	226.049	200.604	220.229	222.099	204.399
1883	785.652	2.03895	0.0808284	0.0808284	0.673851	0.0808284	0.0808284	0.0808284	0.0808284	0.0808284	0.0808284	0.0808284	0.0808284	0.0808284	0.0808284	0.0808284	0.0808284	0.0808284	0.0808284	0.0808284	0.0808284	0.0808284	0.98819	0.0808284	0.0808284	2.23288	0.0808284	5.70215	0.0808284	0.0808284	2.44416	0.0808284	0.0808284	0.0808284	0.0808284	0.0808284	0.0808284	0.0808284	0.0808284	0.0808284	0.0808284	0.0808284	0.0808284	0.0808284	0.0808284	0.0808284	0.0808284	0.0808284	0.0808284
1079	786.599	1.32094	866.688	650.444	739.732	896.222	1309.37	680.634	799.677	599.276	915.556	643.246	845.791	408.46	793.306	835.235	416.905	700.741	759.464	809.137	0.0808284	833.741	90.5405	219.99	185.638	333.849	238.045	46.7194	426.969	797.973	936.444	92.1117	42.1698	647.275	1009.7	1082.17	807.997	890.499	597.475	853.35	660.046	584.375	923.336	815.789	782.672	869.066	1142.55	814.006	592.1
1078	786.599	1.00543	806.341	535.284	548.481	843.177	1167.26	568.22	647.723	520.832	675.974	592.144	712.648	345.975	705.059	676.815	260.959	592.666	606.139	667.232	470.575	646.946	55.2376	137.263	84.4551	190.73	108.798	28.2239	310.574	687.751	769.503	51.5035	33.89	584.52	971.688	1155.65	603.121	646.355	490.771	631.944	541.585	478.606	666.638	747.035	584.727	678.558	959.104	580.517	477.858
1080	786.599	1.76504	111.818	10.4697	30.5454	42.8025	115.783	14.2958	17.567	15.2659	38.7428	12.3292	44.0199	0.0808284	45.7997	39.7613	4.13764	10.2646	0.0808284	0.0808284	13.5513	26.3816	4.25536	1.16245	0.0808284	2.41944	0.0808284	0.0808284	0.0808284	14.5506	53.4213	0.0808284	0.0808284	14.0203	28.9937	71.4751	19.2131	31.6858	10.3941	14.0761	9.43394	14.453	40.2604	24.144	11.9591	108.351	52.6374	3.25059	114.564
1274	786.599	1.90649	0.0808284	10.495	11.1696	0.0808284	0.0808284	13.3498	2.65892	11.097	0.0808284	4.77376	0.0808284	0.0808284	0.0808284	0.0808284	4.90074	2.74028	4.22376	3.5848	0.0808284	0.0808284	0.0808284	0.0808284	0.0808284	0.0808284	0.0808284	0.0808284	0.0808284	6.38779	0.0808284	0.0808284	0.0808284	0.0808284	22.6699	0.0808284	8.86039	1.34758	1.54834	0.0808284	7.70997	3.40589	0.0808284	20.3538	3.78584	0.0808284	0.0808284	13.8126	0.0808284
1085	786.655	1.63001	122.911	85.8786	119.582	98.7226	128.797	99.6834	63.0716	80.8285	86.5943	65.7259	82.6272	66.2085	94.9837	75.1927	100.871	66.595	112.578	107.191	2.65851	119.488	95.9708	89.0743	64.7559	93.255	71.3766	102.926	65.5891	99.1366	139.774	58.6231	60.3309	143.543	219.867	163.293	118.901	86.156	83.8515	124.863	90.3317	70.3811	94.4612	95.485	95.0026	0.0808284	91.9146	92.5125	0.0808284
1084	786.655	1.36879	3.79607	0.0808284	0.0808284	0.0808284	0.0808284	0.0808284	0.0808284	0.0808284	0.0808284	0.0808284	0.0808284	0.0808284	0.0808284	0.0808284	0.0808284	0.0808284	0.0808284	1.6526	750.53	0.0808284	0.0808284	0.0808284	0.0808284	0.0808284	0.0808284	0.0808284	0.0808284	0.0808284	0.0808284	0.0808284	0.0808284	0.0808284	0.0808284	0.0808284	0.0808284	0.0808284	0.755457	1.57215	0.0808284	0.0808284	0.0808284	0.0808284	0.0808284	0.0808284	0.0808284	0.0808284	0.0808284
1087	787.603	1.32171	606.02	313.731	322.691	419.984	547.073	332.467	355.976	272.945	394.018	291.09	392.084	206.64	353.35	396.057	184.76	331.729	292.41	397.377	275.42	340.303	41.1838	88.49	59.4647	147.461	68.9525	19.8827	192.867	332.264	401.546	26.1956	15.445	274.459	452.454	536.429	350.357	388.891	254.421	357.302	286.902	279.764	365.676	376.368	332.956	392.85	501.077	325.783	265.458
1826	787.603	1.82186	0.0808284	0.0808284	0.0808284	0.0808284	0.0808284	0.0808284	0.0808284	0.0808284	0.0808284	0.0808284	0.0808284	0.0808284	1.68463	0.0808284	0.0808284	1.67962	0.0808284	6.38156	0.0808284	0.0808284	0.0808284	0.0808284	0.0808284	0.0808284	0.0808284	0.0808284	0.0808284	1.01153	19.1799	0.0808284	0.0808284	0.0808284	0.0808284	0.0808284	0.0808284	3.25956	0.0808284	9.91033	8.84753	3.64314	0.0808284	0.0808284	8.77463	12.2681	13.6235	2.19222	11.1149
1086	787.604	1.00626	345.534	234.758	257.387	358.151	492.686	256.136	297.866	230.191	328.501	296.509	334.281	153.813	300.744	324.418	124.324	263.825	233.472	300.581	183.713	291.427	31.758	63.8556	43.9254	82.8049	73.2717	16.3357	144.701	0.0808284	340.118	15.7649	14.2341	284.76	431.468	0.0808284	314.922	305.178	0.0808284	280.621	0.0808284	230.837	308.097	344.845	287.458	317.184	0.0808284	263.039	0.0808284
1089	787.666	1.0147	35.063	22.2614	16.9261	27.2691	17.3824	34.3393	17.6048	25.5492	22.1712	31.5001	22.6218	25.9064	15.1489	18.7956	12.6388	18.04	0.0808284	17.0989	32.6407	0.0808284	0.0808284	10.1524	10.1575	0.0808284	18.3745	19.2366	18.4348	13.8034	18.3028	11.9124	11.2466	20.7456	40.6968	25.3399	37.1194	28.9324	30.249	34.4873	18.583	32.3584	21.0546	13.5288	25.113	22.3203	37.8608	21.9552	21.3695
1090	787.666	1.63546	271.841	195.195	157.087	184.871	237.583	260.372	133.575	196.218	167.679	171.659	129.833	181.03	148.703	99.5627	93.8845	114.712	144.011	150.963	145.625	96.2881	68.5781	61.16	46.964	81.429	64.8985	93.2321	60.1901	97.4825	167.109	59.9625	55.3127	109.007	279.149	145.145	278.09	227.65	200.375	332.473	184.004	235.913	156.731	173.742	201.047	168.483	258.321	173.791	166.987
1667	787.667	2.37759	2.52663	0.0808284	0.0808284	0.0808284	0.0808284	0.0808284	0.0808284	0.0808284	0.0808284	0.0808284	0.0808284	0.0808284	0.0808284	0.0808284	0.0808284	0.0808284	0.0808284	0.0808284	0.0808284	0.0808284	0.0808284	0.0808284	0.0808284	0.0808284	0.0808284	0.0808284	0.0808284	0.0808284	0.0808284	0.0808284	0.0808284	0.0808284	0.0808284	0.0808284	3.59379	0.0808284	0.0808284	8.3265	0.0808284	0.0808284	0.0808284	0.0808284	0.0808284	0.0808284	0.0808284	0.0808284	0.0808284
1092	788.611	1.32298	242.914	120.667	137.033	174.415	246.579	158.454	140.91	177.194	150.7	184.654	151.405	80.6904	176.163	196.974	82.8371	126.292	149.849	157.624	110.14	125.665	0.0808284	35.7686	23.5495	67.2303	24.5148	0.0808284	57.9044	153.964	169.863	12.705	9.80463	154.003	199.138	264.547	143.544	163.809	127.27	165.821	145.098	108.313	150.479	165.459	130.815	158.917	222.757	138.187	153.855
1091	788.611	1.01051	207.476	100.758	105.999	154.131	223.566	126.525	116.569	151.806	140.42	168.135	138.962	66.1048	155.256	150.655	55.8483	107.461	92.9727	131.728	81.3136	106.169	11.6871	28.0196	20.359	52.5792	20.5591	0.0808284	53.6617	152.171	131.942	12.3574	0.0808284	141.941	178.495	273.657	110.836	140.517	103.926	128.16	115.885	98.1072	137.559	145.718	113.132	123.103	180.93	109.299	118.518
1669	788.612	2.14946	7.34972	0.0808284	0.0808284	0.0808284	0.0808284	0.0808284	0.0808284	0.0808284	0.0808284	0.0808284	0.0808284	0.0808284	0.0808284	0.0808284	0.0808284	0.0808284	0.0808284	0.0808284	0.0808284	0.0808284	0.0808284	0.0808284	0.0808284	0.0808284	0.0808284	0.0808284	0.0808284	0.0808284	0.0808284	0.0808284	0.0808284	0.0808284	0.0808284	0.0808284	0.0808284	0.0808284	0.0808284	0.0808284	0.0808284	0.0808284	0.0808284	0.0808284	0.0808284	0.0808284	0.0808284	0.0808284	0.0808284
1094	788.669	1.0129	16.1609	10.5796	10.4585	13.2939	8.67047	13.6888	10.3067	15.6823	4.4284	13.099	8.46121	9.92774	5.01241	1.33269	6.91358	11.2007	9.66882	8.90885	12.3923	8.99421	3.66254	4.39807	5.46053	8.64087	7.44052	8.23373	6.62756	0.0808284	9.56776	7.16342	0.0808284	4.4027	16.5893	5.87729	17.2955	14.9185	14.5237	17.2431	6.00523	12.7066	10.7905	8.05568	10.0891	9.51944	13.5867	16.9478	1.17568
1095	788.67	1.63467	92.9929	83.0238	62.1778	71.5422	87.1713	108.443	55.1745	79.2264	67.2549	66.0194	55.1114	74.2376	55.5431	41.71	36.4916	42.8361	63.5634	59.9007	59.7112	37.1891	21.8218	20.5163	16.4653	28.8946	24.3735	35.2449	18.435	36.9506	71.1081	22.8705	18.5754	43.4402	114.901	54.5307	125.598	98.1234	80.864	152.247	72.4357	104.312	59.889	70.1403	84.1288	68.1413	118.496	76.5921	59.9167
1355	788.671	1.69824	32.3067	0.0808284	0.0808284	0.0808284	4.22284	2.5454	0.0808284	1.77675	0.0808284	0.0808284	0.0808284	0.0808284	0.0808284	0.0808284	0.0808284	0.0808284	0.0808284	0.0808284	0.0808284	0.0808284	0.0808284	0.0808284	0.0808284	0.0808284	0.0808284	0.0808284	0.0808284	0.0808284	0.0808284	0.0808284	0.0808284	0.0808284	0.0808284	0.0808284	0.0808284	0.0808284	0.0808284	0.0808284	3.47976	1.87234	0.0808284	0.0808284	0.0808284	0.0808284	0.622787	0.0808284	7.50458
1096	789.616	1.01375	81.2409	29.2043	31.1639	44.8135	78.6536	46.6448	37.8062	56.5188	44.7816	67.0302	38.3799	23.5401	56.5478	56.5334	17.0599	30.3686	29.1282	37.3664	25.8654	28.5562	0.0808284	8.66185	6.05051	16.3601	4.11098	0.0808284	17.4086	58.4832	42.4619	0.0808284	0.0808284	51.3707	57.8157	96.9412	37.2326	46.9043	37.3436	44.1527	31.1921	28.8246	40.165	43.6906	41.2837	38.9706	64.8063	35.8581	44.0359
1097	789.617	1.32506	95.5019	37.5687	36.1829	60.2831	92.5651	83.7688	41.6472	71.8494	53.5776	75.0358	38.3577	20.741	73.1171	73.7051	23.7373	39.9664	53.8127	45.129	29.0853	35.2721	0.0808284	8.96216	6.91847	20.9332	0.0808284	0.0808284	15.4601	60.4463	55.2783	0.0808284	0.0808284	67.8478	59.0009	106.32	37.6252	55.4572	48.9305	51.7324	48.6599	32.5449	45.8905	54.9559	45.5916	41.0588	62.3851	42.9852	58.394
1098	789.619	1.64205	10.6311	0.0808284	0.0808284	0.0808284	0.0808284	0.0808284	0.0808284	0.0808284	0.0808284	0.0808284	0.0808284	0.0808284	0.0808284	0.0808284	0.0808284	0.0808284	0.0808284	0.0808284	0.0808284	0.0808284	0.0808284	0.0808284	0.0808284	0.0808284	0.0808284	0.0808284	0.0808284	0.0808284	0.0808284	0.0808284	0.0808284	0.0808284	0.0808284	0.0808284	0.0808284	0.0808284	0.0808284	0.0808284	0.0808284	0.0808284	0.0808284	0.0808284	0.0808284	0.0808284	0.0808284	0.0808284	0.0808284
1101	789.674	1.63946	25.2735	20.7092	12.5114	15.2168	20.1206	0.0808284	8.89299	18.9692	14.4967	16.651	10.8861	18.2887	0.0808284	6.03767	5.90645	9.58147	11.4149	10.5553	12.1969	4.82197	0.0808284	2.11672	0.0808284	0.0808284	2.13432	0.0808284	0.0808284	4.11634	15.1636	0.0808284	0.0808284	0.0808284	26.621	8.69443	34.2267	23.0266	19.3596	33.0344	17.2685	23.0526	13.5438	17.0794	17.6922	14.8788	26.1367	15.9072	14.0924
1100	789.674	1.02485	0.0808284	1.57598	0.0808284	0.0808284	0.0808284	6.28826	0.0808284	0.0808284	0.0808284	0.0808284	0.0808284	0.0808284	0.0808284	0.0808284	0.0808284	0.0808284	2.45398	0.0808284	0.0808284	0.0808284	0.0808284	0.0808284	0.0808284	0.0808284	0.0808284	0.0808284	0.0808284	0.0808284	0.0808284	0.0808284	0.0808284	0.0808284	0.0808284	0.915339	1.74075	0.0808284	0.0808284	3.72732	3.65372	1.59786	0.0808284	0.0808284	0.0808284	0.0808284	0.0808284	3.19987	0.0808284
1102	790.619	1.01063	18.5814	4.89357	7.17456	9.83433	17.3705	10.2037	8.4162	13.9234	10.1967	15.527	8.99508	5.31672	10.3634	12.476	6.126	7.13223	7.31424	6.3072	8.0052	6.91646	0.0808284	0.0808284	0.0808284	0.0808284	0.0808284	0.0808284	3.50429	15.3538	11.283	0.0808284	0.0808284	12.6191	13.9623	25.1552	7.77591	11.5542	9.05217	7.50754	8.10841	7.05608	8.91596	11.0553	8.95241	9.20854	12.9473	6.69236	11.6201
1103	790.62	1.32389	25.5719	6.72819	8.85389	9.76025	18.5612	13.1465	7.14591	17.4272	9.2186	17.703	0.0808284	0.0808284	12.5741	15.0766	0.0808284	5.83299	8.62806	9.93462	5.73451	3.17189	0.0808284	0.0808284	0.0808284	5.00303	0.0808284	0.0808284	0.0808284	10.2886	12.3298	0.0808284	0.0808284	11.0522	12.2625	18.5896	8.18809	9.14352	8.33136	12.8632	12.0403	6.96994	10.1419	12.6743	10.0564	5.8909	12.3983	8.94243	14.0123
1712	790.678	1.64831	0.0808284	0.0808284	0.0808284	0.0808284	0.0808284	0.0808284	0.0808284	0.0808284	0.0808284	0.0808284	0.0808284	0.0808284	0.0808284	0.0808284	0.0808284	0.0808284	0.0808284	0.0808284	0.0808284	0.0808284	0.0808284	0.0808284	0.0808284	0.0808284	0.0808284	0.0808284	0.0808284	0.0808284	0.0808284	0.0808284	0.0808284	0.0808284	0.0808284	0.0808284	2.32464	0.0808284	0.0808284	3.01988	0.0808284	0.743716	0.0808284	0.0808284	0.0808284	0.0808284	0.706341	0.0808284	0.0808284
1106	792.587	1.3103	13.491	7.39637	13.4412	8.33245	20.5166	14.9179	10.5662	13.2357	6.95067	10.8924	10.8955	15.9363	7.99698	15.0374	23.8747	11.1452	9.27797	11.4814	22.0134	19.8774	20.9196	17.4492	18.4655	21.6981	15.7412	0.0808284	12.7393	17.3359	19.3843	21.2816	19.2912	11.5086	11.8162	13.7024	8.50505	6.73674	10.1103	9.8592	7.19755	9.76151	9.77545	10.6448	10.6623	8.40038	9.53069	8.91969	12.242
2228	792.59	0.99748	0.0808284	0.0808284	0.0808284	0.0808284	0.0808284	0.0808284	0.0808284	0.0808284	0.0808284	0.0808284	0.0808284	0.0808284	11.0254	0.0808284	23.0942	11.8664	0.0808284	18.7789	0.0808284	0.0808284	0.0808284	0.0808284	0.0808284	0.0808284	0.0808284	0.0808284	14.7751	26.4363	13.5399	0.0808284	0.0808284	0.0808284	0.0808284	20.1491	0.0808284	0.0808284	0.0808284	0.0808284	0.0808284	0.0808284	10.8265	12.6219	16.9609	10.4215	15.1863	0.0808284	10.6737
1108	793.592	1.31027	6.55807	0.0808284	6.05179	3.55622	7.55573	6.29778	5.48657	7.35269	3.75735	4.99792	5.40966	9.57994	2.76158	8.96352	12.0727	6.04864	4.71948	5.34042	10.5921	0.0808284	9.44026	7.79249	9.02857	10.5104	9.21114	0.0808284	6.60257	0.0808284	11.0511	0.0808284	0.0808284	6.49461	6.54976	7.21711	5.07254	0.0808284	4.46001	5.50397	2.87151	4.0733	4.85446	3.95593	0.0808284	4.63461	3.75051	2.93649	6.31587
1107	793.594	0.995999	9.16586	4.52815	8.07985	5.09293	8.53419	7.37001	6.50106	6.23393	7.23405	6.37134	7.83964	8.80185	0.0808284	9.97873	11.4223	5.76302	0.0808284	8.13396	0.0808284	0.0808284	10.0967	0.0808284	0.0808284	0.0808284	0.0808284	0.0808284	7.58756	0.0808284	0.0808284	0.0808284	0.0808284	0.0808284	9.15717	10.0548	0.0808284	6.0261	5.66455	5.76662	0.0808284	0.0808284	5.35776	0.0808284	0.0808284	0.0808284	0.0808284	0.0808284	0.0808284
1110	794.605	1.30805	42.0433	28.4541	40.0109	34.3557	44.0172	52.7517	40.8153	40.7413	34.4729	38.8184	40.1376	54.8194	21.7944	50.9134	88.2881	33.8765	37.0085	36.4357	55.2963	48.849	73.8313	48.3284	108.616	97.4808	63.4038	59.76	49.4238	0.0808284	62.1657	87.327	94.4093	34.92	42.146	41.3143	18.9296	0.0808284	35.3894	35.7315	27.6981	42.0985	31.785	32.811	49.4218	36.4898	30.6628	30.6977	36.1409
2232	794.606	0.997815	0.0808284	0.0808284	0.0808284	0.0808284	0.0808284	0.0808284	0.0808284	0.0808284	0.0808284	0.0808284	0.0808284	0.0808284	0.0808284	0.0808284	0.0808284	0.0808284	0.0808284	38.1861	38.5823	0.0808284	0.0808284	0.0808284	77.6682	0.0808284	0.0808284	30.0131	43.6229	0.0808284	0.0808284	0.0808284	0.0808284	42.8123	53.2615	0.0808284	22.0404	38.1964	0.0808284	0.0808284	26.1687	0.0808284	35.7269	0.0808284	0.0808284	36.7091	0.0808284	0.0808284	33.8782
1112	795.608	1.31065	17.5219	10.4838	21.9307	15.6297	21.1585	23.7552	18.208	17.4861	12.7726	15.5774	20.3251	27.3114	9.74001	23.9763	43.2899	16.1734	17.3727	15.5577	24.2675	20.7495	33.0798	20.4886	37.7934	41.0697	26.146	25.8682	19.9128	20.7144	27.05	34.9838	32.3429	16.8158	21.0614	24.1266	9.1504	11.2514	16.0843	15.4008	14.5848	17.486	14.595	16.544	21.3131	14.7652	13.6762	14.2205	16.8788
2528	795.61	1.00005	0.0808284	0.0808284	0.0808284	0.0808284	0.0808284	0.0808284	0.0808284	0.0808284	0.0808284	0.0808284	0.0808284	0.0808284	0.0808284	0.0808284	0.0808284	0.0808284	0.0808284	0.0808284	0.0808284	0.0808284	0.0808284	14.2106	28.169	28.4954	21.3068	0.0808284	23.8306	0.0808284	21.0226	0.0808284	0.0808284	21.618	0.0808284	26.5704	0.0808284	21.2473	0.0808284	15.8471	0.0808284	22.5122	17.2739	0.0808284	0.0808284	0.0808284	14.2843	0.0808284	17.0027
1114	796.618	1.31211	24.1729	15.6817	20.646	11.8092	24.4635	28.9096	18.2151	20.7943	12.8743	23.2236	21.0227	30.2807	8.54438	23.3072	41.5432	15.7016	16.2952	15.5024	24.3321	26.606	31.3763	19.2536	35.5935	39.193	25.0972	33.4593	24.704	22.2843	29.2653	32.1515	27.8609	20.9991	22.3158	21.3934	9.81453	12.9553	14.7409	18.0672	15.4804	16.978	15.9542	17.4548	20.8223	22.6675	15.9324	15.1247	20.7749
1113	796.619	1.00447	25.1535	17.7395	22.1056	15.5487	23.1476	27.1141	23.0384	19.0231	15.4496	24.9291	25.2057	27.2469	11.032	0.0808284	33.2289	0.0808284	15.7012	18.2262	18.6316	26.6678	29.7562	14.7149	26.8183	30.091	19.3451	19.0754	0.0808284	27.0365	0.0808284	0.0808284	0.0808284	0.0808284	26.1028	28.4004	10.9875	17.8005	14.9443	16.9901	11.6735	22.9077	16.674	16.3627	25.7841	25.1837	20.6525	13.6853	21.312
1115	797.62	1.00549	11.3058	5.45238	10.3469	5.5232	8.86163	12.4035	10.5531	9.27113	8.71472	9.21685	10.2797	11.9643	5.09295	9.24017	13.0085	6.94132	7.51365	7.85839	8.61002	12.2572	10.0146	7.30296	11.8365	14.0542	0.0808284	0.0808284	0.0808284	0.0808284	0.0808284	0.0808284	0.0808284	11.5795	11.0851	0.0808284	0.0808284	0.0808284	7.2747	0.0808284	5.67696	0.0808284	0.0808284	8.17364	0.0808284	10.8814	0.0808284	5.63151	0.0808284
1116	797.622	1.31287	8.72555	5.89475	8.43637	4.31593	6.76914	11.6912	7.02413	7.05669	4.46545	8.60536	7.1475	14.1535	4.18395	8.18886	16.8777	6.53881	8.0196	6.79854	10.2864	9.05477	12.848	6.8845	14.3099	17.4382	10.6024	0.0808284	10.5858	6.83647	11.2868	13.9481	0.0808284	7.05599	8.71726	7.70381	0.0808284	6.29569	5.64199	6.96802	7.02824	6.08475	6.59151	6.39703	7.79793	9.04776	4.62832	0.0808284	9.15096
2236	797.624	1.00428	0.0808284	0.0808284	0.0808284	0.0808284	0.0808284	0.0808284	0.0808284	0.0808284	0.0808284	0.0808284	0.0808284	0.0808284	0.0808284	0.0808284	0.0808284	0.0808284	0.0808284	0.0808284	0.0808284	0.0808284	0.0808284	0.0808284	0.0808284	0.0808284	8.91151	0.0808284	11.1192	13.8299	10.6195	0.0808284	0.0808284	0.0808284	0.0808284	11.8435	3.95783	7.74316	0.0808284	6.97994	0.0808284	8.97442	6.65415	0.0808284	11.1833	0.0808284	7.99438	0.0808284	9.98839
1117	797.652	1.63266	3.88833	0.0808284	5.91207	4.23962	7.32185	6.12537	2.00198	3.71065	3.08173	1.79298	4.85996	0.0808284	2.38084	2.10734	5.22253	3.22883	2.17695	4.63543	5.93083	6.08282	4.10868	6.21598	0.0808284	0.0808284	1.06018	3.012	0.0808284	2.34716	6.42681	0.0808284	0.0808284	12.0579	10.5537	6.90572	10.7158	1.68428	2.22958	5.03681	4.85825	2.70225	0.0808284	2.82317	5.46247	3.44902	5.2024	5.13033	5.11715
1119	798.607	1.318	5.18898	2.69461	4.49452	0.0808284	7.01092	7.12698	0.0808284	8.60868	0.0808284	4.58275	0.0808284	5.49244	2.85629	6.66233	5.41255	4.25129	0.0808284	2.43611	0.0808284	3.25194	0.0808284	0.0808284	0.0808284	0.0808284	0.0808284	0.0808284	0.0808284	0.0808284	0.0808284	0.0808284	0.0808284	5.48032	0.0808284	4.45103	3.7436	0.0808284	3.47251	4.19774	3.93718	2.61452	2.49501	3.75915	4.24719	2.85452	3.24856	3.37582	3.53883
1118	798.612	1.00654	5.58774	0.0808284	3.91807	5.83606	9.29871	4.30068	5.76717	8.84051	4.11694	4.95011	4.40752	4.85761	3.21384	6.46852	6.18457	4.88025	0.0808284	0.0808284	3.04043	5.37729	4.20689	0.0808284	0.0808284	5.90307	0.0808284	0.0808284	4.24758	0.0808284	5.29635	0.0808284	0.0808284	8.49738	4.66429	5.26771	0.0808284	4.8591	3.50087	4.15598	0.0808284	2.50784	0.0808284	4.54392	3.82761	3.63588	3.4085	4.32268	3.75286
1425	798.655	1.6327	0.0808284	0.0808284	0.0808284	0.0808284	2.71045	1.63887	0.0808284	0.0808284	0.0808284	0.0808284	0.0808284	0.0808284	0.0808284	0.0808284	1.19261	0.0808284	0.0808284	0.789505	0.0808284	0.0808284	0.0808284	0.0808284	0.0808284	0.0808284	0.0808284	0.0808284	0.0808284	0.0808284	0.0808284	0.0808284	0.0808284	3.61921	4.31374	0.0808284	3.81075	0.0808284	0.0808284	1.31115	0.0808284	0.0808284	0.0808284	0.0808284	0.0808284	0.0808284	1.38081	0.0808284	0.0808284
1121	799.668	1.02826	9.80486	5.63268	14.1073	7.78823	11.8816	12.7053	7.3503	10.2775	11.0469	7.23541	8.28731	9.29777	8.34002	5.33743	10.7401	7.9013	6.29786	5.5334	15.6342	11.4749	8.51407	10.4761	5.93351	10.8912	5.81874	12.6663	7.96107	0.0808284	7.72099	9.44899	7.51454	10.6395	27.3577	22.2207	15.0092	9.03791	5.80266	10.3081	7.98851	4.77543	10.8883	9.77105	9.63597	8.06029	8.80625	9.09654	6.52457
[truncated: 222 more columns]

## Sheet: Plasma_feature_NEG
			AS104	AS11	AS110	AS111	AS114	AS117	AS122	AS127	AS128	AS132	AS133	AS136	AS14	AS141	AS144	AS145	AS147	AS148	AS149	AS157	AS159	AS165	AS166	AS168	AS171	AS178	AS191	AS192	AS193	AS195	AS196	AS201	AS207	AS209	AS24	AS33	AS39	AS49	AS5	AS50	AS55	AS56	AS66	AS69	AS71	AS77	AS78
ID	M/Z	RT	AS0	AS0	AS0	AS0	AS0	AS0	AS0	AS0	AS0	AS0	AS0	AS0	AS0	AS0	AS0	AS0	AS0	AS0	AS0	AS0	AS0	AS0	AS0	AS0	AS0	AS0	AS0	AS0	AS0	AS0	AS0	AS0	AS0	AS0	AS0	AS0	AS0	AS0	AS0	AS0	AS0	AS0	AS0	AS0	AS0	AS0	AS0
6	61.9884	6.43207	210.458	318.671	205.741	242.21	244.807	210.696	237.747	206.818	233.554	220.101	231.254	313.08	357.375	0.331201	306.332	259.821	272.968	263.999	290.328	218.603	193.844	221.307	230.558	237.607	253.779	263.17	198.655	198.048	265.893	227.798	230.49	356.33	0.331201	0.331201	0.331201	0.331201	0.331201	0.331201	315.373	0.331201	291.618	280.473	312.573	0.331201	0.331201	249.411	213.173
9	74.0247	1.5278	77.7244	85.348	79.1882	80.1261	88.4088	84.4571	82.7767	76.1557	76.6157	67.9233	74.2516	84.9272	75.1225	79.2951	80.3159	76.3677	75.3604	77.273	79.4939	80.9828	73.4255	76.909	69.0633	81.4544	75.7327	67.5778	74.9023	74.6757	78.9608	81.3634	79.7332	78.2983	76.0878	81.8445	72.9518	91.1061	86.3431	80.738	81.1209	88.443	83.3419	79.6099	74.685	74.606	86.5092	82.3416	83.2357
10	78.9186	1.93791	26.4252	95.2563	70.9192	49.175	73.496	46.7451	60.7673	50.9145	37.4003	22.2917	51.395	168.997	43.4232	145.395	44.8238	108.146	26.5724	174.956	220.774	105.801	182.289	207.131	145.77	174.216	138.903	176.863	98.6485	76.0732	68.1179	108.213	128.162	38.0923	60.2992	92.4463	68.0417	16.9033	29.9613	101.664	32.1575	13.2995	50.2965	70.9287	62.1969	103.842	38.7701	19.0763	42.4824
1758	78.9591	10.8383	0.331201	0.331201	0.331201	0.331201	13.3559	32.5187	13.5589	34.56	74.7678	16.9336	2.73724	0.331201	0.331201	0.331201	18.7856	0.331201	0.331201	4.78267	0.331201	29.2024	15.1067	0.331201	0.331201	0.331201	10.8183	28.3548	0.331201	2.65567	0.331201	78.802	0.331201	0.331201	0.331201	0.331201	0.331201	0.331201	0.331201	0.331201	0.331201	0.331201	0.331201	0.331201	0.331201	0.331201	0.331201	0.331201	0.331201
11	80.9165	1.93721	26.1228	95.1563	76.2956	50.3392	74.9894	45.8173	61.5262	52.2713	38.1832	22.6587	52.5494	170.953	47.6456	144.6	47.7589	107.531	26.4147	178.04	224.55	107.555	182.555	207.64	146.764	172.004	140.036	180.786	100.233	77.0508	69.7964	111.598	127.725	39.9415	55.9666	90.4414	68.4732	13.4466	27.4285	103.91	34.1204	16.1537	47.1395	72.8238	65.0687	106.535	43.2911	22.8939	42.5865
3304	82.9541	1.21244	0.331201	0.331201	0.331201	0.331201	0.331201	0.331201	0.331201	0.331201	0.331201	0.331201	0.331201	0.331201	0.331201	0.331201	0.331201	0.331201	0.331201	0.331201	0.331201	0.331201	0.331201	0.331201	0.331201	0.331201	0.331201	0.331201	0.331201	0.331201	0.331201	0.331201	0.331201	0.331201	0.331201	0.331201	0.331201	0.331201	0.331201	0.331201	0.331201	0.331201	0.331201	0.331201	0.331201	0.331201	0.331201	0.331201	0.331201
13	87.0034	1.25979	22.5658	50.2698	40.4814	40.4904	35.6617	40.0642	53.2757	42.8483	49.3622	35.1165	40.5304	43.4497	42.0259	47.8084	56.8738	55.2529	51.5782	47.8054	59.7624	44.312	57.8322	58.9627	65.9719	67.3716	71.2663	70.3976	52.4009	43.7154	57.7605	78.4985	56.7791	32.0564	24.3743	35.4854	39.3623	47.3147	50.3133	36.1077	57.8127	56.7976	42.7131	48.6175	49.1321	49.2597	43.5577	43.4678	35.0179
14	87.0034	1.52503	19.5155	0.331201	33.8632	28.9467	21.2862	31.2004	64.6111	36.0676	60.4283	13.3761	29.3972	19.3595	38.9017	25.1618	31.2404	26.7284	60.6153	21.7501	32.0453	16.6938	31.3919	35.1772	63.2455	37.6667	69.5749	77.7826	28.9979	50.4109	27.7774	82.2274	65.0071	13.5412	6.69362	13.5224	45.411	44.601	41.565	32.9068	49.2661	47.0627	31.8656	33.3975	46.0134	72.37	38.0618	27.8018	18.5828
16	87.0034	2.46103	0.331201	0.331201	13.94	0.331201	0.331201	0.331201	0.331201	0.331201	0.331201	0.331201	0.331201	0.331201	0.331201	6.01257	0.331201	0.331201	5.09379	8.44922	0.331201	0.331201	5.90426	14.6377	18.608	9.58207	13.4177	0.331201	0.331201	0.331201	0.331201	0.331201	0.331201	0.331201	0.331201	0.331201	0.331201	0.331201	20.4923	16.6589	0.331201	0.331201	5.5771	0.331201	0.331201	0.331201	0.331201	9.60449	7.09577
15	87.0034	1.90528	128.132	298.351	149.913	160.692	146.257	182.839	203.005	176.207	193.792	131.031	151.118	151.773	171.077	152.084	148.76	171.324	161.313	163.075	172.646	147.33	173.436	168.86	176.84	195.424	187.564	0.331201	159.356	151.596	166.21	274.631	206.424	145.586	145.248	161.553	0.331201	169.161	175.042	147.678	238.448	0.331201	162.815	179.891	215.001	218.397	0.331201	160.44	137.966
3578	87.0034	8.53772	0.331201	0.331201	0.331201	0.331201	0.331201	0.331201	0.331201	0.331201	0.331201	0.331201	0.331201	0.331201	0.331201	0.331201	0.331201	0.331201	0.331201	0.331201	0.331201	0.331201	0.331201	0.331201	0.331201	0.331201	0.331201	0.331201	0.331201	86.6897	0.331201	0.331201	0.331201	42.5083	0.331201	0.331201	0.331201	0.331201	0.331201	0.331201	0.331201	0.331201	0.331201	0.331201	0.331201	0.331201	0.331201	0.331201	0.331201
31	87.0035	14.9485	253.103	298.633	273.511	277.902	291.463	260.281	280.604	270.981	281.042	230.738	259.388	283.133	319.95	265.132	302.947	280.421	307.516	296.008	329.931	303.712	303.024	313.692	303.232	327.804	340.573	323.192	304.634	290.917	349.295	371.762	307.336	296.5	298.143	341.072	313.374	325.224	315.804	310.506	313.54	337.097	299.376	310.453	305.907	308.054	340.863	304.997	262.949
29	87.0035	10.9409	0.331201	18.4627	2.40707	0.331201	0.331201	0.331201	0.331201	2.30301	4.69676	0.331201	0.331201	0.331201	2.60515	7.09207	5.15861	5.50184	0.331201	2.60403	0.331201	0.331201	0.331201	2.90803	0.331201	2.99821	0.331201	24.1829	0.331201	0.331201	0.331201	0.331201	15.6303	0.331201	0.331201	0.331201	0.331201	17.3696	9.50291	0.331201	0.331201	0.331201	2.60996	0.331201	71.031	0.331201	0.331201	0.331201	0.331201
17	87.0036	3.02239	493.615	570.949	508.839	554.751	561.671	529.047	620.069	615.148	649.62	496.126	558.461	480.365	647.006	533.34	598.48	547.729	549.408	619.487	659.547	560.497	620.515	632.486	582.834	668.634	632.72	852.264	567.3	533.379	642.879	812.178	539.405	491.442	574.252	603.49	767.554	564.231	557.469	529.491	577.654	818.61	501.896	552.731	586.205	566.423	772.145	555.315	499.722
2561	87.0036	11.6236	0.331201	0.331201	0.331201	0.331201	0.331201	0.331201	0.331201	0.331201	4.79817	0.331201	0.331201	0.331201	0.331201	0.331201	0.331201	0.331201	0.331201	0.331201	0.331201	0.331201	0.331201	0.331201	0.331201	0.331201	6.02943	5.93507	0.331201	0.331201	0.331201	0.331201	10.9558	0.331201	8.59688	5.6972	0.331201	0.331201	3.16429	15.1561	0.331201	12.3842	0.331201	0.331201	0.331201	0.331201	5.10396	0.331201	0.331201
32	88.0404	7.87988	19.5259	19.2659	16.1022	28.7561	19.5271	14.7977	21.1303	30.6483	29.5002	30.7403	15.2566	0.331201	45.3561	16.0422	9.69742	14.8585	23.7683	25.3079	0.331201	19.8383	33.7024	35.8515	0.331201	26.1843	33.0775	0.331201	15.2069	21.3318	27.9842	53.8465	17.1893	0.331201	21.3175	16.853	18.0327	24.7957	17.8163	9.65681	23.7472	0.331201	14.4147	27.5029	13.585	10.2541	0.331201	19.3023	18.9555
3788	88.0404	7.91463	0.331201	0.331201	0.331201	0.331201	0.331201	0.331201	0.331201	0.331201	0.331201	0.331201	0.331201	0.331201	0.331201	0.331201	0.331201	0.331201	0.331201	0.331201	0.331201	0.331201	0.331201	0.331201	0.331201	0.331201	0.331201	0.331201	0.331201	0.331201	0.331201	0.331201	0.331201	0.331201	0.331201	0.331201	0.331201	0.331201	0.331201	0.331201	0.331201	0.331201	0.331201	0.331201	0.331201	0.331201	0.331201	0.331201	0.331201
35	89.0243	7.12038	98.3421	103.418	83.8741	86.6831	90.6577	95.4471	127.981	70.5212	84.6677	82.8493	87.4186	70.8838	112.152	85.2116	92.0492	87.2695	69.0171	85.4345	90.4145	124.46	103.14	102.039	99.433	93.5341	101.668	81.2533	94.7228	78.3176	107.342	114.596	86.2214	96.2252	87.0397	107.524	100.77	106.202	86.6337	69.6753	173.777	65.6458	98.9682	97.0259	80.1848	87.8529	78.6707	90.5015	94.897
33	89.0244	5.48645	980.697	766.371	915.097	958.684	902.642	773.008	901.74	1042.72	1039.93	893.073	835.202	829.632	1088.45	914.201	861.005	667.36	1023.62	1037.46	974.104	932.714	1051.71	1009.04	1009.13	988.03	1156.41	837.443	856.533	1036.65	1124.03	1152.39	871.385	805.95	957.914	1045.2	709.789	943.538	744.561	693.654	967.954	657.93	758.194	985.679	782.492	829.062	653.002	662.465	785.472
2593	89.0244	1.89053	0.331201	0.331201	0.331201	0.331201	0.331201	0.331201	0.331201	0.331201	0.331201	0.331201	0.331201	0.331201	0.331201	0.331201	0.331201	0.331201	0.331201	0.331201	0.331201	0.331201	0.331201	0.331201	0.331201	0.331201	0.331201	0.331201	0.331201	0.331201	0.331201	0.331201	0.331201	0.331201	0.331201	0.331201	0.331201	0.331201	0.331201	0.331201	0.331201	0.331201	0.331201	0.331201	0.331201	0.331201	0.331201	0.331201	0.331201
36	90.0277	5.48591	50.7445	26.2625	42.8548	44.3902	39.0295	36.1102	42.3898	59.9188	54.2237	44.228	34.1221	32.6717	53.258	43.5995	34.3524	23.3584	53.8906	57.6423	47.8683	39.1105	50.6146	55.8391	52.92	46.3554	65.2244	35.3893	35.2015	56.3208	59.4029	64.2389	39.8341	30.3	50.0364	51.0887	24.3548	37.9845	28.4392	22.6288	36.7654	20.8338	22.316	44.1827	33.9478	31.4409	20.7012	18.8826	31.123
2484	91.0035	0.904788	0.331201	0.331201	0.331201	0.331201	0.331201	20.8646	17.8844	5.60689	19.8952	0.331201	0.331201	0.331201	2.91858	0.331201	0.331201	0.331201	10.2466	10.7365	3.11731	0.331201	0.331201	0.331201	0.331201	0.331201	0.331201	0.331201	0.331201	0.331201	0.331201	0.331201	0.331201	0.331201	0.331201	0.331201	122.879	46.1409	25.1425	139.774	0.331201	0.331201	5.51367	0.331201	18.1383	0.331201	0.331201	14.0591	0.331201
47	96.9656	11.427	346.11	109.22	342.763	401.371	418.82	367.157	0.331201	341.724	404.47	0.331201	472.909	0.331201	0.331201	0.331201	0.331201	493.458	494.406	578.877	618.413	0.331201	0.331201	0.331201	0.331201	0.331201	0.331201	0.331201	565.538	490.475	536.77	751.837	0.331201	0.331201	0.331201	0.331201	0.331201	0.331201	0.331201	0.331201	10.2412	0.331201	0.331201	0.331201	0.331201	0.331201	0.331201	0.331201	0.331201
48	100.004	1.52767	39.2374	42.4562	43.4596	45.2221	45.3283	43.168	46.0367	39.467	39.5573	38.6749	41.5257	44.3686	39.2311	47.0413	47.755	44.3523	36.7474	40.9978	42.7909	40.7464	41.4473	36.2477	39.8415	43.0282	44.9274	41.1453	39.9094	42.0104	42.9384	44.0835	40.1929	41.4618	41.0976	42.7358	42.5191	43.1782	47.0383	42.853	46.3165	50.2047	42.4746	42.9936	44.7297	42.509	46.0761	44.9377	45.7038
3212	101.024	7.11972	0.331201	0.331201	0.331201	0.331201	0.331201	0.331201	0.331201	0.331201	0.331201	0.331201	0.331201	0.331201	0.331201	0.331201	0.331201	0.331201	0.331201	0.331201	0.331201	0.331201	0.331201	0.331201	0.331201	0.331201	0.331201	0.331201	0.331201	0.331201	0.331201	0.331201	0.331201	0.331201	0.331201	0.331201	0.331201	0.331201	0.331201	0.331201	0.331201	0.331201	0.331201	0.331201	0.331201	0.331201	0.331201	0.331201	0.331201
51	103.04	4.14141	54.1124	42.4387	72.7181	82.6221	31.0303	48.1768	24.8372	85.5323	88.9475	25.3776	105.376	32.3746	133.383	12.6094	41.0451	17.1333	38.3416	64.5791	59.1056	66.0625	174.254	63.0921	114.155	17.7764	114.38	69.2163	79.1581	77.2788	194.108	96.644	57.0254	22.6654	85.9012	54.3317	94.546	29.1009	26.6813	40.9287	37.3786	45.9411	53.4861	29.5328	33.7507	160.829	19.7415	10.5903	32.9113
50	103.04	3.90911	0.331201	0.331201	0.331201	0.331201	0.331201	0.331201	0.331201	0.331201	0.331201	0.331201	0.331201	0.331201	11.6442	0.331201	0.331201	0.331201	0.331201	0.331201	0.331201	0.331201	0.331201	0.331201	0.331201	0.331201	10.0514	0.331201	0.331201	22.1443	0.331201	0.331201	0.331201	0.331201	0.331201	0.331201	0.331201	0.331201	0.331201	0.331201	0.331201	0.331201	0.331201	0.331201	0.331201	0.331201	0.331201	0.331201	0.331201
52	104.035	8.75245	30.7924	33.8625	39.9097	40.3599	42.234	34.8379	41.3302	43.7969	47.748	28.1624	43.7319	17.1933	57.2089	33.0882	31.8933	39.2249	28.6584	32.0238	19.4638	47.9906	29.4906	35.7989	31.4309	36.6053	28.3059	32.2911	43.8556	30.0076	47.6599	43.0348	31.2512	37.4104	32.3227	37.9965	45.2643	27.9437	25.9452	27.1467	56.8521	25.0169	50.2045	47.7762	37.0935	47.8009	30.149	35.4323	24.2046
53	105.019	7.50474	0.331201	0.331201	0.331201	0.331201	0.331201	0.331201	0.331201	3.42247	0.331201	0.331201	0.331201	233.331	17.7278	17.0666	48.282	0.331201	21.7206	7.55311	301.497	15.1665	174.367	100.85	178.725	80.33	301.122	131.447	49.184	7.65028	46.7122	160.605	90.5947	0.331201	0.331201	0.331201	0.331201	0.331201	0.331201	0.331201	0.331201	0.331201	0.331201	0.331201	0.331201	0.331201	0.331201	0.331201	0.331201
54	112.052	2.78265	187.949	137.129	235.078	188.502	178.808	171.135	195.832	226.702	130.892	179.562	207.228	162.196	248.785	226.654	195.013	276.46	210.756	231.902	194.783	152.987	201.773	213.137	254.048	229.459	237.567	213.129	282.637	261.774	165.574	288.291	249.157	230.104	170.586	256.881	94.7903	227.357	203.165	149.274	206.505	132.474	229.042	187.038	231.708	225.646	139.735	156.682	138.017
3122	112.635	6.78849	0.331201	0.331201	0.331201	0.331201	0.331201	0.331201	0.331201	0.331201	0.331201	0.331201	0.331201	0.331201	0.331201	0.331201	0.331201	0.331201	0.331201	0.331201	0.331201	0.331201	3.94793	0.331201	8.79493	0.331201	9.17994	0.331201	4.43758	0.331201	0.331201	16.5383	0.331201	0.331201	0.331201	0.331201	0.331201	0.331201	0.331201	0.331201	0.331201	0.331201	0.331201	0.331201	0.331201	0.331201	0.331201	0.331201	0.331201
55	112.986	6.77454	1484.76	1548.8	1565.84	1635.93	1736.3	1459.49	1734.08	1597.44	1540.05	1392.58	1566.19	1714.6	1885.68	1727.02	1821.73	1632.27	1633.94	1664.91	2030.92	1846.98	2191.48	2135.81	2128.6	2253.32	2237.59	2118.56	1791.44	1551.64	1723.31	2795.41	1848.08	1648.25	1517.92	1786.94	1371.23	1548.44	1523.02	1304.79	1712.56	1300.16	1651.84	1635.98	1632.51	1659.13	1433	1502.48	1547.85
3815	113.035	8.84636	0.331201	0.331201	0.331201	0.331201	0.331201	0.331201	0.331201	0.331201	0.331201	0.331201	0.331201	0.331201	0.331201	0.331201	0.331201	0.331201	0.331201	0.331201	0.331201	0.331201	0.331201	0.331201	0.331201	0.331201	0.331201	0.331201	0.331201	0.331201	0.331201	0.331201	0.331201	0.331201	0.331201	0.331201	0.331201	0.331201	0.331201	0.331201	0.331201	0.331201	0.331201	0.331201	0.331201	0.331201	0.331201	0.331201	0.331201
57	113.989	6.77172	46.7178	42.3247	45.4115	49.8014	51.7938	41.4619	47.2712	50.9716	48.5811	39.3002	52.8141	56.3382	57.4184	54.9089	58.3233	49.157	51.2233	51.1476	69.6926	56.7202	69.0225	77.2841	71.5299	82.4915	81.1948	76.0415	54.9314	51.2716	53.3398	107.112	56.0382	46.8091	49.7621	55.0062	39.1505	42.6756	43.3715	35.6041	46.6693	33.2675	46.5769	43.3323	46.6397	52.2738	41.0148	40.531	47.19
58	114.056	6.90615	20.8621	25.4854	0.331201	25.4445	14.2064	17.9324	40.869	0.331201	0.331201	29.85	0.331201	0.331201	19.8286	24.2709	0.331201	18.0908	0.331201	16.0496	15.8071	17.105	0.331201	17.8374	26.9803	22.1111	0.331201	0.331201	19.8178	30.7092	18.2471	37.0717	0.331201	24.2713	0.331201	23.6524	17.1489	54.4757	22.81	0.331201	36.3291	0.331201	0.331201	21.4735	11.0818	0.331201	0.331201	0.331201	11.9175
3454	115.004	10.0589	0.331201	0.331201	0.331201	0.331201	0.331201	0.331201	0.331201	0.331201	0.331201	0.331201	0.331201	0.331201	0.331201	0.331201	0.331201	0.331201	0.331201	0.331201	0.331201	0.331201	0.331201	0.331201	0.331201	0.331201	14.0824	0.331201	0.331201	0.331201	0.331201	0.331201	0.331201	0.331201	0.331201	0.331201	0.331201	0.331201	0.331201	0.331201	0.331201	0.331201	0.331201	0.331201	0.331201	0.331201	0.331201	0.331201	0.331201
59	115.04	1.86223	145.472	178.775	140.832	131.123	99.0305	156.935	162.813	169.406	191.672	88.4352	168.74	74.9666	270.593	110.23	123.872	120.77	101.937	146.336	152.016	147.351	168.812	155.432	202.646	147.427	187.024	140.895	175.024	156.947	216.268	192.89	201.43	128.217	149.902	156.86	106.17	129.157	108.348	92.2091	220.623	98.0364	125.233	146.156	167.705	150.475	96.8117	91.4007	132.823
3749	115.04	2.45065	0.331201	0.331201	0.331201	0.331201	0.331201	0.331201	0.331201	0.331201	0.331201	0.331201	0.331201	0.331201	0.331201	0.331201	0.331201	0.331201	0.331201	0.331201	0.331201	0.331201	0.331201	0.331201	0.331201	0.331201	0.331201	0.331201	0.331201	0.331201	0.331201	0.331201	0.331201	0.331201	0.331201	0.331201	0.331201	0.331201	0.331201	0.331201	0.331201	0.331201	0.331201	0.331201	0.331201	0.331201	0.331201	0.331201	0.331201
63	116.072	6.81475	31.5862	36.7883	35.8766	27.9036	24.8859	31.0967	40.7968	47.468	45.6253	36.0872	36.1962	36.6062	57.6605	37.1428	30.1712	34.5954	31.1714	41.7273	35.1719	56.4781	30.6411	38.0436	51.2978	44.227	44.0178	41.5059	50.5359	62.6937	56.2829	35.9232	37.2566	34.4342	32.9707	44.1671	33.344	41.5218	47.5564	34.06	70.6058	32.9177	39.8591	39.9943	40.2449	59.7904	37.2891	23.3168	30.9147
69	116.928	2.38948	0.331201	0.331201	0.331201	0.331201	0.331201	0.331201	0.331201	0.331201	0.331201	0.331201	0.331201	0.331201	0.331201	0.331201	0.331201	0.331201	0.331201	0.331201	0.331201	0.331201	0.331201	0.331201	0.331201	0.331201	0.331201	0.331201	0.331201	0.331201	0.331201	0.331201	0.331201	0.331201	0.331201	0.331201	0.331201	0.331201	0.331201	0.331201	0.331201	0.331201	0.331201	0.331201	0.331201	0.331201	0.331201	0.331201	0.331201
74	117.019	8.18614	0.331201	31.4483	21.9926	14.8011	14.483	19.918	21.7435	29.4409	13.1285	0.331201	19.1582	41.4154	48.9524	29.8868	38.1624	38.6554	28.9855	25.3067	37.9011	33.4812	44.9992	75.4739	96.0127	94.7726	96.1433	59.9659	24.4933	25.0485	63.1511	93.6243	28.1789	0.331201	0.331201	0.331201	10.6461	0.331201	0.331201	9.75926	57.2538	0.331201	12.3613	26.2954	16.6858	37.3292	11.2608	12.3976	12.8017
1630	117.019	8.3147	0.331201	0.331201	9.40784	8.92554	6.90267	9.08905	10.8425	10.8451	14.2895	0.331201	0.331201	3.45459	0.331201	6.97695	11.5945	0.331201	3.12236	9.89328	6.85815	7.88364	3.85894	0.331201	0.331201	0.331201	0.331201	0.331201	11.1229	10.4945	0.331201	0.331201	10.7011	0.331201	10.8626	11.9537	9.17428	0.331201	0.331201	5.11139	0.331201	0.331201	9.46375	13.6676	10.3218	0.331201	6.99777	11.2439	6.28774
72	117.056	2.77428	190.158	239.189	154.819	148.738	97.1422	104.651	128.11	198.865	208.812	123.926	106.066	338.972	223.744	285.37	138.54	189.512	147.198	238.031	124.314	79.8602	202.98	185.97	386.496	318.368	177.167	257.325	217.5	167.592	318.476	243.617	117.496	386.37	120.741	226.973	89.862	492.934	160.611	155.029	513.039	195.519	134.286	85.754	119.408	115.822	88.8706	57.7608	136.427
75	118.014	1.52779	63.0198	65.293	70.9349	69.5139	70.4711	74.6901	71.1843	69.8731	67.3764	62.1275	67.4346	70	62.0148	69.5741	67.7249	67.0675	67.5906	62.6709	71.135	67.66	65.2309	65.4951	63.5723	68.4144	65.1705	62.1848	68.0227	68.7152	67.0929	62.4584	71.8681	66.3399	68.3588	65.4623	63.6147	72.5256	68.5061	68.5564	65.9651	67.9647	68.7856	70.3849	64.7696	62.7202	71.0447	67.4527	68.1337
77	118.051	8.14909	55.0507	96.8399	46.1742	53.0744	74.4105	49.7616	78.8173	47.6835	53.3093	65.5326	63.0745	53.7108	102.66	56.4178	45.0598	51.2162	45.8141	53.4389	51.8778	83.1792	48.6652	62.7561	55.8909	93.4146	58.6159	51.4615	70.5626	65.1397	80.8475	71.5426	49.7149	62.11	52.1297	85.3677	79.463	43.6498	63.1654	51.8343	106.198	72.8977	51.4822	82.8487	70.6151	53.503	59.7851	48.7226	32.7284
76	118.059	2.78369	0.331201	0.331201	0.331201	0.331201	0.331201	0.331201	0.331201	0.331201	0.331201	0.331201	0.331201	0.331201	0.331201	0.331201	0.331201	0.331201	0.331201	0.331201	0.331201	0.331201	0.331201	0.331201	0.331201	0.331201	0.331201	0.331201	0.331201	0.331201	0.331201	0.331201	0.331201	0.331201	0.331201	0.331201	0.331201	8.61869	0.331201	0.331201	9.0868	0.331201	0.331201	0.331201	0.331201	0.331201	0.331201	0.331201	0.331201
79	119.035	7.11333	141.385	139.018	111.004	127.822	131.007	145.06	204.505	100.125	114.241	113.105	124.531	163.996	153.724	120.356	143.8	139.749	106.52	132.876	180.254	183.986	183.786	161.922	170.678	183.085	180.772	150.798	152.478	117.775	165.754	210.027	153.464	138.017	128.472	150.067	136.761	140.039	117.937	90.7108	257.195	83.0889	131.681	131.149	109.626	128.662	100.528	128.604	132.155
78	119.035	6.01513	23.3631	25.3147	25.4416	16.2382	7.35389	2.74793	15.7125	0.331201	6.79693	0.331201	0.331201	27.2591	35.2113	11.2055	6.30345	2.82334	0.331201	13.0509	32.6681	23.1734	0.331201	7.17148	6.54832	20.9717	19.5288	6.99983	19.2445	25.8224	0.331201	0.331201	0.331201	0.331201	3.58003	7.69793	0.331201	0.331201	21.7974	10.8742	14.4567	6.89824	2.89847	7.45726	16.3684	27.1363	9.8838	0.331201	10.393
1863	119.035	6.38355	0.331201	0.331201	6.03475	0.331201	0.331201	0.331201	0.331201	0.331201	0.331201	0.331201	2.88452	0.331201	2.71784	0.331201	0.331201	0.331201	0.331201	0.331201	0.331201	0.331201	0.331201	0.331201	0.331201	0.331201	0.331201	0.331201	0.331201	3.05522	0.331201	0.331201	0.331201	0.331201	0.331201	0.331201	0.331201	0.331201	0.331201	0.331201	0.331201	0.331201	0.331201	0.331201	0.331201	5.39705	0.331201	0.331201	0.331201
80	124.007	7.02783	195.089	186.665	164.259	149.577	152.207	117.182	161.853	141.853	168.629	124.316	141.516	92.8003	281.531	152.946	160.495	147.399	99.1633	137.62	188.484	175.313	174.514	127.444	120.874	186.817	139.459	163.453	168.921	196.379	172.48	127.851	120.269	156.284	158.755	181.616	183.121	194.148	171.089	130.683	309.714	93.3036	171.158	174.29	175.007	153.803	140.963	149.305	141.896
4112	124.991	4.4841	0.331201	0.331201	0.331201	0.331201	0.331201	0.331201	0.331201	0.331201	0.331201	0.331201	0.331201	0.331201	0.331201	0.331201	0.331201	0.331201	0.331201	0.331201	0.331201	0.331201	0.331201	0.331201	0.331201	0.331201	0.331201	0.331201	0.331201	0.331201	0.331201	0.331201	0.331201	0.331201	0.331201	0.331201	0.331201	0.331201	0.331201	0.331201	0.331201	0.331201	0.331201	0.331201	0.331201	0.331201	0.331201	0.331201	0.331201
81	127.051	8.6702	43.7538	54.1489	53.9629	50.1561	54.8457	49.1435	55.1789	59.9067	42.8138	58.0654	54.4132	33.2387	63.9444	61.1968	45.0596	52.6728	48.3749	50.9013	46.4764	59.9165	64.5265	62.6509	57.4319	51.2682	48.5401	57.5573	58.3004	45.9792	50.5778	61.5508	53.9361	57.5344	49.3741	61.3583	48.0914	48.0706	57.0353	38.7	64.1738	29.3714	55.3707	57.9847	50.9845	56.6308	51.0912	43.0564	52.2759
3236	127.051	8.21959	0.331201	0.331201	0.331201	0.331201	0.331201	0.331201	0.331201	0.331201	0.331201	0.331201	0.331201	0.331201	0.331201	0.331201	0.331201	0.331201	0.331201	0.331201	0.331201	0.331201	0.331201	0.331201	0.331201	0.331201	0.331201	0.331201	0.331201	0.331201	0.331201	0.331201	0.331201	13.1648	0.331201	0.331201	0.331201	0.331201	0.331201	0.331201	0.331201	0.331201	0.331201	0.331201	0.331201	0.331201	0.331201	0.331201	0.331201
82	128.035	7.42859	79.7541	65.3908	120.314	115.544	98.9428	92.978	102.145	157.266	85.0092	107.435	122.919	81.6565	173.315	104.479	113.139	88.4975	93.6717	108.115	116.775	82.7484	248.202	117.986	130.937	159.127	156.393	127.184	131.669	129.598	149.496	194	118.491	78.0155	85.6423	89.358	67.6457	100.084	78.5598	69.4188	150.884	68.1696	71.3908	125.586	106.102	84.7709	54.1416	64.9794	71.5923
4316	128.072	5.75168	0.331201	0.331201	0.331201	0.331201	0.331201	0.331201	0.331201	0.331201	0.331201	0.331201	0.331201	0.331201	0.331201	0.331201	0.331201	0.331201	0.331201	0.331201	0.331201	0.331201	0.331201	0.331201	0.331201	0.331201	0.331201	0.331201	0.331201	0.331201	0.331201	0.331201	0.331201	0.331201	0.331201	0.331201	0.331201	0.331201	0.331201	0.331201	0.331201	0.331201	0.331201	0.331201	0.331201	0.331201	0.331201	0.331201	0.331201
84	128.96	5.81707	599.698	567.583	813.516	543.797	676.165	688.407	646.542	727.473	690.888	615.797	719.586	409.807	619.494	557.078	685.576	569.963	548.96	647.664	631.012	564.203	780.19	708.785	641.746	816.082	689.705	603.638	716.907	523.147	378.616	962.364	645.673	503.221	500.986	450.064	544.341	418.909	680.638	382.528	539.757	370.652	544.553	628.861	648.101	830.713	502.35	562.271	625.677
1865	129.019	9.28342	0.331201	0.331201	0.331201	0.331201	0.331201	0.331201	0.331201	0.331201	0.331201	0.331201	0.331201	74.2926	0.331201	0.331201	12.0902	0.331201	0.331201	0.331201	54.484	0.331201	58.0574	36.3419	44.8787	64.8623	56.6701	52.8194	16.2805	0.331201	0.331201	60.0219	21.188	0.331201	0.331201	0.331201	0.331201	0.331201	0.331201	0.331201	0.331201	0.331201	0.331201	0.331201	0.331201	0.331201	0.331201	0.331201	0.331201
86	129.019	8.91544	35.0263	26.9463	36.8232	37.4415	27.7693	26.3858	24.9458	47.9017	39.4514	42.4281	35.3605	27.3871	55.8321	0.331201	41.4464	25.7883	0.331201	18.4523	31.7746	44.1581	46.0203	55.012	42.6934	52.5397	49.6974	29.5329	36.0058	37.3116	42.2733	52.649	34.8202	24.4661	28.6739	31.3249	20.2974	22.808	28.5917	14.4721	55.955	0.331201	20.0576	33.6239	28.219	34.9059	18.8142	25.2959	43.6821
3672	129.055	1.34357	0.331201	0.331201	0.331201	0.331201	0.331201	0.331201	0.331201	0.331201	0.331201	0.331201	0.331201	0.331201	0.331201	0.331201	0.331201	0.331201	0.331201	0.331201	0.331201	0.331201	0.331201	0.331201	0.331201	0.331201	0.331201	0.331201	0.331201	0.331201	0.331201	0.331201	0.331201	0.331201	0.331201	0.331201	0.331201	0.331201	0.331201	0.331201	0.331201	0.331201	0.331201	0.331201	0.331201	0.331201	0.331201	0.331201	0.331201
85	129.056	1.50873	664.323	673.035	611.229	513.316	372.909	550.513	546.331	750.411	732.573	511.384	766.604	454.26	981.7	535.593	528.365	486.569	638.013	817.057	578.64	467.064	733.035	541.929	896.886	679.469	787.978	727.074	754.311	682.973	941.604	700.852	593.373	649.481	637.563	683.836	572.622	605.512	525.532	479.296	691.299	402.106	626.036	720.46	575.817	827.342	373.579	359.857	460.94
1340	129.963	5.81723	0.331201	7.02454	14.8553	0.331201	7.63371	10.9114	0.331201	14.0563	9.7201	6.32539	7.53256	0.331201	0.331201	0.331201	7.89754	3.84912	0.331201	7.52859	0.331201	0.331201	8.47015	0.331201	0.331201	10.1069	0.331201	0.331201	8.03667	0.331201	0.331201	14.2026	4.49575	0.331201	0.331201	0.331201	0.331201	0.331201	0.331201	0.331201	0.331201	0.331201	0.331201	0.331201	0.331201	15.7298	0.331201	0.331201	0.331201
87	130.059	1.51068	40.8593	37.6702	36.7482	28.0782	14.88	34.9149	28.7152	47.7879	42.3237	27.1974	44.9488	23.5836	61.3314	32.019	28.6514	28.5232	36.2961	51.651	33.2631	24.2188	44.6096	30.2152	56.5414	36.8812	48.3155	43.8178	47.5084	46.4942	60.5175	39.1637	31.5507	41.1554	36.2085	44.852	31.7798	32.5936	32.5378	28.3203	45.4803	22.3274	36.3354	44.8333	30.3155	52.5591	14.7428	11.1949	24.6375
2228	130.062	7.95847	0.331201	12.8586	0.331201	15.3614	11.2555	0.331201	0.331201	0.331201	7.47691	0.331201	0.331201	0.331201	15.0808	0.331201	0.331201	0.331201	0.331201	0.331201	0.331201	8.55824	0.331201	0.331201	9.19789	0.331201	0.331201	0.331201	0.331201	0.331201	0.331201	0.331201	0.331201	0.331201	12.627	0.331201	12.4974	0.331201	0.331201	0.331201	0.331201	0.331201	0.331201	0.331201	0.331201	18.3664	0.331201	0.331201	0.331201
88	130.087	5.69815	169.95	159.006	206.758	177.327	152.461	187.077	176.622	235.615	212.136	205.442	232.235	236.023	268.524	202.506	169.537	204.407	207.563	233.291	213.736	251.437	234.441	203.676	320.08	280.576	271.508	264.444	309.159	341.596	298.918	281.054	237.59	192.793	196.947	215.682	163.35	169.636	206.987	159.451	256.796	150.344	207.202	203.188	190.391	323.421	140.356	110.381	146.395
89	130.087	5.98492	90.1297	98.8902	104.019	101.142	74.8936	89.807	95.8988	118.92	131.902	116.775	115.109	137.881	167.183	128.273	84.2095	102.614	98.8891	102.114	93.9011	143.359	110.127	111.424	182.027	170.523	124.491	113.331	158.504	193.565	189.636	124.433	116.116	102.175	88.1758	121.498	88.493	103.662	118.108	77.939	166.26	73.2116	113.262	113.689	107.337	175.538	73.1817	61.9207	71.5096
90	130.889	4.20692	7.71912	0.331201	0.331201	0.331201	0.331201	0.331201	16.6172	15.8484	0.331201	0.331201	0.331201	13.8001	0.331201	19.9611	15.8299	9.66521	23.5154	25.3631	28.5807	3.42245	0.331201	0.331201	14.9419	15.4583	9.32447	22.3361	7.02266	0.331201	16.0506	22.252	17.1787	3.39272	9.56166	16.0202	0.331201	18.5432	0.331201	8.08521	13.2246	20.1977	15.3918	18.1868	10.5668	21.8559	17.637	16.9232	0.331201
92	130.958	5.81759	53.2688	45.2409	70.7253	39.7522	57.5247	65.411	58.3906	65.6175	59.6308	52.5728	63.1053	30.8069	53.8638	51.5729	63.1263	52.435	47.9396	59.7536	57.5018	45.3823	70.7044	63.4275	59.2553	80.1967	63.9163	51.4564	65.3528	43.7741	28.6953	94.772	60.1593	44.0225	43.4642	37.354	44.5141	32.975	54.9454	29.0425	44.8783	26.8473	49.7885	55.5822	57.1107	77.4335	41.1126	48.5916	57.132
1866	130.966	4.61324	0.331201	0.331201	0.331201	0.331201	0.331201	0.331201	0.331201	0.331201	0.331201	0.331201	0.331201	0.331201	0.331201	0.331201	0.331201	3.12082	0.331201	0.331201	0.331201	0.331201	0.331201	0.331201	0.331201	0.331201	0.331201	0.331201	0.331201	0.331201	0.331201	0.331201	6.87737	0.331201	0.331201	0.331201	0.331201	0.331201	0.331201	0.331201	0.331201	0.331201	0.331201	0.331201	0.331201	0.331201	0.331201	0.331201	0.331201
95	131.046	8.85625	42.1788	88.9558	62.1578	64.3652	65.2483	48.0031	84.1771	91.4801	84.2261	63.5617	71.9563	33.9038	98.6867	48.6281	56.9254	69.1165	75.1514	54.9872	35.5837	78.003	67.5081	56.8011	50.7366	82.1077	48.5653	60.4413	71.7593	62.0124	88.9845	66.28	68.4778	41.9219	39.3317	62.3968	69.797	48.4049	68.0306	41.7064	90.5916	25.7027	59.8784	69.7967	64.9515	64.6023	44.7549	46.4418	40.2245
3481	131.054	7.87025	0.331201	0.331201	0.331201	0.331201	0.331201	0.331201	0.331201	0.331201	0.331201	0.331201	0.331201	0.331201	0.331201	0.331201	0.331201	0.331201	0.331201	0.331201	0.331201	0.331201	0.331201	0.331201	0.331201	0.331201	0.331201	0.331201	0.331201	0.331201	0.331201	0.331201	0.331201	0.331201	0.331201	0.331201	0.331201	0.331201	0.331201	0.331201	0.331201	0.331201	0.331201	0.331201	0.331201	0.331201	0.331201	0.331201	0.331201
93	131.071	2.20979	22.5086	17.871	14.5329	17.1901	12.5082	13.3258	6.54894	28.1073	21.3009	13.7887	20.7965	31.397	34.1191	115.382	14.1766	14.6765	22.3744	29.7981	11.7199	0.331201	27.9039	23.6696	50.284	150.167	23.1878	28.833	26.2114	29.594	41.4997	30.9191	9.97128	49.5387	18.8148	54.3006	2.84649	38.4238	11.8563	10.198	198.044	10.6275	15.3612	11.2862	12.5129	21.1997	2.92906	0.331201	33.4355
96	131.083	9.09715	22.8485	21.895	20.2204	19.3468	34.4267	30.2783	14.3713	17.9778	23.3161	23.2102	15.54	20.1288	23.57	22.2653	33.0702	27.2641	0.331201	0.331201	25.4335	32.8049	30.4873	28.7986	28.9256	38.7068	23.5975	24.0563	28.7314	34.3307	17.4275	20.0202	16.5554	23.4725	0.331201	35.4257	18.5579	0.331201	22.2564	0.331201	41.6436	0.331201	25.9849	18.4137	24.5585	18.0653	25.4058	17.4401	14.065
97	131.083	10.9745	36.6588	20.0992	34.0481	55.8285	59.4092	61.4735	53.9334	57.7534	48.9046	59.9172	52.4701	81.1301	56.8237	67.2836	37.2449	38.7636	48.3584	60.5101	56.6454	53.5935	31.9156	60.9862	70.9758	95.2178	59.3063	49.8674	64.5912	91.5634	59.519	80.9285	38.5908	39.6129	52.4198	67.8967	30.0434	34.5446	30.5882	30.7491	85.4105	13.4065	39.4553	47.9838	34.7167	45.3451	32.4647	25.4108	19.7746
94	131.091	5.70158	0.331201	0.331201	13.2401	0.331201	0.331201	0.331201	0.331201	13.668	0.331201	0.331201	0.331201	0.331201	0.331201	11.7529	0.331201	0.331201	0.331201	13.3702	0.331201	0.331201	0.331201	0.331201	18.3783	17.7618	0.331201	15.6332	18.7921	19.4251	17.1624	0.331201	0.331201	0.331201	0.331201	0.331201	0.331201	0.331201	0.331201	0.331201	13.4486	0.331201	0.331201	0.331201	0.331201	19.545	0.331201	0.331201	0.331201
105	135.03	8.16321	60.6856	95.5868	83.7296	94.9461	90.4805	8.76565	81.0408	117.824	84.6965	20.156	175.024	178.92	282.628	86.9587	140.977	59.0996	67.2711	75.6433	0.331201	88.5783	0.331201	221.423	0.331201	245.194	0.331201	191.553	80.8501	97.4319	184.965	312.892	107.942	19.6599	46.9166	28.8874	102.875	65.9977	26.316	97.7786	46.4568	16.5173	93.4056	110.768	100.823	48.6171	54.264	98.7283	26.7934
104	135.03	7.85342	125.573	113.049	133.682	203.576	133.118	102.401	104.262	145.724	114.998	125.213	107.785	583.829	177.263	212.395	252.255	135.341	190.915	192.526	1038.28	196.632	932.773	380.223	751.2	344.754	1035.27	391.868	246.356	209.084	282.355	559.067	365.48	107.061	106.062	184.578	85.9796	136.608	132.095	84.4232	218.629	52.8566	96.8158	114.469	115.111	122.632	77.0972	125.648	125.733
3648	135.03	8.31559	0.331201	0.331201	0.331201	0.331201	0.331201	0.331201	0.331201	0.331201	0.331201	0.331201	0.331201	0.331201	0.331201	0.331201	0.331201	0.331201	0.331201	0.331201	0.331201	0.331201	0.331201	0.331201	0.331201	0.331201	0.331201	0.331201	0.331201	0.331201	0.331201	0.331201	0.331201	0.331201	0.331201	0.331201	0.331201	0.331201	0.331201	0.331201	0.331201	0.331201	0.331201	0.331201	0.331201	0.331201	0.331201	0.331201	0.331201
3895	135.045	0.912142	0.331201	0.331201	0.331201	0.331201	0.331201	0.331201	0.331201	0.331201	0.331201	0.331201	0.331201	0.331201	0.331201	0.331201	0.331201	0.331201	0.331201	0.331201	0.331201	0.331201	0.331201	0.331201	0.331201	0.331201	0.331201	0.331201	0.331201	0.331201	0.331201	0.331201	0.331201	0.331201	0.331201	0.331201	0.331201	0.331201	67.1654	0.331201	0.331201	0.331201	0.331201	0.331201	0.331201	0.331201	0.331201	0.331201	0.331201
106	143.035	7.12205	16.3574	20.7782	0.331201	10.4196	15.5686	19.2084	66.953	10.5373	13.1253	9.27786	9.82554	0.331201	18.9993	9.36914	13.9522	24.6239	4.08796	14.4771	14.9424	30.6215	22.0407	19.2656	25.2936	19.3833	26.2873	12.6721	15.7379	0.331201	17.3773	20.2633	15.798	12.4491	10.9141	19.7713	27.5938	14.2143	0.331201	0.331201	80.8731	0.331201	17.6786	22.5241	9.02413	16.4779	9.13368	7.09749	12.5491
4481	143.865	4.87427	0.331201	0.331201	0.331201	0.331201	0.331201	0.331201	0.331201	0.331201	0.331201	0.331201	0.331201	0.331201	0.331201	0.331201	0.331201	0.331201	0.331201	0.331201	0.331201	0.331201	0.331201	0.331201	0.331201	0.331201	0.331201	0.331201	0.331201	0.331201	0.331201	0.331201	0.331201	0.331201	0.331201	0.331201	0.331201	0.331201	0.331201	0.331201	0.331201	0.331201	0.331201	0.331201	0.331201	0.331201	0.331201	0.331201	0.331201
109	145.015	9.15808	73.3205	53.9478	44.8147	71.5052	40.1333	32.1931	39.7178	85.4372	90.9988	83.6154	43.2862	59.1022	135.42	23.9936	37.6155	19.9337	22.336	61.9792	37.9867	95.7869	41.6718	65.627	82.0851	66.9345	54.2427	38.6709	40.8821	46.0637	31.9109	72.4995	59.2225	20.9032	51.6472	37.8545	31.1238	21.4511	32.1074	19.3385	99.305	41.5221	21.7027	39.2179	56.6877	113.211	23.8723	25.9552	50.7381
1868	145.025	2.25679	0.331201	0.331201	0.331201	0.331201	0.331201	0.331201	0.331201	0.331201	0.331201	0.331201	0.331201	0.331201	17.4217	0.331201	0.331201	0.331201	0.331201	0.331201	0.331201	0.331201	0.331201	0.331201	0.331201	0.331201	0.331201	0.331201	0.331201	0.331201	0.331201	0.331201	0.331201	0.331201	0.331201	0.331201	0.331201	0.331201	0.331201	0.331201	0.331201	0.331201	0.331201	0.331201	0.331201	0.331201	0.331201	0.331201	0.331201
108	145.062	8.6699	602.117	815.429	755.704	732.98	765.541	635.579	733.021	764.06	600.857	756.398	759.363	502.144	967.492	748.038	696.452	718.749	622.524	670.193	654.778	781.837	818.259	805.321	753.977	750.251	711.056	769.015	759.273	635.543	706.352	802.554	712.783	802.75	612.824	751.674	769.798	675.067	745.881	614.159	900.947	462.36	826.671	836.562	738.148	762.374	686.098	690.133	707.823
110	145.098	10.8984	111.418	126.426	132.236	148.544	128.659	119.126	115.753	170.868	94.1359	122.786	106.898	141.412	187.119	134.497	112.436	114.228	146.351	134.98	138.148	121.096	126.064	142.635	148.837	185.687	165.37	158.779	167.796	180.337	164.25	160.02	126.717	115.102	134.658	159.053	137.131	120.404	119.72	123.142	183.822	95.6844	157.366	132.541	128.138	177.273	96.0078	86.1657	86.7199
112	146.046	10.0962	214.08	207.491	145.071	282.862	178.003	156.444	163.86	191.456	200.651	197.887	135.054	159.817	414.305	132.518	96.7732	93.0444	154.682	218.452	212.353	157.783	136.466	182.921	289.068	182.368	200.315	185.481	226.106	180.287	137.091	154.653	269.551	188.908	120.073	135.167	181.699	124.841	175.372	154.719	252.733	116.252	132.925	135.776	170.984	228.558	123.015	75.9173	182.441
111	146.065	8.6704	41.7114	53.0323	51.4057	48.7977	52.1114	38.6386	51.5694	58.7814	42.1729	54.5679	51.9402	0.331201	62.7958	53.1572	44.3896	49.0344	40.2066	42.4233	47.8739	58.638	51.3936	59.5428	55.018	53.9171	45.7492	55.1612	54.2076	42.6874	48.4434	52.7504	50.7498	51.9714	44.5748	57.7058	50.5798	41.843	49.0481	36.2784	61.9422	26.6716	55.2094	55.4108	51.0892	53.4153	45.0596	41.6463	47.4546
3044	146.078	7.89926	0.331201	0.331201	0.331201	0.331201	0.331201	0.331201	0.331201	0.331201	0.331201	0.331201	0.331201	0.331201	12.8662	0.331201	0.331201	0.331201	0.331201	0.331201	0.331201	0.331201	14.7804	0.331201	0.331201	0.331201	8.3549	0.331201	0.331201	0.331201	0.331201	0.331201	0.331201	0.331201	0.331201	0.331201	0.331201	0.331201	0.331201	0.331201	0.331201	0.331201	0.331201	0.331201	0.331201	0.331201	0.331201	0.331201	0.331201
114	148.044	6.3598	18.8995	18.2043	26.015	22.2357	20.6085	23.8476	17.8712	28.4393	22.6119	22.6424	28.9952	36.5241	33.3977	24.4208	17.8631	24.7267	21.6936	27.7082	17.612	19.5986	41.9946	37.8744	27.1792	48.4044	24.938	20.1305	28.1093	44.2136	26.9734	37.1376	18.8585	17.722	18.5255	28.318	21.96	14.1329	16.8559	11.5725	19.4956	6.44715	26.3517	25.8786	19.375	30.7394	11.4606	16.1413	17.2135
4121	148.864	4.34989	0.331201	0.331201	0.331201	0.331201	0.331201	0.331201	0.331201	0.331201	0.331201	0.331201	0.331201	0.331201	0.331201	0.331201	0.331201	0.331201	0.331201	0.331201	0.331201	0.331201	0.331201	0.331201	0.331201	0.331201	0.331201	0.331201	0.331201	0.331201	0.331201	0.331201	0.331201	0.331201	0.331201	0.331201	0.331201	0.331201	0.331201	0.331201	0.331201	0.331201	0.331201	0.331201	0.331201	0.331201	0.331201	0.331201	0.331201
116	151.026	3.29038	21.505	22.2553	37.7304	31.8001	22.3982	17.1181	11.8062	33.2964	14.783	17.7385	24.6538	41.2073	286.7	11.5851	20.9333	22.9724	11.9806	51.666	30.5971	40.0553	44.6122	12.273	32.7971	18.2429	43.7215	31.1653	16.4148	3.13256	23.0413	37.1852	22.6489	16.8185	38.7972	44.202	30.2808	19.0029	19.3955	26.1792	34.6524	40.8131	26.0789	7.17203	28.9619	61.2456	6.68031	12.3133	26.4543
2659	151.04	2.10938	0.331201	0.331201	0.331201	0.331201	0.331201	0.331201	0.331201	0.331201	0.331201	0.331201	0.331201	0.331201	0.331201	0.331201	0.331201	0.331201	0.331201	0.331201	0.331201	0.331201	0.331201	0.331201	0.331201	0.331201	0.331201	0.331201	0.331201	0.331201	0.331201	0.331201	0.331201	0.331201	0.331201	0.331201	0.331201	0.331201	0.331201	0.331201	0.331201	0.331201	0.331201	0.331201	0.331201	0.331201	0.331201	0.331201	0.331201
117	151.063	6.36688	129.189	157.556	151.729	157.984	173.913	141.001	135.951	143.044	164.194	130.448	140.942	144.643	147.207	136.018	147.76	135.442	130.394	145.263	160.632	154.174	151.895	168.532	153.9	176.022	165.961	163.266	164.792	142.104	134.322	175.823	144.543	124.937	138.511	146.709	136.063	132.784	140.839	129.173	145.49	148.208	130.53	138.523	139.721	137.168	160.985	134.931	143.869
3045	152.029	3.27722	0.331201	0.331201	0.331201	0.331201	0.331201	0.331201	0.331201	0.331201	0.331201	0.331201	0.331201	0.331201	6.41226	0.331201	0.331201	0.331201	0.331201	0.331201	0.331201	0.331201	0.331201	0.331201	0.331201	0.331201	0.331201	0.331201	0.331201	0.331201	0.331201	0.331201	0.331201	0.331201	0.331201	0.331201	0.331201	0.331201	0.331201	0.331201	0.331201	0.331201	0.331201	0.331201	0.331201	0.331201	0.331201	0.331201	0.331201
120	154.062	8.71385	287.123	273.836	373.062	423.439	446.569	295.088	374.441	444.364	367.932	303.885	438.072	160.199	400.687	294.671	335.081	330.374	345.173	359.489	239.087	416.615	366.895	336.98	352.073	331.098	329.877	382.97	387.005	397.896	400.955	447.215	327.214	269.759	218.195	357.919	164.824	171.296	194.183	186.268	226.151	121.301	318.197	348.136	285.219	338.454	278.993	240.448	302.435
3906	154.948	10.6508	0.331201	0.331201	0.331201	0.331201	0.331201	0.331201	0.331201	0.331201	0.331201	0.331201	0.331201	0.331201	0.331201	0.331201	0.331201	0.331201	0.331201	0.331201	0.331201	0.331201	0.331201	0.331201	0.331201	0.331201	0.331201	0.331201	0.331201	0.331201	0.331201	0.331201	0.331201	0.331201	0.331201	0.331201	0.331201	0.331201	0.331201	0.331201	11.0387	0.331201	0.331201	0.331201	0.331201	0.331201	0.331201	0.331201	0.331201
121	155.911	4.52197	15.0267	0.331201	16.4546	0.331201	0.331201	40.2452	44.0155	49.0226	22.3017	0.331201	3.25144	40.6289	29.7541	56.0438	59.2239	41.1264	63.0707	52.2429	55.9125	32.9023	34.8809	47.5444	49.4602	51.727	56.5945	67.2389	52.3651	43.6756	54.2398	46.6519	39.0633	13.325	38.7717	44.9585	20.9462	37.3476	37.3775	35.7174	22.9936	37.4658	21.6148	26.6053	30.3148	36.8269	38.8423	7.56216	15.8671
3654	156.028	7.9092	0.331201	0.331201	0.331201	0.331201	0.331201	0.331201	0.331201	0.331201	0.331201	0.331201	0.331201	0.331201	0.331201	0.331201	0.331201	0.331201	0.331201	0.331201	0.331201	0.331201	0.331201	0.331201	0.331201	0.331201	0.331201	0.331201	0.331201	0.331201	0.331201	3.4956	0.331201	0.331201	0.331201	0.331201	0.331201	0.331201	0.331201	0.331201	0.331201	0.331201	0.331201	0.331201	0.331201	0.331201	0.331201	0.331201	0.331201
1344	157.908	4.52094	12.7194	0.331201	8.39187	0.331201	0.331201	29.5425	35.4537	37.8898	15.4982	0.331201	0.331201	29.3742	21.8234	42.9388	45.3015	33.4764	47.8911	41.9798	41.7533	20.8199	21.8581	34.498	36.3237	41.3586	45.3591	46.3578	36.2263	32.6533	40.6685	37.9508	28.8572	7.93263	28.8302	36.4902	12.7887	26.7706	23.526	29.8645	15.4431	30.3432	17.7154	18.3845	25.0557	29.904	28.5501	6.15994	10.3306
4424	158.847	4.65132	0.331201	0.331201	0.331201	0.331201	0.331201	0.331201	0.331201	0.331201	0.331201	0.331201	0.331201	0.331201	0.331201	0.331201	0.331201	0.331201	0.331201	0.331201	0.331201	0.331201	0.331201	0.331201	0.331201	0.331201	0.331201	0.331201	0.331201	0.331201	0.331201	0.331201	0.331201	0.331201	0.331201	0.331201	0.331201	0.331201	0.331201	0.331201	0.331201	0.331201	0.331201	0.331201	0.331201	0.331201	0.331201	0.331201	0.331201
123	158.979	11.9011	90.1878	72.2116	78.3606	66.1544	69.3526	102.702	127.24	95.1964	73.1564	68.1608	77.6416	178.118	83.0261	175.14	139.784	135.623	131.555	231.581	183.725	103.837	133.787	142.932	120.991	146.92	126.066	139.908	118.929	99.322	130.954	172.789	124.526	130.937	148.673	164.816	79.6809	0.331201	84.3864	88.1581	86.2616	0.331201	113.504	113.93	108.314	125.009	0.331201	0.331201	100.958
2952	158.979	12.1095	0.331201	0.331201	0.331201	0.331201	0.331201	0.331201	0.331201	0.331201	0.331201	0.331201	0.331201	10.4109	0.331201	0.331201	0.331201	0.331201	0.331201	0.331201	0.331201	0.331201	0.331201	0.331201	0.331201	0.331201	0.331201	0.331201	0.331201	0.331201	35.3723	0.331201	0.331201	0.331201	0.331201	33.2937	0.331201	95.6364	0.331201	0.331201	0.331201	85.3953	0.331201	0.331201	0.331201	0.331201	94.5876	101.299	0.331201
1345	160.842	4.17472	0.331201	80.1625	48.2219	25.4321	13.3216	16.3208	11.326	0.331201	0.331201	99.9249	91.3752	52.6523	45.8102	27.1504	21.0861	15.4241	13.1004	13.7435	17.7495	0.331201	94.2309	30.5943	30.8646	27.7271	16.7199	10.3246	41.7629	32.4093	31.8944	34.0691	23.865	0.331201	63.6537	56.118	27.1702	63.1062	31.937	15.3319	0.331201	16.7661	91.417	68.7984	22.5138	17.8738	16.1065	0.331201	0.331201
4377	160.842	0.291233	0.331201	0.331201	0.331201	0.331201	0.331201	0.331201	0.331201	0.331201	0.331201	0.331201	0.331201	0.331201	0.331201	0.331201	0.331201	0.331201	0.331201	0.331201	0.331201	0.331201	0.331201	0.331201	0.331201	0.331201	0.331201	0.331201	0.331201	0.331201	0.331201	0.331201	0.331201	0.331201	0.331201	0.331201	0.331201	0.331201	0.331201	0.331201	0.331201	0.331201	0.331201	0.331201	0.331201	0.331201	0.331201	0.331201	0.331201
124	160.842	4.64133	1089.12	0.331201	0.331201	0.331201	0.331201	118.436	121.79	126.553	0.331201	0.331201	0.331201	296.876	657.485	226.819	196.519	179.367	178.187	192.081	175.719	1468.25	825.188	412.11	355.908	213.286	202.612	108.544	498.309	450.745	223.725	221.897	149.736	1634.46	331.118	333.403	424.161	442.043	443.475	143.523	964.551	98.3713	537.102	410.823	161.96	175.56	155.574	1025.38	915.457
2194	160.842	5.16622	0.331201	826.422	677.46	583.072	417.763	7.21389	0.331201	0.331201	0.331201	0.331201	986.83	0.331201	0.331201	14.3089	0.331201	0.331201	0.331201	0.331201	0.331201	0.331201	0.331201	0.331201	0.331201	0.331201	0.331201	0.331201	0.331201	0.331201	0.331201	0.331201	0.331201	0.331201	0.331201	0.331201	0.331201	0.331201	0.331201	0.331201	0.331201	0.331201	0.331201	0.331201	0.331201	0.331201	0.331201	0.331201	0.331201
126	161.046	7.11964	145.003	142.504	123.065	131.448	144.361	162.339	235.43	106.809	130.499	122.133	129.891	115.969	154.095	131.819	154.092	153.946	110.153	143.842	157.014	195.003	167.138	161.168	163.514	154.951	173.238	145.419	159.845	123.785	182.064	218.374	160.134	152.241	146.326	176.737	156.855	147.694	127.608	101.388	270.714	90.7653	144.125	149.183	117.389	143.06	114.138	132.108	142.427
4452	161.842	4.24792	0.331201	0.331201	0.331201	0.331201	0.331201	0.331201	0.331201	0.331201	0.331201	0.331201	0.331201	0.331201	0.331201	0.331201	0.331201	0.331201	0.331201	0.331201	0.331201	0.331201	0.331201	0.331201	0.331201	0.331201	0.331201	0.331201	0.331201	0.331201	0.331201	0.331201	0.331201	0.331201	0.331201	0.331201	0.331201	0.331201	0.331201	0.331201	0.331201	0.331201	0.331201	0.331201	0.331201	0.331201	0.331201	0.331201	0.331201
127	162.839	4.62228	1061.34	0.331201	0.331201	0.331201	0.331201	119.979	98.7151	113.667	0.331201	0.331201	0.331201	297.877	643.707	226.874	199.438	180.27	161.935	191.914	159.388	0.331201	811.555	399.984	319.368	213.647	202.734	109.877	488.833	438.999	223.632	220.061	161.661	1584.29	328.935	329.515	412.219	442.347	430.779	135.304	955.377	96.0756	481.422	407.958	163.243	174.799	141.175	1005.03	896.15
1346	162.839	4.16672	0.331201	76.1399	35.0487	25.0044	12.5854	16.936	8.67381	0.331201	0.331201	96.0801	87.2614	52.2668	44.8327	26.5743	20.575	18.5015	13.1362	13.3114	13.471	0.331201	90.9089	29.0296	30.1104	25.243	15.7266	10.017	40.5224	30.9517	31.3006	33.6963	23.1618	0.331201	61.4902	54.9593	25.1835	61.2602	32.4648	15.2009	0.331201	16.5606	85.2369	68.9834	22.4724	17.5414	18.3907	0.331201	0.331201
4379	162.839	0.33295	0.331201	0.331201	0.331201	0.331201	0.331201	0.331201	0.331201	0.331201	0.331201	0.331201	0.331201	0.331201	0.331201	0.331201	0.331201	0.331201	0.331201	0.331201	0.331201	0.331201	0.331201	0.331201	0.331201	0.331201	0.331201	0.331201	0.331201	0.331201	0.331201	0.331201	0.331201	0.331201	0.331201	0.331201	0.331201	0.331201	0.331201	0.331201	0.331201	0.331201	0.331201	0.331201	0.331201	0.331201	0.331201	0.331201	0.331201
128	164.012	12.0694	201.354	146.598	257.662	167.097	220.005	255.941	205.395	251.936	254.25	219.165	250.521	91.7504	196.392	128.487	226.223	156.514	149.979	176.339	152.51	170.05	284.379	240.558	219.376	296.826	228.488	175.776	269.952	156.521	71.8329	369.109	218.576	125.007	139.529	104.607	153.394	93.3222	220.794	86.5954	131.784	86.9357	150.457	186.783	202.365	265.043	146.88	154.207	195.17
4267	164.036	1.59065	0.331201	0.331201	0.331201	0.331201	0.331201	0.331201	0.331201	0.331201	0.331201	0.331201	0.331201	0.331201	0.331201	0.331201	0.331201	0.331201	0.331201	0.331201	0.331201	0.331201	0.331201	0.331201	0.331201	0.331201	0.331201	0.331201	0.331201	0.331201	0.331201	0.331201	0.331201	0.331201	0.331201	0.331201	0.331201	0.331201	0.331201	0.331201	0.331201	0.331201	0.331201	0.331201	0.331201	0.331201	0.331201	0.331201	0.331201
129	164.072	5.57151	175.746	153.322	193.896	154.785	168.838	167.436	167.408	182.525	175.92	144.236	187.14	181.355	248.32	156.172	174.741	169.833	158.119	184.424	167.341	193.057	275.049	200.983	187.329	211.387	205.083	162.849	226.576	217.796	174.591	248.587	170.712	169.233	169.502	190.146	258.325	126.968	164.473	121.646	236.728	117.475	141.473	151.506	146.225	203.877	110.786	128.696	162.41
130	164.514	12.0641	17.7219	12.0425	24.8796	13.7873	25.1772	24.6771	21.7615	27.7496	27.0594	15.2731	28.0932	0.331201	17.1202	12.6024	22.3503	13.1598	12.2348	15.0395	12.4711	0.331201	27.0253	19.312	20.2055	27.3861	22.1771	16.7293	25.3771	15.9422	0.331201	44.6154	19.0108	0.331201	0.331201	0.331201	14.2579	0.331201	17.2214	0.331201	11.9129	0.331201	15.8013	14.3609	23.0538	25.331	0.331201	0.331201	17.5897
131	164.837	4.60162	280.576	264.297	0.331201	0.331201	2.66182	27.0852	16.391	0.331201	0.331201	0.331201	0.331201	87.0418	206.037	64.5815	59.9555	46.8996	17.1873	23.5917	34.9527	427.644	230.27	74.6122	70.234	55.866	40.0087	5.63259	87.1367	90.583	61.7272	52.9435	40.6662	304.011	96.5492	92.4675	82.3905	97.4926	86.6245	28.5928	253.803	21.8794	137.193	106.221	45.477	42.5739	31.5163	324.171	204.762
1347	164.837	4.20898	42.6472	2.81484	0.331201	0.331201	0.331201	0.331201	0.331201	0.331201	0.331201	16.9081	10.7035	6.02586	0.331201	0.331201	0.331201	0.331201	0.331201	0.331201	0.331201	29.6418	18.6121	0.331201	0.331201	0.331201	0.331201	0.331201	0.331201	0.331201	0.331201	0.331201	0.331201	76.8254	8.95939	3.25197	0.331201	12.6682	0.331201	0.331201	28.7332	0.331201	21.9642	16.4229	0.331201	0.331201	0.331201	0.331201	44.1473
134	165.02	1.94238	22.0456	14.671	0.331201	10.6553	26.6516	58.536	53.5023	40.7262	37.3419	20.973	36.8317	44.8614	55.5244	9.51229	18.3622	0.331201	30.6867	0.331201	39.8321	44.3809	44.3603	9.07915	68.8274	61.1937	46.5501	37.9708	21.6424	16.5242	18.1395	52.5822	43.9791	49.8437	89.398	54.9316	36.937	13.8933	29.4481	14.9036	0.331201	74.4667	31.922	28.0942	21.5448	22.9375	48.0787	82.2665	58.6488
4095	165.02	14.613	0.331201	0.331201	0.331201	0.331201	0.331201	0.331201	0.331201	0.331201	0.331201	0.331201	0.331201	0.331201	0.331201	0.331201	0.331201	0.331201	0.331201	0.331201	0.331201	0.331201	0.331201	0.331201	0.331201	0.331201	0.331201	0.331201	0.331201	0.331201	0.331201	0.331201	0.331201	0.331201	0.331201	0.331201	0.331201	0.331201	0.331201	0.331201	0.331201	0.331201	0.331201	0.331201	0.331201	0.331201	0.331201	0.331201	0.331201
138	166.993	0.959458	3910.6	4550.58	3665.3	3937.96	4261.47	3825.31	4165.51	3802.81	4085.2	3355.68	3645.89	4365.62	4803.3	3721.61	3846.26	3678.25	3511.01	3861.47	4242.74	3927.98	3904.67	4115.04	3770.21	4342.19	4111.02	3857.64	4128.4	3665.76	3928.19	4428.16	4187.24	3968.08	4115.81	4196.92	4411.75	4676.2	4572.87	4282.45	4667.62	5010.68	4477.45	4472.95	4294.82	4149.34	4938.62	4398.54	4298.43
1350	166.993	1.37122	10.4839	8.09643	0.331201	7.69529	8.60741	15.3318	0.331201	4.69985	0.331201	0.331201	14.8761	0.331201	12.4599	0.331201	0.331201	0.331201	0.331201	0.331201	0.331201	0.331201	0.331201	0.331201	0.331201	0.331201	0.331201	0.331201	0.331201	19.4334	0.331201	0.331201	0.331201	6.77739	0.331201	0.331201	17.5445	0.331201	18.6924	25.7219	25.0134	0.331201	11.0463	8.00373	0.331201	0.331201	0.331201	0.331201	22.9697
139	167.021	8.11593	745.847	684.795	760.611	841.64	611.479	666.209	679.656	731.999	688.739	438.953	653.455	667.389	958.081	749.667	739.471	649.052	679.203	816.012	793.647	885.886	701.253	739.217	756.415	771.684	941.267	978.22	761.486	832.926	838.78	814.223	720.434	915.726	807.45	906.867	561.373	882.409	828.097	717.06	1076.51	447.165	860.274	713.089	794.349	908.357	701.489	625.067	715.482
4273	167.056	3.35937	0.331201	0.331201	0.331201	0.331201	0.331201	0.331201	0.331201	0.331201	0.331201	0.331201	0.331201	0.331201	0.331201	0.331201	0.331201	0.331201	0.331201	0.331201	0.331201	0.331201	0.331201	0.331201	0.331201	0.331201	0.331201	0.331201	0.331201	0.331201	0.331201	0.331201	0.331201	0.331201	0.331201	0.331201	0.331201	0.331201	0.331201	0.331201	0.331201	0.331201	0.331201	0.331201	0.331201	0.331201	0.331201	0.331201	0.331201
140	167.996	0.958722	506.673	542.579	468.484	501.591	561.947	528.2	505.562	471.666	507.547	442.635	447.045	568.125	556.356	506.736	525.554	502.164	491.751	500.383	615.415	558.412	545.323	579.006	480.926	625.56	533.835	558.238	573.655	508.383	541.394	635.117	539.033	498.697	548.811	615.23	534.566	578.348	532.592	553.369	561.059	637.093	540.579	526.521	548.325	527.573	638.95	538.881	566.534
141	168.024	8.11489	53.0876	45.5252	48.1043	62.5468	39.9689	48.4771	44.3647	53.3852	52.3125	28.669	47.9889	47.585	66.3665	54.185	53.3212	47.6721	47.9022	59.6283	56.7523	65.344	44.6512	50.741	52.9778	58.6012	75.6524	80.0296	55.9243	59.2699	61.7111	53.5037	53.5608	70.0666	57.757	65.6693	38.0748	64.1052	62.8606	48.1629	79.6604	27.6251	58.5285	48.4708	55.9943	72.0602	52.5508	40.4355	48.3631
2466	168.078	9.08582	0.331201	0.331201	0.331201	0.331201	28.6003	0.331201	0.331201	0.331201	0.331201	0.331201	0.331201	0.331201	0.331201	0.331201	0.331201	0.331201	0.331201	0.331201	0.331201	0.331201	0.331201	0.331201	0.331201	0.331201	0.331201	0.331201	0.331201	0.331201	0.331201	0.331201	0.331201	0.331201	0.331201	0.331201	0.331201	0.331201	0.331201	0.331201	0.331201	0.331201	0.331201	0.331201	0.331201	11.0301	0.331201	0.331201	0.331201
144	172.958	7.88549	20.2868	229.707	95.2619	64.8984	111.61	101.193	109.117	105.224	112.495	18.2122	18.9481	15.1693	187.675	28.6436	34.8226	95.2855	35.8044	47.3289	35.2558	24.86	18.9678	30.5467	34.0734	32.6969	20.153	41.3041	32.5852	60.089	48.4533	33.5301	24.1046	0.331201	12.986	11.9962	170.089	103.465	99.2856	107.605	216.643	125.644	112.916	127.238	122.375	124.064	138.053	105.658	97.9838
1352	172.958	13.5469	0.331201	0.331201	0.331201	0.331201	0.331201	0.331201	0.331201	0.331201	0.331201	0.331201	0.331201	0.331201	0.331201	0.331201	0.331201	0.331201	0.331201	0.331201	0.331201	0.331201	0.331201	0.331201	0.331201	0.331201	0.331201	0.331201	0.331201	0.331201	0.331201	0.331201	0.331201	0.331201	0.331201	0.331201	15.9047	0.331201	0.331201	0.331201	0.331201	0.331201	0.331201	0.331201	0.331201	0.331201	0.331201	0.331201	0.331201
143	172.992	0.869288	1046.72	993.023	984.465	785.128	654.659	1385.83	181.126	190.151	806.878	83.1786	976.577	765.623	529.04	338.77	907.758	440.464	880.057	294.242	741.637	30.8336	863.132	2242.35	1156.7	876.273	535.879	1214.09	1175.79	1325.38	654.582	1100.45	1780.4	848.463	609.51	1851.57	1154.55	1058.24	678.77	971.748	561.502	1027.93	1382.56	764.075	315.987	1499.32	236.32	1180.86	554.831
152	173.009	8.91599	101.961	89.702	101.309	106.533	85.4839	88.3869	80.732	135.396	128.031	118.187	116.676	81.7275	174.894	61.2002	125.7	82.0366	26.8776	73.3775	97.7889	135.544	117.529	167.278	121.14	157.722	146.976	96.5134	102.151	123.278	115.863	169.002	97.3972	91.9	89.1895	102.817	67.8601	72.2282	90.4605	58.6298	170.349	28.7484	56.3466	95.0232	99.9317	108.508	57.9255	78.1159	132.469
3415	173.01	11.6176	0.331201	0.331201	0.331201	0.331201	0.331201	0.331201	0.331201	0.331201	0.331201	0.331201	0.331201	0.331201	0.331201	0.331201	0.331201	0.331201	0.331201	0.331201	0.331201	0.331201	0.331201	0.331201	0.331201	14.0805	18.9778	0.331201	0.331201	0.331201	0.331201	0.331201	0.331201	0.331201	0.331201	0.331201	0.331201	0.331201	0.331201	0.331201	0.331201	0.331201	0.331201	0.331201	0.331201	0.331201	0.331201	0.331201	0.331201
153	173.105	10.6158	50.8781	94.5242	62.6011	38.8014	53.2792	36.9919	11.1707	48.0651	19.7754	48.2691	21.4925	65.3372	53.7514	61.7705	70.7502	55.2564	60.4645	8.12533	42.4431	76.5661	58.9662	81.9486	68.5291	62.6699	62.7527	60.8496	39.6109	30.0082	39.4978	3.86198	37.9653	80.6086	26.3364	65.3685	89.5453	61.1628	103.505	96.411	108.227	51.0031	68.0977	53.3005	56.8352	78.7376	50.041	42.8085	40.0329
1874	173.119	1.27079	0.331201	0.331201	0.331201	0.331201	0.331201	0.331201	0.331201	0.331201	0.331201	0.331201	0.331201	0.331201	0.331201	0.331201	0.331201	0.331201	0.331201	0.331201	0.331201	0.331201	0.331201	0.331201	0.331201	0.331201	0.331201	0.331201	0.331201	0.331201	0.331201	0.331201	0.331201	0.331201	0.331201	0.331201	0.331201	0.331201	0.331201	0.331201	0.331201	0.331201	0.331201	0.331201	0.331201	0.331201	0.331201	0.331201	0.331201
154	173.995	0.868495	101.963	72.8953	76.5992	70.3961	39.5864	156.406	0.331201	0.331201	59.4695	0.331201	75.6867	61.2278	41.7524	22.9836	82.4312	31.5253	88.4817	0.331201	68.7462	0.331201	63.5698	232.586	115.141	72.1491	30.9473	119.021	106.734	121.489	46.4742	104.898	211.443	50.5674	42.9378	179.193	106.574	87.8358	44.458	88.9078	42.2892	92.5655	110.938	59.0948	0.331201	133.762	0.331201	97.1223	41.9274
3679	174.041	9.94361	0.331201	0.331201	0.331201	0.331201	0.331201	0.331201	0.331201	0.331201	0.331201	0.331201	0.331201	0.331201	0.331201	0.331201	0.331201	0.331201	0.331201	0.331201	0.331201	0.331201	0.331201	0.331201	0.331201	0.331201	0.331201	0.331201	0.331201	0.331201	0.331201	0.331201	0.331201	0.331201	0.331201	0.331201	0.331201	0.331201	0.331201	0.331201	0.331201	0.331201	0.331201	0.331201	0.331201	0.331201	0.331201	0.331201	0.331201
155	174.089	9.09703	64.3609	78.718	78.5193	73.0585	121.403	86.2499	49.4989	70.3175	73.3647	65.7071	60.9184	75.8357	82.6038	82.2246	108.26	85.3762	32.1732	56.1646	85.8039	101.554	96.0668	95.5433	92.5151	126.576	64.1417	71.1331	88.6501	116.494	58.5933	72.7106	57.8827	84.3887	0.331201	105.944	61.2052	68.6686	70.371	75.1152	137.286	24.742	81.3077	71.4584	76.7846	57.7364	79.9513	65.0954	48.3612
2111	174.939	11.4472	0.331201	77.7735	42.181	46.2015	48.6566	0.331201	0.331201	0.331201	36.2444	36.8828	31.0752	0.331201	0.331201	0.331201	0.331201	0.331201	0.331201	0.331201	0.331201	46.4437	29.6906	0.331201	0.331201	0.331201	0.331201	0.331201	0.331201	0.331201	0.331201	0.331201	0.331201	0.331201	0.331201	0.331201	0.331201	0.331201	0.331201	0.331201	0.331201	0.331201	0.331201	0.331201	0.331201	0.331201	0.331201	0.331201	0.331201
160	174.956	4.75354	901.455	0.331201	0.331201	0.331201	0.331201	1860.98	2456.48	876.528	0.331201	0.331201	0.331201	2394.59	644.391	2475.1	2220.09	2827.37	1487.86	4030.68	2868.82	743.663	990.294	1072.33	1132.74	2303.26	1350.41	2305.38	1025.59	809.61	2827.72	4007.06	3730.76	3282.68	5924.37	3015.31	269.664	1950.09	940.562	1910.03	855.993	2309.65	2205.53	2119.95	2660.06	2327.57	1804.51	2908.74	1678.62
3352	174.956	5.25418	0.331201	0.331201	0.331201	0.331201	0.331201	0.331201	0.331201	0.331201	0.331201	0.331201	0.331201	0.331201	0.331201	0.331201	0.331201	0.331201	0.331201	0.331201	0.331201	0.331201	0.331201	0.331201	0.331201	0.331201	0.331201	0.331201	0.331201	0.331201	0.331201	0.331201	0.331201	0.331201	0.331201	0.331201	0.331201	0.331201	0.331201	0.331201	0.331201	0.331201	0.331201	0.331201	0.331201	0.331201	0.331201	0.331201	0.331201
170	179.056	7.12064	2523.95	2568.63	2260.61	2383.53	2627.51	2865.83	3912.66	2099.62	2390.14	2190.21	2367.74	2083.19	2822.42	2374.06	2727.16	2748	2081.22	2645.4	2817.84	3259.24	2895.64	2837.1	2837.58	2824.47	2985.52	2694.37	2714.2	2221.4	3130.58	3663.24	2806.7	2691.29	2573.5	3064.26	2679.96	2680.14	2316.25	1937.39	4267.99	1777.73	2593.63	2620.17	2246.8	2647.73	2223.74	2356.7	2475.94
3098	179.057	8.58332	0.331201	0.331201	0.331201	0.331201	0.331201	0.331201	0.331201	0.331201	0.331201	0.331201	0.331201	0.331201	0.331201	0.331201	0.331201	0.331201	0.331201	0.331201	38.2429	0.331201	39.3126	28.0098	30.5102	55.1084	32.3652	28.5491	0.331201	0.331201	0.331201	43.1624	0.331201	0.331201	0.331201	0.331201	0.331201	0.331201	0.331201	0.331201	0.331201	0.331201	0.331201	0.331201	0.331201	0.331201	0.331201	0.331201	0.331201
1355	179.057	5.96833	18.2955	0.331201	16.5048	11.4831	25.8522	17.4468	70.0843	29.641	14.3795	15.2123	15.0562	7.62245	30.4439	16.162	21.6628	11.9824	26.0753	46.5507	22.8329	12.6311	65.9828	49.1601	54.9111	56.4587	59.4754	49.6677	0.331201	20.3549	0.331201	19.7604	57.3555	3.8006	36.8308	13.2758	9.40621	24.916	7.59593	10.4567	44.3036	10.6555	7.34553	19.5966	18.5057	18.6727	10.0857	0.331201	19.9816
2521	179.057	6.36031	0.331201	0.331201	0.331201	0.331201	0.331201	4.82326	0.331201	0.331201	0.331201	0.331201	0.331201	0.331201	0.331201	0.331201	0.331201	0.331201	0.331201	0.331201	0.331201	0.331201	0.331201	0.331201	0.331201	0.331201	0.331201	0.331201	0.331201	0.331201	0.331201	0.331201	0.331201	0.331201	0.331201	0.331201	0.331201	0.331201	0.331201	0.331201	0.331201	0.331201	0.331201	0.331201	0.331201	0.331201	0.331201	0.331201	0.331201
172	180.06	6.8961	244.686	253.058	233.51	228.776	271.036	309.346	416.752	211.885	253.226	219.671	237.745	237.252	301.135	241.757	279.162	274.366	227.196	280.362	282.81	349.947	298.359	317.082	315.061	321.398	331.967	292.592	297.292	263.801	343.691	400.714	285.906	267.059	272.075	329.396	253.934	255.573	232.407	193.049	463.188	172.74	252.519	257.199	231.71	278.412	217.765	240.078	252.566
1879	180.841	1.9768	0.331201	0.331201	0.331201	0.331201	0.331201	0.331201	0.331201	0.331201	0.331201	0.331201	0.331201	0.331201	0.331201	0.331201	0.331201	0.331201	0.331201	0.331201	0.331201	0.331201	15.6562	0.331201	0.331201	0.331201	0.331201	0.331201	0.331201	0.331201	0.331201	0.331201	0.331201	0.331201	0.331201	0.331201	0.331201	0.331201	0.331201	0.331201	0.331201	0.331201	0.331201	0.331201	0.331201	0.331201	0.331201	0.331201	0.331201
173	180.973	6.77316	378.898	393.683	420.736	431.505	475.928	385.629	474.107	460.108	416.221	367.645	430.68	467.885	512.592	480.598	532.456	468.221	454.313	473.496	627.003	512.16	664.441	647.026	676.293	701.983	745.996	691.168	524.313	426.936	466.913	956.903	535.185	446.568	442.039	505.748	346.947	383.487	384.629	327.862	418.501	302.316	425.349	408.716	436.376	473.411	348.434	355.916	404.916
1356	180.974	7.1125	0.331201	0.331201	0.331201	10.4014	0.331201	0.331201	7.98873	0.331201	8.22916	0.331201	0.331201	0.331201	0.331201	0.331201	32.1008	0.331201	6.05221	7.92685	19.7704	0.331201	0.331201	14.6708	14.3305	16.7858	0.331201	9.80147	0.331201	8.2272	0.331201	0.331201	8.45913	0.331201	0.331201	0.331201	0.331201	0.331201	0.331201	0.331201	0.331201	0.331201	0.331201	0.331201	6.79181	0.331201	0.331201	0.331201	0.331201
174	181.066	6.89603	18.0823	21.9921	24.5646	14.1736	15.1854	36.1896	82.616	14.0464	39.8009	11.566	14.185	20.513	20.8738	43.845	70.3278	66.5851	18.3527	20.8336	37.7109	42.4823	88.7237	34.7348	34.7489	447.28	62.7563	27.0852	32.4881	18.517	25.2398	46.2653	29.3004	15.6554	26.2156	39.974	17.9667	41.251	28.8766	17.1499	113.425	13.5208	19.4375	31.3843	15.1999	17.4381	15.294	31.801	29.0279
3735	181.072	2.38597	0.331201	0.331201	0.331201	0.331201	0.331201	0.331201	0.331201	0.331201	0.331201	0.331201	0.331201	0.331201	0.331201	0.331201	0.331201	0.331201	0.331201	0.331201	0.331201	0.331201	0.331201	0.331201	0.331201	0.331201	0.331201	0.331201	0.331201	0.331201	0.331201	0.331201	0.331201	0.331201	0.331201	0.331201	0.331201	0.331201	0.331201	0.331201	0.331201	0.331201	0.331201	0.331201	0.331201	0.331201	0.331201	0.331201	0.331201
1357	182.931	4.54275	24.9179	30.3145	83.6943	58.4707	71.4283	42.1845	48.4674	91.2394	120.133	52.1588	64.0685	48.3447	62.9005	67.1417	85.0861	37.3458	86.385	57.3955	56.8242	61.8434	56.6125	76.4762	69.4439	61.9334	88.4846	72.7797	83.4849	81.6005	45.9806	38.6739	29.8596	11.4882	47.7147	61.9042	81.5548	75.7582	116.798	73.587	22.2326	77.3757	23.1509	29.5679	37	50.9464	65.0805	0.331201	10.4993
3520	182.988	0.962252	0.331201	0.331201	0.331201	0.331201	0.331201	0.331201	0.331201	0.331201	0.331201	0.331201	0.331201	0.331201	0.331201	0.331201	0.331201	0.331201	0.331201	0.331201	0.331201	0.331201	0.331201	0.331201	0.331201	0.331201	0.331201	0.331201	0.331201	0.331201	0.331201	0.331201	0.331201	0.331201	0.331201	0.331201	0.331201	0.331201	0.331201	0.331201	0.331201	0.331201	0.331201	23.3097	0.331201	0.331201	0.331201	0.331201	0.331201
178	183.03	1.8769	0.331201	0.331201	0.331201	0.331201	0.331201	0.331201	0.331201	0.331201	0.331201	0.331201	0.331201	0.331201	0.331201	0.331201	0.331201	0.331201	0.331201	0.331201	0.331201	13.7345	0.331201	0.331201	0.331201	0.331201	0.331201	0.331201	0.331201	0.331201	0.331201	0.331201	0.331201	13.2924	10.6909	0.331201	0.331201	0.331201	0.331201	0.331201	185.445	0.331201	0.331201	0.331201	10.0842	0.331201	0.331201	0.331201	0.331201
177	183.03	1.28371	70.1037	0.331201	183.121	26.8098	49.9604	0.331201	19.8098	127.159	195.225	43.7267	0.331201	0.331201	0.331201	32.545	165.55	7.66562	0.331201	0.331201	30.2744	161.566	25.7459	95.7072	53.9802	37.8682	60.8223	166.968	22.0706	137.677	43.0969	0.331201	138.33	311.924	62.257	0.331201	12.1938	118.692	88.7998	51.8626	291.076	24.4189	47.9219	0.331201	134.831	21.5071	83.4766	47.6298	153.206
3722	183.103	1.46148	0.331201	0.331201	0.331201	0.331201	0.331201	0.331201	0.331201	0.331201	0.331201	0.331201	0.331201	0.331201	0.331201	0.331201	0.331201	0.331201	0.331201	0.331201	0.331201	0.331201	0.331201	0.331201	0.331201	0.331201	0.331201	0.331201	0.331201	0.331201	0.331201	0.331201	0.331201	0.331201	27.8283	0.331201	0.331201	0.331201	0.331201	0.331201	0.331201	0.331201	0.331201	0.331201	0.331201	0.331201	0.331201	0.331201	0.331201
179	184.06	6.80472	42.2358	43.5166	45.2776	35.7618	31.9134	39.5948	45.4485	58.7162	53.1934	42.4322	45.4468	46.8166	70.6215	43.8531	37.8805	43.7659	38.6563	50.9765	46.0554	66.9976	48.8746	50.0942	79.813	71.1791	62.1479	53.1724	67.1065	71.8979	65.7333	60.5304	51.0998	39.1396	33.6245	55.8512	33.8682	39.7066	53.9843	33.5719	68.0525	27.6984	43.3285	42.8862	44.9053	68.384	35.1201	21.7321	33.6097
3855	184.928	4.166	0.331201	0.331201	0.331201	0.331201	0.331201	0.331201	0.331201	0.331201	0.331201	0.331201	0.331201	0.331201	0.331201	0.331201	0.331201	0.331201	0.331201	0.331201	0.331201	0.331201	0.331201	0.331201	0.331201	0.331201	0.331201	0.331201	0.331201	0.331201	0.331201	0.331201	0.331201	0.331201	0.331201	0.331201	0.331201	0.331201	0.331201	0.331201	0.331201	8.62731	0.331201	0.331201	0.331201	0.331201	0.331201	0.331201	0.331201
1358	184.928	4.5414	0.331201	0.331201	27.305	0.331201	5.89916	18.3539	17.2341	35.2224	42.768	5.12308	13.4676	16.7296	18.0235	25.6766	29.201	15.0994	33.4066	22.483	23.9118	9.5149	14.5473	26.2069	25.9255	21.3115	33.2955	28.5811	24.2516	24.0522	12.3916	4.07162	0.331201	0.331201	16.5907	20.2935	32.2995	29.3302	51.3413	33.6539	0.331201	34.6897	3.33988	6.42179	11.8904	21.9578	26.4411	0.331201	0.331201
2662	185.013	1.57058	0.331201	0.331201	0.331201	0.331201	0.331201	0.331201	0.331201	0.331201	0.331201	0.331201	0.331201	0.331201	0.331201	0.331201	0.331201	0.331201	0.331201	0.331201	0.331201	0.331201	0.331201	0.331201	0.331201	0.331201	0.331201	0.331201	0.331201	0.331201	0.331201	0.331201	0.331201	0.331201	0.331201	0.331201	0.331201	0.331201	0.331201	0.331201	0.331201	0.331201	0.331201	0.331201	0.331201	0.331201	0.331201	0.331201	0.331201
180	186.046	5.48563	54.6688	21.3151	53.4494	49.1915	45.267	40.8752	42.5993	57.9075	56.5671	35.5805	38.7639	49.8825	43.8716	43.7935	50.3798	20.1884	51.5855	50.9769	66.9136	48.5104	93.5364	72.4574	80.0639	57.781	89.0097	55.9159	56.3418	62.3259	73.2252	84.2203	54.5691	26.7589	46.7755	52.6027	21.374	35.5257	27.3107	25.8061	29.2846	19.778	33.0522	46.3993	32.8476	28.058	19.2921	18.8688	29.6009
3005	186.114	1.88636	0.331201	0.331201	0.331201	0.331201	0.331201	0.331201	0.331201	0.331201	0.331201	0.331201	0.331201	0.331201	0.331201	0.331201	0.331201	0.331201	0.331201	0.331201	0.331201	40.2242	0.331201	0.331201	0.331201	0.331201	0.331201	0.331201	0.331201	0.331201	0.331201	0.331201	0.331201	0.331201	0.331201	0.331201	0.331201	0.331201	0.331201	0.331201	0.331201	0.331201	0.331201	0.331201	0.331201	0.331201	0.331201	0.331201	0.331201
181	187.007	0.855395	970.435	325.375	791.729	165.066	1096.67	1359.92	1505.47	1210.25	113.731	144.307	343.923	2142.63	566.025	1766.3	1450.24	1170.56	136.831	1599.72	1684.74	2314.18	2351.91	863.597	707.768	1170.04	2270.55	900.159	2277.3	1294.83	1477.66	1673.17	215.97	2038.09	2010.57	2630.73	424.284	1580.07	665.13	125.28	2480.8	644.155	1140.84	580.002	280.327	955.777	1728.68	420.026	2300
3048	187.038	5.23824	0.331201	0.331201	0.331201	0.331201	0.331201	0.331201	0.331201	0.331201	0.331201	0.331201	0.331201	0.331201	14.427	0.331201	0.331201	0.331201	0.331201	0.331201	0.331201	0.331201	0.331201	0.331201	0.331201	0.331201	0.331201	0.331201	0.331201	0.331201	0.331201	0.331201	0.331201	0.331201	0.331201	0.331201	0.331201	0.331201	0.331201	0.331201	0.331201	0.331201	0.331201	0.331201	0.331201	0.331201	0.331201	101.705	0.331201
182	187.042	5.48573	241.709	112.597	233.756	223.985	205.984	181.326	193.467	253.323	259.905	169.124	178.69	229.559	192.135	207.797	216.547	116.982	249.87	233.801	291.705	231.175	401.126	318.592	332.882	272.35	393.228	239.32	237.188	283.137	305.951	357.62	237.561	154.762	217.633	260.62	130.697	172.314	133.746	138.845	166.391	109.753	164.696	207.004	161.395	138.897	108.507	99.5633	141.244
3714	187.098	3.35232	0.331201	0.331201	0.331201	0.331201	0.331201	0.331201	0.331201	0.331201	0.331201	0.331201	0.331201	0.331201	0.331201	0.331201	0.331201	0.331201	0.331201	0.331201	0.331201	0.331201	0.331201	0.331201	0.331201	0.331201	0.331201	0.331201	0.331201	0.331201	0.331201	0.331201	0.331201	0.331201	0.331201	0.331201	0.331201	0.331201	0.331201	0.331201	0.331201	0.331201	0.331201	0.331201	0.331201	0.331201	0.331201	0.331201	0.331201
184	188.01	0.854574	79.9749	0.331201	91.7721	0.331201	97.9979	141.166	165.713	152.599	0.331201	0.331201	33.47	293.367	54.5233	241.545	175.389	138.486	0.331201	214.325	178.238	324.756	284.07	93.0127	55.8983	103.626	270.172	101.406	313.06	158.852	179.462	159.837	0.331201	229.084	241.484	340.129	42.5917	152.869	61.9273	0.331201	338.72	55.7096	130.507	49.9979	0.331201	96.1472	187.862	26.2745	348.518
1882	188.046	5.48166	0.331201	0.331201	0.331201	0.331201	0.331201	0.331201	0.331201	6.2422	0.331201	0.331201	0.331201	0.331201	0.331201	0.331201	0.331201	0.331201	0.331201	0.331201	0.331201	0.331201	18.429	12.7684	10.3304	0.331201	16.2285	0.331201	0.331201	9.39591	0.331201	7.10787	0.331201	0.331201	0.331201	0.331201	0.331201	0.331201	0.331201	0.331201	0.331201	0.331201	0.331201	0.331201	0.331201	0.331201	0.331201	0.331201	0.331201
[truncated: 1,069 more rows]
[truncated: 222 more columns]

## Sheet: Plasma identification
sample	label	(4R,5S)-4,5,6-Trihydroxy-2,3-dioxohexanoate	(9Z,12Z,15Z)-Octadecatrienoic acid	(R,R)-Tartaric acid	1,3-Dimethylurate	1,4-Butynediol	11Z-Eicosenoic acid	12(13)-EpOME	16-Hydroxypalmitic acid	1H-Benzotriazole	1-Methyladenosine	1-Methylhistidine	1-Methylnicotinamide	1-Monostearin	1-Stearoyl-sn-glycerol	1-Stearoyl-sn-glycerol 3-phosphocholine	2-(2-hydroxyphenyl)acetic acid	2,5-dihydroxybenzoic acid	2-Aminoadipic acid	2-Dehydro-3-deoxy-L-rhamnonate	2-Ethyl-2-Hydroxybutyric acid	2-Hydroxy-3-methylbutyric acid	2-Hydroxyethylenedicarboxylate	2-Oxobutyric acid	2-Palmitoylglycerol	2-Piperidinone	2-Pyridylacetic acid	3-(1-Pyrazolyl)-alanine	3-Aminoisobutanoic acid	3-Formylindole	3-Hydroxybutyric acid	3-Hydroxyproline	3-Methylhistidine	3-Methyluridine	4-Acetamidoantipyrine	4-aminobutyric acid betaine	4-Formylaminoantipyrine	4-Hydroxybenzaldehyde	4-Nitrophenol	4-Pyridoxic acid	5alpha-Cholestanone	5-Aminolevulinate	5-Aminopentanoic acid	5-Hydroxyindoleacetic acid	Acesulfame	Acetaldehyde	Acetaminophen glucuronide	Acetylcarnitine	Acetylcholine
[truncated: 242 more rows]
[truncated: 229 more columns]

[truncated: 2 more sheets: Plasma comparation(AS vs CTR), Plasma comporation (AS degree)]
