# Supplementary material for: Multi‐omics analysis revealed biomarkers for coronary atherosclerosis: Occurrence and development
Source: Clin Transl Med. 2025 Aug 21;15(8):e70451. doi: 10.1002/ctm2.70451 (PMC12371206; doi:10.1002/ctm2.70451)
Supplement: Supplementary file 3 — Supporting Information [file CTM2-15-e70451-s001.xlsx]

## Sheet: Corr anal (Clinical&gut)
	Var1	Var2	cor	pvalue
1	Lactobacillus	Total.cholesterol	-0.0952613	0.286717
2	Streptococcus	Total.cholesterol	0.070158	0.433164
3	Bacteroides	Total.cholesterol	0.0381008	0.67063
4	Bifidobacterium	Total.cholesterol	0.114959	0.198099
5	Veillonella	Total.cholesterol	-0.0433868	0.628146
6	Haemophilus	Total.cholesterol	0.040201	0.653616
7	Lactobacillus	Lipoprotein.A	-0.0606067	0.498487
8	Streptococcus	Lipoprotein.A	-0.0127125	0.887197
9	Bacteroides	Lipoprotein.A	-0.140074	0.116253
10	Bifidobacterium	Lipoprotein.A	-0.0558069	0.533167
11	Veillonella	Lipoprotein.A	0.0399176	0.655902
12	Haemophilus	Lipoprotein.A	-0.0373255	0.676954
13	Lactobacillus	HDL-cholesterol	-0.0457626	0.60943
14	Streptococcus	HDL-cholesterol	-0.0157111	0.860832
15	Bacteroides	HDL-cholesterol	-0.0266979	0.765742
16	Bifidobacterium	HDL-cholesterol	0.147394	0.0981956
17	Veillonella	HDL-cholesterol	-0.103594	0.246446
18	Haemophilus	HDL-cholesterol	-0.00654817	0.941754
19	Lactobacillus	LDL-cholesterol	-0.0820478	0.359123
20	Streptococcus	LDL-cholesterol	0.0677902	0.448885
21	Bacteroides	LDL-cholesterol	0.122103	0.171453
22	Bifidobacterium	LDL-cholesterol	0.085954	0.336625
23	Veillonella	LDL-cholesterol	-0.00369495	0.967114
24	Haemophilus	LDL-cholesterol	0.0781787	0.382305
25	Lactobacillus	Fasting.blood-glucose	0.152594	0.0867705
26	Streptococcus	Fasting.blood-glucose	0.080831	0.366318
27	Bacteroides	Fasting.blood-glucose	-0.0860826	0.3359
28	Bifidobacterium	Fasting.blood-glucose	-0.0700694	0.433746
29	Veillonella	Fasting.blood-glucose	-0.057186	0.523081
30	Haemophilus	Fasting.blood-glucose	-0.132085	0.138793
31	Lactobacillus	Creatinine	-0.0291689	0.744775
32	Streptococcus	Creatinine	0.0103659	0.907917
33	Bacteroides	Creatinine	-0.096728	0.279328
34	Bifidobacterium	Creatinine	-0.122778	0.16908
35	Veillonella	Creatinine	-0.0191686	0.830622
36	Haemophilus	Creatinine	0.00890532	0.920846
37	Lactobacillus	Uric.acid	0.0527798	0.555641
38	Streptococcus	Uric.acid	0.0618574	0.489649
39	Bacteroides	Uric.acid	-0.0849266	0.342454
40	Bifidobacterium	Uric.acid	-0.0778005	0.384619
41	Veillonella	Uric.acid	0.048097	0.591283
42	Haemophilus	Uric.acid	-0.0322259	0.719094
43	Lactobacillus	Glomerular.filtration.rate	-0.12329	0.167296
44	Streptococcus	Glomerular.filtration.rate	-0.068264	0.445714
45	Bacteroides	Glomerular.filtration.rate	0.162043	0.0687403
46	Bifidobacterium	Glomerular.filtration.rate	0.048299	0.589724
47	Veillonella	Glomerular.filtration.rate	0.0666551	0.456534
48	Haemophilus	Glomerular.filtration.rate	0.0212764	0.812324
49	Lactobacillus	Alkaline.phosphatase	0.00167461	0.985092
50	Streptococcus	Alkaline.phosphatase	0.0177752	0.84277
51	Bacteroides	Alkaline.phosphatase	-0.0587892	0.511478
52	Bifidobacterium	Alkaline.phosphatase	-0.0444494	0.619745
53	Veillonella	Alkaline.phosphatase	0.0114016	0.898764
54	Haemophilus	Alkaline.phosphatase	-0.00215448	0.980821
55	Lactobacillus	Apolipoprotein.B	-0.0415484	0.642792
56	Streptococcus	Apolipoprotein.B	0.113305	0.204673
57	Bacteroides	Apolipoprotein.B	0.0466171	0.602759
58	Bifidobacterium	Apolipoprotein.B	0.0837224	0.349366
59	Veillonella	Apolipoprotein.B	-0.00797251	0.929115
60	Haemophilus	Apolipoprotein.B	0.0902718	0.312824
61	Lactobacillus	Total.leukocyte.count	-0.0465103	0.603591
62	Streptococcus	Total.leukocyte.count	0.165037	0.0637086
63	Bacteroides	Total.leukocyte.count	-0.219574	0.013125
64	Bifidobacterium	Total.leukocyte.count	0.0767355	0.391179
65	Veillonella	Total.leukocyte.count	0.0509244	0.569639
66	Haemophilus	Total.leukocyte.count	0.249184	0.00472657
67	Lactobacillus	Fibrinogen	0.023191	0.795789
68	Streptococcus	Fibrinogen	0.0915885	0.305789
69	Bacteroides	Fibrinogen	-0.0748715	0.402823
70	Bifidobacterium	Fibrinogen	-0.0709729	0.427826
71	Veillonella	Fibrinogen	0.0472573	0.597782
72	Haemophilus	Fibrinogen	0.0847279	0.343589

## Sheet: Corr anal (Plasma&gut)
	Var1	Var2	cor	pvalue
1	Lactobacillus	2-Aminoadipic.acid	0.212106	0.0107047
2	Streptococcus	2-Aminoadipic.acid	0.0763901	0.36281
3	Bacteroides	2-Aminoadipic.acid	-0.0573665	0.494632
4	Bifidobacterium	2-Aminoadipic.acid	-0.0428917	0.609737
5	Veillonella	2-Aminoadipic.acid	0.00782732	0.925816
6	Haemophilus	2-Aminoadipic.acid	0.0680995	0.417358
7	Lactobacillus	3-(1-Pyrazolyl)-alanine	-0.110279	0.188229
8	Streptococcus	3-(1-Pyrazolyl)-alanine	-0.171575	0.0397606
9	Bacteroides	3-(1-Pyrazolyl)-alanine	0.0708403	0.398817
10	Bifidobacterium	3-(1-Pyrazolyl)-alanine	0.123986	0.138718
11	Veillonella	3-(1-Pyrazolyl)-alanine	-0.0412437	0.623554
12	Haemophilus	3-(1-Pyrazolyl)-alanine	-0.00453681	0.956961
13	Lactobacillus	3-Aminoisobutanoic.acid	0.0184559	0.826215
14	Streptococcus	3-Aminoisobutanoic.acid	-0.110681	0.186616
15	Bacteroides	3-Aminoisobutanoic.acid	0.0665734	0.427895
16	Bifidobacterium	3-Aminoisobutanoic.acid	-0.0319005	0.704267
17	Veillonella	3-Aminoisobutanoic.acid	-0.0762196	0.363886
18	Haemophilus	3-Aminoisobutanoic.acid	0.000672505	0.993617
19	Lactobacillus	3-Methyluridine	-0.0340199	0.685626
20	Streptococcus	3-Methyluridine	-0.197365	0.0177348
21	Bacteroides	3-Methyluridine	0.129404	0.122147
22	Bifidobacterium	3-Methyluridine	0.0646248	0.441571
23	Veillonella	3-Methyluridine	-0.0304506	0.717123
24	Haemophilus	3-Methyluridine	0.0357595	0.670465
25	Lactobacillus	alpha-ketoglutarate	0.120478	0.150325
26	Streptococcus	alpha-ketoglutarate	0.097996	0.242598
27	Bacteroides	alpha-ketoglutarate	-0.0934585	0.265207
28	Bifidobacterium	alpha-ketoglutarate	0.000647464	0.993855
29	Veillonella	alpha-ketoglutarate	0.122956	0.142053
30	Haemophilus	alpha-ketoglutarate	0.0994307	0.235737
31	Lactobacillus	Alpha-N-Phenylacetyl-L-glutamine	0.155766	0.0622792
32	Streptococcus	Alpha-N-Phenylacetyl-L-glutamine	-0.0101416	0.903975
33	Bacteroides	Alpha-N-Phenylacetyl-L-glutamine	-0.0361939	0.666699
34	Bifidobacterium	Alpha-N-Phenylacetyl-L-glutamine	0.0127194	0.879732
35	Veillonella	Alpha-N-Phenylacetyl-L-glutamine	-0.123126	0.141499
36	Haemophilus	Alpha-N-Phenylacetyl-L-glutamine	-0.0549583	0.512953
37	Lactobacillus	Arabinofuranosyluracil	-0.123935	0.138881
38	Streptococcus	Arabinofuranosyluracil	-0.162185	0.0521211
39	Bacteroides	Arabinofuranosyluracil	0.21802	0.00866234
40	Bifidobacterium	Arabinofuranosyluracil	0.0217282	0.796024
41	Veillonella	Arabinofuranosyluracil	-0.0369694	0.659997
42	Haemophilus	Arabinofuranosyluracil	-0.0169886	0.839838
43	Lactobacillus	Azelaic.acid	-0.0612569	0.465781
44	Streptococcus	Azelaic.acid	-0.0878636	0.295007
45	Bacteroides	Azelaic.acid	0.277667	0.000753115
46	Bifidobacterium	Azelaic.acid	0.362271	8.12409e-06
47	Veillonella	Azelaic.acid	-0.0427824	0.610649
48	Haemophilus	Azelaic.acid	-0.0435001	0.60467
49	Lactobacillus	Beta-Guanidinopropionic.acid	0.0244197	0.771414
50	Streptococcus	Beta-Guanidinopropionic.acid	0.0430902	0.608081
51	Bacteroides	Beta-Guanidinopropionic.acid	-0.00626856	0.940559
52	Bifidobacterium	Beta-Guanidinopropionic.acid	-0.0185279	0.825547
53	Veillonella	Beta-Guanidinopropionic.acid	0.0106924	0.898787
54	Haemophilus	Beta-Guanidinopropionic.acid	-0.0592996	0.480179
55	Lactobacillus	Cholesteryl.sulfate	-0.127477	0.127857
56	Streptococcus	Cholesteryl.sulfate	0.00835688	0.920813
57	Bacteroides	Cholesteryl.sulfate	0.126115	0.132012
58	Bifidobacterium	Cholesteryl.sulfate	0.0254254	0.762275
59	Veillonella	Cholesteryl.sulfate	0.0505105	0.547689
60	Haemophilus	Cholesteryl.sulfate	0.047703	0.570191
61	Lactobacillus	Citrulline	-0.0204708	0.807591
62	Streptococcus	Citrulline	0.0236154	0.778745
63	Bacteroides	Citrulline	-0.107491	0.199712
64	Bifidobacterium	Citrulline	0.031818	0.704997
65	Veillonella	Citrulline	-0.054863	0.513685
66	Haemophilus	Citrulline	-0.0798017	0.34171
67	Lactobacillus	Cysteine-S-sulfate	0.137545	0.10018
68	Streptococcus	Cysteine-S-sulfate	-0.0167403	0.842148
69	Bacteroides	Cysteine-S-sulfate	-0.127285	0.128435
70	Bifidobacterium	Cysteine-S-sulfate	0.0874208	0.297457
71	Veillonella	Cysteine-S-sulfate	-0.0584824	0.486261
72	Haemophilus	Cysteine-S-sulfate	0.0422339	0.615235
73	Lactobacillus	Cytosine	0.0489376	0.560242
74	Streptococcus	Cytosine	-0.00709434	0.932745
75	Bacteroides	Cytosine	-0.0737633	0.379595
76	Bifidobacterium	Cytosine	0.122605	0.143204
77	Veillonella	Cytosine	-0.0301383	0.719903
78	Haemophilus	Cytosine	-0.0419473	0.617638
79	Lactobacillus	Dehydroisoandrosterone.sulfate	-0.035753	0.670521
80	Streptococcus	Dehydroisoandrosterone.sulfate	-0.0824719	0.325749
81	Bacteroides	Dehydroisoandrosterone.sulfate	0.0937474	0.263726
82	Bifidobacterium	Dehydroisoandrosterone.sulfate	-0.080398	0.338103
83	Veillonella	Dehydroisoandrosterone.sulfate	0.0546956	0.514973
84	Haemophilus	Dehydroisoandrosterone.sulfate	0.0729813	0.384682
85	Lactobacillus	D-Ornithine	0.10309	0.218855
86	Streptococcus	D-Ornithine	-0.151292	0.0702788
87	Bacteroides	D-Ornithine	0.100433	0.231026
88	Bifidobacterium	D-Ornithine	0.0135428	0.872011
89	Veillonella	D-Ornithine	0.0348398	0.678464
90	Haemophilus	D-Ornithine	0.0670687	0.424459
91	Lactobacillus	gamma-Amino-gamma-cyanobutanoate	0.0493473	0.556959
92	Streptococcus	gamma-Amino-gamma-cyanobutanoate	0.0379227	0.651796
93	Bacteroides	gamma-Amino-gamma-cyanobutanoate	-0.146186	0.0804042
94	Bifidobacterium	gamma-Amino-gamma-cyanobutanoate	-0.0689808	0.411342
95	Veillonella	gamma-Amino-gamma-cyanobutanoate	0.128853	0.12376
96	Haemophilus	gamma-Amino-gamma-cyanobutanoate	0.074374	0.375651
97	Lactobacillus	Glucuronate	0.07022	0.40297
98	Streptococcus	Glucuronate	-0.0260132	0.756949
99	Bacteroides	Glucuronate	-0.155098	0.0634238
100	Bifidobacterium	Glucuronate	0.0189441	0.821693
101	Veillonella	Glucuronate	-0.0640014	0.445997
102	Haemophilus	Glucuronate	-0.0785263	0.349505
103	Lactobacillus	L-Citrulline	0.0306425	0.715417
104	Streptococcus	L-Citrulline	0.0337758	0.687764
105	Bacteroides	L-Citrulline	-0.129074	0.123111
106	Bifidobacterium	L-Citrulline	0.00723037	0.931459
107	Veillonella	L-Citrulline	-0.0421555	0.615893
108	Haemophilus	L-Citrulline	-0.0788093	0.347766
109	Lactobacillus	L-Glutamate	0.0590441	0.482076
110	Streptococcus	L-Glutamate	0.0526057	0.531183
111	Bacteroides	L-Glutamate	-0.185509	0.0260102
112	Bifidobacterium	L-Glutamate	-0.0794931	0.343586
113	Veillonella	L-Glutamate	0.117038	0.162407
114	Haemophilus	L-Glutamate	0.0427879	0.610603
115	Lactobacillus	L-Glutamic.acid	0.0870658	0.29943
116	Streptococcus	L-Glutamic.acid	0.0266501	0.75119
117	Bacteroides	L-Glutamic.acid	-0.15909	0.0568339
118	Bifidobacterium	L-Glutamic.acid	-0.120577	0.14999
119	Veillonella	L-Glutamic.acid	0.126264	0.131552
120	Haemophilus	L-Glutamic.acid	0.0671218	0.424091
121	Lactobacillus	LPC.18:2	-0.0434776	0.604857
122	Streptococcus	LPC.18:2	-0.17301	0.0381082
123	Bacteroides	LPC.18:2	0.150369	0.0720267
124	Bifidobacterium	LPC.18:2	0.16342	0.0503333
125	Veillonella	LPC.18:2	-0.0126611	0.88028
126	Haemophilus	LPC.18:2	0.286672	0.000494917
127	Lactobacillus	LPE.18:2	-0.0858743	0.306118
128	Streptococcus	LPE.18:2	-0.122447	0.143723
129	Bacteroides	LPE.18:2	0.246685	0.00287658
130	Bifidobacterium	LPE.18:2	0.243928	0.00321633
131	Veillonella	LPE.18:2	-0.0437596	0.602514
132	Haemophilus	LPE.18:2	0.183955	0.0273079
133	Lactobacillus	L-Proline	-0.00343491	0.967408
134	Streptococcus	L-Proline	0.122024	0.145124
135	Bacteroides	L-Proline	-0.157965	0.0586314
136	Bifidobacterium	L-Proline	0.080302	0.338682
137	Veillonella	L-Proline	0.147172	0.0783623
138	Haemophilus	L-Proline	-0.103708	0.216091
139	Lactobacillus	N2,N2-Dimethylguanosine	0.0916425	0.274646
140	Streptococcus	N2,N2-Dimethylguanosine	0.020853	0.80407
141	Bacteroides	N2,N2-Dimethylguanosine	-0.0825277	0.325421
142	Bifidobacterium	N2,N2-Dimethylguanosine	-0.124648	0.136607
143	Veillonella	N2,N2-Dimethylguanosine	0.0708013	0.399078
144	Haemophilus	N2,N2-Dimethylguanosine	-0.0380936	0.65033
145	Lactobacillus	N2-gamma-Glutamylglutamine	0.0277525	0.741256
146	Streptococcus	N2-gamma-Glutamylglutamine	-0.166735	0.045783
147	Bacteroides	N2-gamma-Glutamylglutamine	0.0344545	0.681827
148	Bifidobacterium	N2-gamma-Glutamylglutamine	-0.0229052	0.785236
149	Veillonella	N2-gamma-Glutamylglutamine	0.0721278	0.39028
150	Haemophilus	N2-gamma-Glutamylglutamine	-0.100047	0.232834
151	Lactobacillus	NG,NG-dimethyl-L-arginine(ADMA)	0.04146	0.621733
152	Streptococcus	NG,NG-dimethyl-L-arginine(ADMA)	-0.197592	0.0176015
153	Bacteroides	NG,NG-dimethyl-L-arginine(ADMA)	-0.042092	0.616425
154	Bifidobacterium	NG,NG-dimethyl-L-arginine(ADMA)	-0.0491733	0.558352
155	Veillonella	NG,NG-dimethyl-L-arginine(ADMA)	-0.0547602	0.514476
156	Haemophilus	NG,NG-dimethyl-L-arginine(ADMA)	-0.0253975	0.762528
157	Lactobacillus	N-gamma-Glutamylglutamine	-0.0370122	0.659628
158	Streptococcus	N-gamma-Glutamylglutamine	-0.148221	0.076236
159	Bacteroides	N-gamma-Glutamylglutamine	0.0110619	0.895309
160	Bifidobacterium	N-gamma-Glutamylglutamine	-0.0363452	0.66539
161	Veillonella	N-gamma-Glutamylglutamine	0.0291633	0.728604
162	Haemophilus	N-gamma-Glutamylglutamine	-0.11347	0.175687
163	Lactobacillus	Phenylacetylglutamine	0.174335	0.0366343
164	Streptococcus	Phenylacetylglutamine	-0.0152974	0.855599
165	Bacteroides	Phenylacetylglutamine	-0.0058807	0.94423
166	Bifidobacterium	Phenylacetylglutamine	-0.0165355	0.844054
167	Veillonella	Phenylacetylglutamine	-0.0818368	0.329501
168	Haemophilus	Phenylacetylglutamine	0.0174098	0.835922
169	Lactobacillus	Phenylalanine.betaine	-0.0892363	0.287498
170	Streptococcus	Phenylalanine.betaine	-0.115658	0.167452
171	Bacteroides	Phenylalanine.betaine	0.166474	0.0461288
172	Bifidobacterium	Phenylalanine.betaine	-0.0349991	0.677076
173	Veillonella	Phenylalanine.betaine	-0.0677663	0.419645
174	Haemophilus	Phenylalanine.betaine	0.00802806	0.923919
175	Lactobacillus	Pyroglutamic.acid	0.082742	0.324161
176	Streptococcus	Pyroglutamic.acid	0.0136339	0.871157
177	Bacteroides	Pyroglutamic.acid	-0.156157	0.0616171
178	Bifidobacterium	Pyroglutamic.acid	-0.121834	0.145754
179	Veillonella	Pyroglutamic.acid	0.123917	0.13894
180	Haemophilus	Pyroglutamic.acid	0.0702678	0.402649
181	Lactobacillus	Riboflavin	-0.0359687	0.66865
182	Streptococcus	Riboflavin	0.0441675	0.599133
183	Bacteroides	Riboflavin	-0.150394	0.0719804
184	Bifidobacterium	Riboflavin	-0.0646404	0.44146
185	Veillonella	Riboflavin	-0.00158961	0.984914
186	Haemophilus	Riboflavin	0.0274974	0.743551
187	Lactobacillus	Sorbitol	0.0976624	0.244213
188	Streptococcus	Sorbitol	0.0517234	0.538103
189	Bacteroides	Sorbitol	-0.151293	0.0702761
190	Bifidobacterium	Sorbitol	0.0492608	0.557652
191	Veillonella	Sorbitol	-0.041835	0.618581
192	Haemophilus	Sorbitol	0.00976868	0.90749
193	Lactobacillus	Taurine	0.0437905	0.602258
194	Streptococcus	Taurine	-0.0113961	0.892164
195	Bacteroides	Taurine	0.0592678	0.480414
196	Bifidobacterium	Taurine	-0.0355414	0.672358
197	Veillonella	Taurine	0.0679816	0.418166
198	Haemophilus	Taurine	-0.0859484	0.305699
199	Lactobacillus	Trimethylamine.N-oxide	0.170477	0.0410651
200	Streptococcus	Trimethylamine.N-oxide	0.0592651	0.480435
201	Bacteroides	Trimethylamine.N-oxide	0.0445132	0.596274
202	Bifidobacterium	Trimethylamine.N-oxide	-0.0096779	0.908346
203	Veillonella	Trimethylamine.N-oxide	-0.0766443	0.361211
204	Haemophilus	Trimethylamine.N-oxide	-0.039735	0.636319

## Sheet: Corr anal (Plasma&clinical)
	Var1	Var2	cor	pvalue
1	Total.cholesterol	2-Aminoadipic.acid	0.0246379	0.782507
2	Lipoprotein.A	2-Aminoadipic.acid	0.157537	0.0757408
3	HDL-cholesterol	2-Aminoadipic.acid	-0.174474	0.0488707
4	LDL-cholesterol	2-Aminoadipic.acid	0.0286059	0.748567
5	Fasting.blood-glucose	2-Aminoadipic.acid	0.249638	0.00448646
6	Creatinine	2-Aminoadipic.acid	0.212933	0.0158145
7	Uric.acid	2-Aminoadipic.acid	0.247478	0.00485688
8	Glomerular.filtration.rate	2-Aminoadipic.acid	0.000705699	0.993692
9	Alkaline.phosphatase	2-Aminoadipic.acid	-0.0105965	0.905503
10	Apolipoprotein.B	2-Aminoadipic.acid	0.108712	0.221901
11	Total.leukocyte.count	2-Aminoadipic.acid	0.0245359	0.783385
12	Fibrinogen	2-Aminoadipic.acid	0.0184713	0.836052
13	Total.cholesterol	3-(1-Pyrazolyl)-alanine	0.0728842	0.413591
14	Lipoprotein.A	3-(1-Pyrazolyl)-alanine	-0.0569747	0.522959
15	HDL-cholesterol	3-(1-Pyrazolyl)-alanine	0.0711049	0.425115
16	LDL-cholesterol	3-(1-Pyrazolyl)-alanine	0.0652809	0.464105
17	Fasting.blood-glucose	3-(1-Pyrazolyl)-alanine	-0.256536	0.00346699
18	Creatinine	3-(1-Pyrazolyl)-alanine	-0.0241336	0.786852
19	Uric.acid	3-(1-Pyrazolyl)-alanine	0.0728787	0.413627
20	Glomerular.filtration.rate	3-(1-Pyrazolyl)-alanine	0.0678612	0.446592
21	Alkaline.phosphatase	3-(1-Pyrazolyl)-alanine	0.158786	0.073419
22	Apolipoprotein.B	3-(1-Pyrazolyl)-alanine	0.00343443	0.969309
23	Total.leukocyte.count	3-(1-Pyrazolyl)-alanine	-0.0566141	0.525597
24	Fibrinogen	3-(1-Pyrazolyl)-alanine	0.00342035	0.969435
25	Total.cholesterol	3-Aminoisobutanoic.acid	-0.0130436	0.883819
26	Lipoprotein.A	3-Aminoisobutanoic.acid	0.122367	0.168816
27	HDL-cholesterol	3-Aminoisobutanoic.acid	0.0994994	0.263807
28	LDL-cholesterol	3-Aminoisobutanoic.acid	0.00889069	0.92066
29	Fasting.blood-glucose	3-Aminoisobutanoic.acid	0.110911	0.212635
30	Creatinine	3-Aminoisobutanoic.acid	-0.038548	0.665739
31	Uric.acid	3-Aminoisobutanoic.acid	0.0298846	0.737728
32	Glomerular.filtration.rate	3-Aminoisobutanoic.acid	0.123797	0.163854
33	Alkaline.phosphatase	3-Aminoisobutanoic.acid	-0.128707	0.147646
34	Apolipoprotein.B	3-Aminoisobutanoic.acid	-0.045902	0.606903
35	Total.leukocyte.count	3-Aminoisobutanoic.acid	-0.13403	0.131474
36	Fibrinogen	3-Aminoisobutanoic.acid	0.0222712	0.802951
37	Total.cholesterol	3-Methyluridine	0.129996	0.143598
38	Lipoprotein.A	3-Methyluridine	-0.0293794	0.742004
39	HDL-cholesterol	3-Methyluridine	0.107254	0.228195
40	LDL-cholesterol	3-Methyluridine	0.0771241	0.38688
41	Fasting.blood-glucose	3-Methyluridine	-0.0339731	0.703425
42	Creatinine	3-Methyluridine	0.0370472	0.678016
43	Uric.acid	3-Methyluridine	0.0227739	0.798598
44	Glomerular.filtration.rate	3-Methyluridine	0.0672299	0.450842
45	Alkaline.phosphatase	3-Methyluridine	0.00796098	0.928934
46	Apolipoprotein.B	3-Methyluridine	0.0776301	0.383763
47	Total.leukocyte.count	3-Methyluridine	-0.0968603	0.276746
48	Fibrinogen	3-Methyluridine	0.0235438	0.791941
49	Total.cholesterol	alpha-ketoglutarate	-0.110647	0.21373
50	Lipoprotein.A	alpha-ketoglutarate	0.0669425	0.452784
51	HDL-cholesterol	alpha-ketoglutarate	-0.103499	0.244995
52	LDL-cholesterol	alpha-ketoglutarate	-0.163079	0.0658772
53	Fasting.blood-glucose	alpha-ketoglutarate	0.286658	0.00103629
54	Creatinine	alpha-ketoglutarate	-0.0498266	0.576475
55	Uric.acid	alpha-ketoglutarate	0.0963653	0.27922
56	Glomerular.filtration.rate	alpha-ketoglutarate	0.0705025	0.429058
57	Alkaline.phosphatase	alpha-ketoglutarate	0.194849	0.0275239
58	Apolipoprotein.B	alpha-ketoglutarate	-0.00493099	0.955947
59	Total.leukocyte.count	alpha-ketoglutarate	0.0488131	0.584265
60	Fibrinogen	alpha-ketoglutarate	-0.0327908	0.713287
61	Total.cholesterol	Alpha-N-Phenylacetyl-L-glutamine	0.0377784	0.672024
62	Lipoprotein.A	Alpha-N-Phenylacetyl-L-glutamine	0.0359863	0.686746
63	HDL-cholesterol	Alpha-N-Phenylacetyl-L-glutamine	-0.158895	0.0732199
64	LDL-cholesterol	Alpha-N-Phenylacetyl-L-glutamine	-0.0321326	0.718798
65	Fasting.blood-glucose	Alpha-N-Phenylacetyl-L-glutamine	0.292556	0.000805047
66	Creatinine	Alpha-N-Phenylacetyl-L-glutamine	0.107107	0.228839
67	Uric.acid	Alpha-N-Phenylacetyl-L-glutamine	0.0768516	0.388565
68	Glomerular.filtration.rate	Alpha-N-Phenylacetyl-L-glutamine	-0.268372	0.00219208
69	Alkaline.phosphatase	Alpha-N-Phenylacetyl-L-glutamine	0.119847	0.177829
70	Apolipoprotein.B	Alpha-N-Phenylacetyl-L-glutamine	0.116779	0.189273
71	Total.leukocyte.count	Alpha-N-Phenylacetyl-L-glutamine	0.0381505	0.668982
72	Fibrinogen	Alpha-N-Phenylacetyl-L-glutamine	0.187315	0.0342416
73	Total.cholesterol	Arabinofuranosyluracil	0.0222775	0.802897
74	Lipoprotein.A	Arabinofuranosyluracil	-0.038993	0.662116
75	HDL-cholesterol	Arabinofuranosyluracil	0.0764733	0.390911
76	LDL-cholesterol	Arabinofuranosyluracil	-0.0325821	0.715033
77	Fasting.blood-glucose	Arabinofuranosyluracil	0.032599	0.714892
78	Creatinine	Arabinofuranosyluracil	-0.0828137	0.352715
79	Uric.acid	Arabinofuranosyluracil	-0.0349602	0.695229
80	Glomerular.filtration.rate	Arabinofuranosyluracil	0.27676	0.00156431
81	Alkaline.phosphatase	Arabinofuranosyluracil	-0.0643134	0.470767
82	Apolipoprotein.B	Arabinofuranosyluracil	0.000547055	0.99511
83	Total.leukocyte.count	Arabinofuranosyluracil	-0.0879452	0.323574
84	Fibrinogen	Arabinofuranosyluracil	-0.0462133	0.604464
85	Total.cholesterol	Azelaic.acid	0.126573	0.154534
86	Lipoprotein.A	Azelaic.acid	-0.105344	0.236637
87	HDL-cholesterol	Azelaic.acid	0.0978335	0.271925
88	LDL-cholesterol	Azelaic.acid	0.124035	0.163041
89	Fasting.blood-glucose	Azelaic.acid	-0.0721303	0.418451
90	Creatinine	Azelaic.acid	-0.054151	0.543795
91	Uric.acid	Azelaic.acid	-0.0792553	0.373855
92	Glomerular.filtration.rate	Azelaic.acid	0.0537089	0.547094
93	Alkaline.phosphatase	Azelaic.acid	-0.103061	0.247006
94	Apolipoprotein.B	Azelaic.acid	0.064325	0.470686
95	Total.leukocyte.count	Azelaic.acid	-0.0504226	0.571917
96	Fibrinogen	Azelaic.acid	-0.110199	0.215603
97	Total.cholesterol	Beta-Guanidinopropionic.acid	0.125314	0.158713
98	Lipoprotein.A	Beta-Guanidinopropionic.acid	0.031568	0.723537
99	HDL-cholesterol	Beta-Guanidinopropionic.acid	0.131287	0.139628
100	LDL-cholesterol	Beta-Guanidinopropionic.acid	0.113819	0.200811
101	Fasting.blood-glucose	Beta-Guanidinopropionic.acid	0.178896	0.0433369
102	Creatinine	Beta-Guanidinopropionic.acid	-0.153732	0.0831788
103	Uric.acid	Beta-Guanidinopropionic.acid	-0.00150645	0.986535
104	Glomerular.filtration.rate	Beta-Guanidinopropionic.acid	0.203265	0.0213805
105	Alkaline.phosphatase	Beta-Guanidinopropionic.acid	-0.0724914	0.41612
106	Apolipoprotein.B	Beta-Guanidinopropionic.acid	0.100163	0.260619
107	Total.leukocyte.count	Beta-Guanidinopropionic.acid	-0.0302479	0.734658
108	Fibrinogen	Beta-Guanidinopropionic.acid	-0.0195129	0.826948
109	Total.cholesterol	Cholesteryl.sulfate	0.2751	0.00167378
110	Lipoprotein.A	Cholesteryl.sulfate	-0.148127	0.095188
111	HDL-cholesterol	Cholesteryl.sulfate	0.138882	0.117948
112	LDL-cholesterol	Cholesteryl.sulfate	0.225909	0.0103463
113	Fasting.blood-glucose	Cholesteryl.sulfate	0.0627155	0.481883
114	Creatinine	Cholesteryl.sulfate	-0.166894	0.0597142
115	Uric.acid	Cholesteryl.sulfate	-0.00847136	0.924391
116	Glomerular.filtration.rate	Cholesteryl.sulfate	0.354447	4.04568e-05
117	Alkaline.phosphatase	Cholesteryl.sulfate	-0.104775	0.239192
118	Apolipoprotein.B	Cholesteryl.sulfate	0.251423	0.00419973
119	Total.leukocyte.count	Cholesteryl.sulfate	-0.0749878	0.400206
120	Fibrinogen	Cholesteryl.sulfate	-0.0154804	0.862311
121	Total.cholesterol	Citrulline	-0.0542221	0.543265
122	Lipoprotein.A	Citrulline	0.0288651	0.746366
123	HDL-cholesterol	Citrulline	0.0133042	0.881514
124	LDL-cholesterol	Citrulline	-0.138342	0.119397
125	Fasting.blood-glucose	Citrulline	0.177529	0.0449879
126	Creatinine	Citrulline	0.23134	0.00860446
127	Uric.acid	Citrulline	0.0839782	0.345962
128	Glomerular.filtration.rate	Citrulline	-0.281464	0.00128869
129	Alkaline.phosphatase	Citrulline	0.0856955	0.336153
130	Apolipoprotein.B	Citrulline	-0.047534	0.594164
131	Total.leukocyte.count	Citrulline	-0.0331005	0.710699
132	Fibrinogen	Citrulline	-0.186005	0.0355402
133	Total.cholesterol	Cysteine-S-sulfate	0.0482678	0.588476
134	Lipoprotein.A	Cysteine-S-sulfate	0.0767855	0.388974
135	HDL-cholesterol	Cysteine-S-sulfate	-0.0357958	0.688318
136	LDL-cholesterol	Cysteine-S-sulfate	-0.0568986	0.523515
137	Fasting.blood-glucose	Cysteine-S-sulfate	0.118444	0.182995
138	Creatinine	Cysteine-S-sulfate	-0.00838641	0.925147
139	Uric.acid	Cysteine-S-sulfate	0.104441	0.240703
140	Glomerular.filtration.rate	Cysteine-S-sulfate	-0.0411454	0.644701
141	Alkaline.phosphatase	Cysteine-S-sulfate	0.197182	0.0256858
142	Apolipoprotein.B	Cysteine-S-sulfate	0.0691993	0.437659
143	Total.leukocyte.count	Cysteine-S-sulfate	0.0367417	0.680526
144	Fibrinogen	Cysteine-S-sulfate	0.00900699	0.919626
145	Total.cholesterol	Cytosine	-0.027205	0.760498
146	Lipoprotein.A	Cytosine	0.0961065	0.280519
147	HDL-cholesterol	Cytosine	-0.055873	0.53104
148	LDL-cholesterol	Cytosine	-0.0289152	0.74594
149	Fasting.blood-glucose	Cytosine	-0.00984677	0.912161
150	Creatinine	Cytosine	0.189871	0.0318221
151	Uric.acid	Cytosine	0.123875	0.163586
152	Glomerular.filtration.rate	Cytosine	-0.207148	0.0189695
153	Alkaline.phosphatase	Cytosine	0.0289498	0.745647
154	Apolipoprotein.B	Cytosine	-0.00842194	0.924831
155	Total.leukocyte.count	Cytosine	0.0553154	0.535154
156	Fibrinogen	Cytosine	-0.10732	0.227908
157	Total.cholesterol	Dehydroisoandrosterone.sulfate	0.111818	0.208893
158	Lipoprotein.A	Dehydroisoandrosterone.sulfate	-0.123427	0.165128
159	HDL-cholesterol	Dehydroisoandrosterone.sulfate	-0.00659812	0.941076
160	LDL-cholesterol	Dehydroisoandrosterone.sulfate	0.191591	0.0302765
161	Fasting.blood-glucose	Dehydroisoandrosterone.sulfate	-0.130397	0.142357
162	Creatinine	Dehydroisoandrosterone.sulfate	0.0660452	0.458878
163	Uric.acid	Dehydroisoandrosterone.sulfate	0.0651257	0.465169
164	Glomerular.filtration.rate	Dehydroisoandrosterone.sulfate	0.458656	5.19201e-08
165	Alkaline.phosphatase	Dehydroisoandrosterone.sulfate	-0.0568084	0.524175
166	Apolipoprotein.B	Dehydroisoandrosterone.sulfate	0.0984331	0.268984
167	Total.leukocyte.count	Dehydroisoandrosterone.sulfate	0.119583	0.178793
168	Fibrinogen	Dehydroisoandrosterone.sulfate	-0.00241017	0.978459
169	Total.cholesterol	D-Ornithine	-0.0975618	0.273266
170	Lipoprotein.A	D-Ornithine	0.0616242	0.489556
171	HDL-cholesterol	D-Ornithine	-0.188542	0.0330616
172	LDL-cholesterol	D-Ornithine	-0.0408755	0.646874
173	Fasting.blood-glucose	D-Ornithine	-0.0700075	0.432313
174	Creatinine	D-Ornithine	0.176069	0.0468102
175	Uric.acid	D-Ornithine	0.196201	0.0264458
176	Glomerular.filtration.rate	D-Ornithine	-0.0966444	0.277823
177	Alkaline.phosphatase	D-Ornithine	0.0987827	0.267279
178	Apolipoprotein.B	D-Ornithine	-0.0427258	0.632035
179	Total.leukocyte.count	D-Ornithine	0.0145418	0.870584
180	Fibrinogen	D-Ornithine	0.065554	0.462233
181	Total.cholesterol	gamma-Amino-gamma-cyanobutanoate	-0.237681	0.00690262
182	Lipoprotein.A	gamma-Amino-gamma-cyanobutanoate	-0.00972613	0.913233
183	HDL-cholesterol	gamma-Amino-gamma-cyanobutanoate	-0.357495	3.43289e-05
184	LDL-cholesterol	gamma-Amino-gamma-cyanobutanoate	-0.215681	0.0144827
185	Fasting.blood-glucose	gamma-Amino-gamma-cyanobutanoate	-0.0997848	0.262432
186	Creatinine	gamma-Amino-gamma-cyanobutanoate	0.484065	7.08857e-09
187	Uric.acid	gamma-Amino-gamma-cyanobutanoate	0.266195	0.00238868
188	Glomerular.filtration.rate	gamma-Amino-gamma-cyanobutanoate	-0.342746	7.48434e-05
189	Alkaline.phosphatase	gamma-Amino-gamma-cyanobutanoate	0.0496107	0.578131
190	Apolipoprotein.B	gamma-Amino-gamma-cyanobutanoate	-0.103581	0.244617
191	Total.leukocyte.count	gamma-Amino-gamma-cyanobutanoate	0.096661	0.27774
192	Fibrinogen	gamma-Amino-gamma-cyanobutanoate	0.0168799	0.850003
193	Total.cholesterol	Glucuronate	0.0206677	0.81688
194	Lipoprotein.A	Glucuronate	-0.01928	0.828981
195	HDL-cholesterol	Glucuronate	-0.0416525	0.640626
196	LDL-cholesterol	Glucuronate	-0.11085	0.212889
197	Fasting.blood-glucose	Glucuronate	0.213411	0.0155756
198	Creatinine	Glucuronate	0.0964249	0.278921
199	Uric.acid	Glucuronate	0.132692	0.135406
200	Glomerular.filtration.rate	Glucuronate	-0.183159	0.0385068
201	Alkaline.phosphatase	Glucuronate	0.0774902	0.384623
202	Apolipoprotein.B	Glucuronate	0.0785859	0.377917
203	Total.leukocyte.count	Glucuronate	-0.020777	0.815929
204	Fibrinogen	Glucuronate	-0.10959	0.218165
205	Total.cholesterol	L-Citrulline	-0.14079	0.112935
206	Lipoprotein.A	L-Citrulline	-0.00266001	0.976227
207	HDL-cholesterol	L-Citrulline	0.011503	0.897461
208	LDL-cholesterol	L-Citrulline	-0.226428	0.0101674
209	Fasting.blood-glucose	L-Citrulline	0.171368	0.0530978
210	Creatinine	L-Citrulline	0.243795	0.00555185
211	Uric.acid	L-Citrulline	0.0842347	0.344486
212	Glomerular.filtration.rate	L-Citrulline	-0.278908	0.00143243
213	Alkaline.phosphatase	L-Citrulline	-0.0247647	0.781416
214	Apolipoprotein.B	L-Citrulline	-0.149673	0.0917463
215	Total.leukocyte.count	L-Citrulline	0.0118689	0.894218
216	Fibrinogen	L-Citrulline	-0.242057	0.00590957
217	Total.cholesterol	L-Glutamate	-0.054135	0.543914
218	Lipoprotein.A	L-Glutamate	0.164358	0.0637557
219	HDL-cholesterol	L-Glutamate	-0.242329	0.00585233
220	LDL-cholesterol	L-Glutamate	-0.0936506	0.29305
221	Fasting.blood-glucose	L-Glutamate	0.246835	0.00497239
222	Creatinine	L-Glutamate	0.127187	0.152529
223	Uric.acid	L-Glutamate	0.258139	0.00326219
224	Glomerular.filtration.rate	L-Glutamate	-0.0525841	0.555531
225	Alkaline.phosphatase	L-Glutamate	0.144305	0.104135
226	Apolipoprotein.B	L-Glutamate	0.0492538	0.580872
227	Total.leukocyte.count	L-Glutamate	0.0736543	0.408661
228	Fibrinogen	L-Glutamate	0.131719	0.13832
229	Total.cholesterol	L-Glutamic.acid	0.00319295	0.971466
230	Lipoprotein.A	L-Glutamic.acid	0.160356	0.0705834
231	HDL-cholesterol	L-Glutamic.acid	-0.233355	0.0080274
232	LDL-cholesterol	L-Glutamic.acid	-0.0319445	0.720375
233	Fasting.blood-glucose	L-Glutamic.acid	0.278448	0.00145976
234	Creatinine	L-Glutamic.acid	0.116646	0.189779
235	Uric.acid	L-Glutamic.acid	0.242396	0.00583817
236	Glomerular.filtration.rate	L-Glutamic.acid	-0.00629983	0.943735
237	Alkaline.phosphatase	L-Glutamic.acid	0.18681	0.0347377
238	Apolipoprotein.B	L-Glutamic.acid	0.102621	0.249039
239	Total.leukocyte.count	L-Glutamic.acid	0.0612783	0.492001
240	Fibrinogen	L-Glutamic.acid	0.161192	0.0691108
241	Total.cholesterol	LPC.18:2	0.266793	0.00233312
242	Lipoprotein.A	LPC.18:2	-0.0302107	0.734972
243	HDL-cholesterol	LPC.18:2	0.24189	0.00594491
244	LDL-cholesterol	LPC.18:2	0.277949	0.00149
245	Fasting.blood-glucose	LPC.18:2	-0.162181	0.0674
246	Creatinine	LPC.18:2	-0.0760043	0.393832
247	Uric.acid	LPC.18:2	-0.149522	0.092078
248	Glomerular.filtration.rate	LPC.18:2	0.189566	0.032103
249	Alkaline.phosphatase	LPC.18:2	5.63483e-05	0.999496
250	Apolipoprotein.B	LPC.18:2	0.179856	0.042207
251	Total.leukocyte.count	LPC.18:2	-0.0418793	0.638806
252	Fibrinogen	LPC.18:2	-0.013182	0.882595
253	Total.cholesterol	LPE.18:2	0.215452	0.0145898
254	Lipoprotein.A	LPE.18:2	-0.0712122	0.424415
255	HDL-cholesterol	LPE.18:2	0.1063	0.232387
256	LDL-cholesterol	LPE.18:2	0.201128	0.0228164
257	Fasting.blood-glucose	LPE.18:2	-0.151301	0.0882293
258	Creatinine	LPE.18:2	-0.0707264	0.42759
259	Uric.acid	LPE.18:2	-0.141393	0.111385
260	Glomerular.filtration.rate	LPE.18:2	0.110021	0.216352
261	Alkaline.phosphatase	LPE.18:2	0.0403193	0.651363
262	Apolipoprotein.B	LPE.18:2	0.117634	0.186028
263	Total.leukocyte.count	LPE.18:2	-0.067715	0.447574
264	Fibrinogen	LPE.18:2	-0.0260511	0.770369
265	Total.cholesterol	L-Proline	-0.111345	0.210838
266	Lipoprotein.A	L-Proline	-0.0195541	0.826588
267	HDL-cholesterol	L-Proline	-0.124959	0.159905
268	LDL-cholesterol	L-Proline	-0.11746	0.186685
269	Fasting.blood-glucose	L-Proline	0.115748	0.193233
270	Creatinine	L-Proline	0.125479	0.158158
271	Uric.acid	L-Proline	0.137792	0.120889
272	Glomerular.filtration.rate	L-Proline	-0.0987837	0.267274
273	Alkaline.phosphatase	L-Proline	0.063895	0.473664
274	Apolipoprotein.B	L-Proline	-0.00454242	0.959415
275	Total.leukocyte.count	L-Proline	0.122299	0.169054
276	Fibrinogen	L-Proline	0.0453077	0.611573
277	Total.cholesterol	N2,N2-Dimethylguanosine	-0.0218347	0.806738
278	Lipoprotein.A	N2,N2-Dimethylguanosine	0.0201857	0.821078
279	HDL-cholesterol	N2,N2-Dimethylguanosine	-0.0706871	0.427848
280	LDL-cholesterol	N2,N2-Dimethylguanosine	-0.203481	0.0212399
281	Fasting.blood-glucose	N2,N2-Dimethylguanosine	0.273047	0.00181867
282	Creatinine	N2,N2-Dimethylguanosine	0.101116	0.256085
283	Uric.acid	N2,N2-Dimethylguanosine	0.117444	0.186747
284	Glomerular.filtration.rate	N2,N2-Dimethylguanosine	-0.213226	0.0156672
285	Alkaline.phosphatase	N2,N2-Dimethylguanosine	0.10593	0.234022
286	Apolipoprotein.B	N2,N2-Dimethylguanosine	0.0106005	0.905467
287	Total.leukocyte.count	N2,N2-Dimethylguanosine	0.0328534	0.712763
288	Fibrinogen	N2,N2-Dimethylguanosine	-0.021715	0.807776
289	Total.cholesterol	N2-gamma-Glutamylglutamine	-0.247791	0.00480151
290	Lipoprotein.A	N2-gamma-Glutamylglutamine	0.0304468	0.732979
291	HDL-cholesterol	N2-gamma-Glutamylglutamine	-0.177123	0.0454891
292	LDL-cholesterol	N2-gamma-Glutamylglutamine	-0.225732	0.010408
293	Fasting.blood-glucose	N2-gamma-Glutamylglutamine	0.0241202	0.786967
294	Creatinine	N2-gamma-Glutamylglutamine	0.185421	0.0361332
295	Uric.acid	N2-gamma-Glutamylglutamine	0.104446	0.24068
296	Glomerular.filtration.rate	N2-gamma-Glutamylglutamine	-0.0298521	0.738003
297	Alkaline.phosphatase	N2-gamma-Glutamylglutamine	-0.0627364	0.481737
298	Apolipoprotein.B	N2-gamma-Glutamylglutamine	-0.197031	0.0258014
299	Total.leukocyte.count	N2-gamma-Glutamylglutamine	0.0953651	0.284263
300	Fibrinogen	N2-gamma-Glutamylglutamine	-0.141581	0.110905
301	Total.cholesterol	NG,NG-dimethyl-L-arginine(ADMA)	-0.071915	0.419846
302	Lipoprotein.A	NG,NG-dimethyl-L-arginine(ADMA)	0.0612582	0.492143
303	HDL-cholesterol	NG,NG-dimethyl-L-arginine(ADMA)	-0.109107	0.220212
304	LDL-cholesterol	NG,NG-dimethyl-L-arginine(ADMA)	-0.0782509	0.37996
305	Fasting.blood-glucose	NG,NG-dimethyl-L-arginine(ADMA)	0.019955	0.82309
306	Creatinine	NG,NG-dimethyl-L-arginine(ADMA)	0.190203	0.0315184
307	Uric.acid	NG,NG-dimethyl-L-arginine(ADMA)	0.0798281	0.370401
308	Glomerular.filtration.rate	NG,NG-dimethyl-L-arginine(ADMA)	-0.254548	0.00373693
309	Alkaline.phosphatase	NG,NG-dimethyl-L-arginine(ADMA)	0.147712	0.0961296
310	Apolipoprotein.B	NG,NG-dimethyl-L-arginine(ADMA)	-0.0813827	0.361125
311	Total.leukocyte.count	NG,NG-dimethyl-L-arginine(ADMA)	-0.0577466	0.517334
312	Fibrinogen	NG,NG-dimethyl-L-arginine(ADMA)	-0.0379378	0.670721
313	Total.cholesterol	N-gamma-Glutamylglutamine	-0.166125	0.0609178
314	Lipoprotein.A	N-gamma-Glutamylglutamine	0.047385	0.595322
315	HDL-cholesterol	N-gamma-Glutamylglutamine	-0.142718	0.10804
316	LDL-cholesterol	N-gamma-Glutamylglutamine	-0.157576	0.0756674
317	Fasting.blood-glucose	N-gamma-Glutamylglutamine	-0.02369	0.790679
318	Creatinine	N-gamma-Glutamylglutamine	0.130488	0.142075
319	Uric.acid	N-gamma-Glutamylglutamine	0.0566074	0.525646
320	Glomerular.filtration.rate	N-gamma-Glutamylglutamine	0.0546412	0.540149
321	Alkaline.phosphatase	N-gamma-Glutamylglutamine	-0.0301459	0.735519
322	Apolipoprotein.B	N-gamma-Glutamylglutamine	-0.165768	0.0614818
323	Total.leukocyte.count	N-gamma-Glutamylglutamine	0.0969675	0.276212
324	Fibrinogen	N-gamma-Glutamylglutamine	-0.124538	0.161327
325	Total.cholesterol	Phenylacetylglutamine	0.0456409	0.608953
326	Lipoprotein.A	Phenylacetylglutamine	0.00548717	0.950984
327	HDL-cholesterol	Phenylacetylglutamine	-0.112335	0.206785
328	LDL-cholesterol	Phenylacetylglutamine	-0.0687255	0.440811
329	Fasting.blood-glucose	Phenylacetylglutamine	0.32013	0.000229816
330	Creatinine	Phenylacetylglutamine	-0.00547779	0.951067
331	Uric.acid	Phenylacetylglutamine	-0.0179536	0.840585
332	Glomerular.filtration.rate	Phenylacetylglutamine	-0.111508	0.210169
333	Alkaline.phosphatase	Phenylacetylglutamine	0.0728004	0.41413
334	Apolipoprotein.B	Phenylacetylglutamine	0.0875671	0.325667
335	Total.leukocyte.count	Phenylacetylglutamine	0.0421849	0.636359
336	Fibrinogen	Phenylacetylglutamine	0.175802	0.0471497
337	Total.cholesterol	Phenylalanine.betaine	0.000758569	0.99322
338	Lipoprotein.A	Phenylalanine.betaine	-0.11991	0.177598
339	HDL-cholesterol	Phenylalanine.betaine	0.176047	0.0468383
340	LDL-cholesterol	Phenylalanine.betaine	0.0665284	0.455591
341	Fasting.blood-glucose	Phenylalanine.betaine	-0.0934961	0.29385
342	Creatinine	Phenylalanine.betaine	-0.12758	0.151254
343	Uric.acid	Phenylalanine.betaine	-0.13694	0.123227
344	Glomerular.filtration.rate	Phenylalanine.betaine	0.163271	0.065555
345	Alkaline.phosphatase	Phenylalanine.betaine	-0.0959148	0.281484
346	Apolipoprotein.B	Phenylalanine.betaine	-0.00611415	0.945391
347	Total.leukocyte.count	Phenylalanine.betaine	-0.192313	0.0296472
348	Fibrinogen	Phenylalanine.betaine	-0.0606567	0.496412
349	Total.cholesterol	Pyroglutamic.acid	-0.00496809	0.955615
350	Lipoprotein.A	Pyroglutamic.acid	0.170955	0.0536829
351	HDL-cholesterol	Pyroglutamic.acid	-0.237592	0.00692443
352	LDL-cholesterol	Pyroglutamic.acid	-0.0398823	0.654898
353	Fasting.blood-glucose	Pyroglutamic.acid	0.275344	0.00165723
354	Creatinine	Pyroglutamic.acid	0.123276	0.165649
355	Uric.acid	Pyroglutamic.acid	0.231802	0.00846896
356	Glomerular.filtration.rate	Pyroglutamic.acid	-0.00916645	0.918208
357	Alkaline.phosphatase	Pyroglutamic.acid	0.19881	0.0244669
358	Apolipoprotein.B	Pyroglutamic.acid	0.0959376	0.281369
359	Total.leukocyte.count	Pyroglutamic.acid	0.062422	0.48394
360	Fibrinogen	Pyroglutamic.acid	0.169552	0.0557064
361	Total.cholesterol	Riboflavin	-0.15478	0.081075
362	Lipoprotein.A	Riboflavin	-0.0488758	0.583781
363	HDL-cholesterol	Riboflavin	-0.0698141	0.433589
364	LDL-cholesterol	Riboflavin	-0.176177	0.0466733
365	Fasting.blood-glucose	Riboflavin	0.0738766	0.407244
366	Creatinine	Riboflavin	-0.0319362	0.720446
367	Uric.acid	Riboflavin	0.0477148	0.592761
368	Glomerular.filtration.rate	Riboflavin	-0.100269	0.260111
369	Alkaline.phosphatase	Riboflavin	-0.0741684	0.40539
370	Apolipoprotein.B	Riboflavin	-0.141584	0.1109
371	Total.leukocyte.count	Riboflavin	0.0527567	0.554232
372	Fibrinogen	Riboflavin	0.0561469	0.529025
373	Total.cholesterol	Sorbitol	-0.0515367	0.563443
374	Lipoprotein.A	Sorbitol	0.11513	0.195639
375	HDL-cholesterol	Sorbitol	-0.123154	0.166071
376	LDL-cholesterol	Sorbitol	-0.055968	0.53034
377	Fasting.blood-glucose	Sorbitol	0.110911	0.212635
378	Creatinine	Sorbitol	0.199638	0.0238655
379	Uric.acid	Sorbitol	0.070619	0.428294
380	Glomerular.filtration.rate	Sorbitol	-0.382277	8.47274e-06
381	Alkaline.phosphatase	Sorbitol	0.0479748	0.590744
382	Apolipoprotein.B	Sorbitol	0.00711527	0.936467
383	Total.leukocyte.count	Sorbitol	-0.000628644	0.994381
384	Fibrinogen	Sorbitol	0.106331	0.232246
385	Total.cholesterol	Taurine	0.0189746	0.83165
386	Lipoprotein.A	Taurine	-0.0489855	0.582937
387	HDL-cholesterol	Taurine	0.00770556	0.931208
388	LDL-cholesterol	Taurine	-0.00220107	0.980328
389	Fasting.blood-glucose	Taurine	-0.00334727	0.970087
390	Creatinine	Taurine	0.0528234	0.55373
391	Uric.acid	Taurine	0.191099	0.0307125
392	Glomerular.filtration.rate	Taurine	0.064543	0.469181
393	Alkaline.phosphatase	Taurine	-0.0254836	0.775237
394	Apolipoprotein.B	Taurine	-0.00686127	0.93873
395	Total.leukocyte.count	Taurine	-0.0905712	0.309279
396	Fibrinogen	Taurine	-0.197501	0.0254428
397	Total.cholesterol	Trimethylamine.N-oxide	0.0632277	0.478305
398	Lipoprotein.A	Trimethylamine.N-oxide	0.0167142	0.851459
399	HDL-cholesterol	Trimethylamine.N-oxide	-0.0241857	0.786402
400	LDL-cholesterol	Trimethylamine.N-oxide	0.0506997	0.569804
401	Fasting.blood-glucose	Trimethylamine.N-oxide	0.0197379	0.824983
402	Creatinine	Trimethylamine.N-oxide	0.154862	0.0809121
403	Uric.acid	Trimethylamine.N-oxide	0.00305643	0.972685
404	Glomerular.filtration.rate	Trimethylamine.N-oxide	-0.229768	0.0090799
405	Alkaline.phosphatase	Trimethylamine.N-oxide	0.116576	0.190047
406	Apolipoprotein.B	Trimethylamine.N-oxide	0.10659	0.231108
407	Total.leukocyte.count	Trimethylamine.N-oxide	0.0613809	0.491275
408	Fibrinogen	Trimethylamine.N-oxide	0.0535143	0.548549
