# Supplementary material for: Multi‐omics analysis revealed biomarkers for coronary atherosclerosis: Occurrence and development
Source: Clin Transl Med. 2025 Aug 21;15(8):e70451. doi: 10.1002/ctm2.70451 (PMC12371206; doi:10.1002/ctm2.70451)
Supplement: Supplementary file 4 — Supporting Information [file CTM2-15-e70451-s005.xlsx]

## Sheet: Sheet1
Group	CLIN1	CLIN2	CLIN3	CLIN4	CLIN5	CLIN6	CLIN7	CLIN8	CLIN9	CLIN10	CLIN11	CLIN12	CLIN13	CLIN14	CLIN15	CLIN16	CLIN17	CLIN18	CLIN19	CLIN20	CLIN21	CLIN22	CLIN23	CLIN24	GENUS1	GENUS2	GENUS3	GENUS4	GENUS5	GENUS6	GENUS7	GENUS8	GENUS9	GENUS10	GENUS11	GENUS12	GENUS13	GENUS14	GENUS15	GENUS16	GENUS17	GENUS18	GENUS19	GENUS20	GENUS21	GENUS22	GENUS23	GENUS24	GENUS25
1	22.3214	102	70	5.06	1.57	115	1.23	3.27	1.44	0.87	5.08	72.4	6.3	411.4	101	10.8	15	76	42	67.2	1.46	10	5.77	1.99	0	0.000194318	0.0020792	0.000330341	0.000505227	0.00493568	0	0.00975477	0	0	0.000252614	0.00410011	0.000874432	0	0.0072675	0.000349773	0.00474136	0	0.000466364	0.00126307	0.013816	0	0.0299444	0.000330341	0.00645136
1	17.9163	133	81	3.63	1.62	224	0.79	2.29	0.96	0.61	3.83	79.2	3.8	426.4	114.4	17.9	18	75	26	67	1.48	16.3	6.69	2.48	0	0	0	0.0182258	0	0.00750798	0.00184471	0.00675165	0.00985076	0.584884	0	0	0	0	0.0286115	0	0	0.00151266	0.00103304	0	0.0112712	0	0.00689922	0	0.0118984
1	23.6244	120	70	4.19	1.76	135	0.95	2.48	1.25	0.7	4.77	50.1	4.2	316.6	120.7	13.8	17	44	14	70.3	1.33	10.1	5.8	2.66	0	0.00660193	0.0173851	0.0646164	0.00134789	0.00390614	0	0.00112783	0	0	0.0226666	0.00811487	0.0119385	0.0992215	0.00357605	0	0.00704206	0	0.0598025	0.0198883	0.073364	0.0462135	0.00943526	0.0023932	0.00861002
1	25.1824	141	84	4.57	3.68	98	0.8	2.54	1.05	0.69	4.52	81.7	5.9	413.8	114.6	19.7	15	70	30	70.7	1.45	7.7	7.66	2.09	0.00122927	0	0	0.000301926	0	0.01322	0.000603852	0.00817356	0.0299338	0.00284673	0.0193664	0.00105674	0.049559	0	0.00804417	0	0.041105	0	0.0875585	0.00513274	0.013371	0	0	0.00038819	0.0421618
1	23.9395	137	85	4.35	0.88	182	1.28	2.65	1.38	0.64	4.55	83.6	5.1	391.4	109.1	13.6	15	59	14	70	1.75	22.9	6.63	2.15	0	0.0156238	0.0417235	0.0176829	0.00620319	0.00422126	0	0.00193045	0	0	0.206584	0.00769607	0	0	0.00337186	0	0.0395871	0	0	0.13611	0.0139765	0.095596	0.000514787	0.00628041	0.00553396
1	25.7117	119	87	3.97	0.55	54	1.21	2.42	1.2	0.61	4.44	61	4.9	334.9	125.7	12.8	15	95	12	71.9	1.55	12.9	6.3	1.88	0.00259667	0.00216389	0.00452254	0.00188259	0.0138273	0.0203839	0.00101703	0.0164239	0.00826607	0	0	0.0224829	0.00815788	0	0.00196914	0	0.0178954	0	0.115985	0.00913163	0	0	0.00573432	0.122195	0.0143466
1	25.4366	138	86	3.69	0.98	92	1.01	2.1	1.18	0.57	4.65	56.4	5.4	265.8	104.5	73.7	44	51	32	62.9	1.49	10.5	5.02	2.17	0	0.0357832	0.00653453	0.0148052	0.000916281	0.00272473	0	0.00236304	0	0	0.00581115	0	0.00125386	0.0332755	0.00766782	0.001712	0.00802951	0	0.00860822	0.00267651	0.0059076	0	0	0.0104167	0.0102238
1	22.5896	133	93	4.38	2.78	180	0.84	2.52	1	0.96	5.14	63.6	5.3	368.9	99.3	22.7	20	57	78	63.9	1.59	34.4	4.67	2.96	0	0	0	0.00999489	0	0.00246386	0	0	0.00378876	0.0303798	0.000976245	0.0161545	0	0	0.0181535	0	0.0187811	0	0.0261262	0	0.00729859	0	0	0	0.0122031
1	24.3496	118	72	5.13	1.85	30	1.14	3.22	1.24	0.81	5.66	58.5	4.9	223.6	101.8	85.5	87	81	66	70.9	1.37	10.1	6.29	2.6	0	0.00237706	0	0.0501227	0	0.00240262	0	0.00306717	0	0.00148247	0.00286269	0.0193743	0	0	0.00774461	0	0.00449852	0	0	0.0017125	0.00173806	0	0.00107351	0	0.0203967
1	25.9516	126	79	4.45	1.18	266	0.99	2.8	1.16	0.74	4.61	82.5	8.4	427.2	95	18.5	15	24	25	67.6	1.67	8.2	5.91	1.69	0	0.0164705	0	0.0157664	0	0.00326896	0.00259002	0.00671394	0.00709113	0.00761919	0.036034	0.00779521	0	0	0.0155904	0.00736773	0.000427479	0	0	0	0	0.00158419	0.00704084	0	0.0804416
1	20.9155	97	51	3.85	1.41	194	0.97	2.18	1.12	0.64	4.39	60.3	1.8	281.9	117.6	8.7	15	66	11	71.8	1.35	7.3	5.45	2.02	0	0.00546252	0.010149	0.00352228	0.0137309	0.00247754	0	0.00152234	0	0	0.00564162	0.00256709	0.00599982	0	0.0123578	0.00134324	0.00525357	0	0.00644757	0.00325363	0.0128653	0	0.012716	0.0576401	0.00650727
1	24.0346	117	65	4.94	1.67	226	1.4	2.85	1.5	0.79	4.87	44	4.3	232.5	127.8	31.3	26	54	16	66.4	1.3	9.4	5.41	2.45	0	0.0100755	0.0425018	0.0117593	0.000733257	0.00315029	0	0.00385639	0	0	0.00081473	0	0.00890772	0.0263973	0.00784857	0	0.00358481	0	0.0942371	0.0955136	0.0288958	0	0.030661	0.00130357	0.00798436
1	23.5556	136	79	4.09	1.37	100	1.24	2.16	1.4	0.6	4.81	67.3	5.5	362.2	94.3	13.1	20	64	33	63.2	1.2	10.1	6.16	2.83	0	0.00754403	0.00852803	0.00673664	0.036938	0.011253	0	0.0231872	0.00184185	0.000630772	0.00600495	0.0280567	0	0.00943634	0.0244487	0.000984004	0.0177121	0	0.177676	0.0610335	0.0335823	0.00391078	0.00391078	0.0158702	0.0283343
1	20.872	125	79	4.62	1.59	95	0.99	2.74	1.22	0.72	4.11	67.4	6.8	385.9	100.1	10	19	41	13	71	1.57	9.8	7.24	2.66	0	0.0425433	0.0164182	0.0107752	0.013051	0.00733826	0	0.00891737	0.00232223	0	0	0.00111467	0.000510891	0.000278668	0.073847	0.000905671	0.0583113	0	0.0724769	0.0113789	0.0182528	0.000278668	0.010659	0.00845293	0.0188333
1	23.1837	145	83	4.61	1.4	175	0.9	2.74	1.09	0.81	4.41	81.5	4.2	423.4	95.7	10.3	13	57	33	66	1.43	8.7	7.58	2.31	0	0.0304353	0	0.00277868	0.00353848	0.00848801	0	0	0.00451536	0	0.0199935	0.0129382	0	0	0.00149788	0	0.00138934	0	0.0183871	0.0774558	0.0326929	0	0	0.0012808	0.0168241
1	36	150	81	4.58	0.62	100	1.41	2.67	1.42	0.69	3.65	53.7	5.6	271.7	96.9	30.5	28	73	28	69.4	1.66	16.4	5.9	2.35	0	0	0.00121767	0.00300727	0.021014	0	0.00747205	0	0.0238921	0.0242611	0	0	0	0	0.0152762	0	0	0	0	0.0037637	0	0	0.735656	0	0.0163094
1	22.3863	118	75	3.95	1.55	243	0.7	2.7	0.69	0.82	4.34	71	4.9	383.6	105.5	12.1	13	56	18	66.8	1.34	13.4	5.66	2.9	0	0.00060473	0	0.000470346	0.0420624	0.0293406	0.000201577	0	0.117407	0.00150063	0	0.00535298	0.0140432	0	0.0086902	0	0.0017246	0	0.00967568	0.0129233	0	0	0	0	0.121461
1	20.898	121	75	5.36	1.68	29	1.01	3.76	1.19	0.95	4.66	86.4	6	360.3	101.2	29.5	20	112	39	65.8	2.09	10	7.58	2.83	0	0.0118537	0	0.00564462	0.00778957	0.00582524	0	0.022014	0.0173403	0	0.0491307	0.0114699	0	0	0.0159404	0.0451795	0.0937909	0	0.0683224	0.00799278	0.00738316	0	0.0130278	0.0153985	0.015263
1	19.3792	128	84	5.5	1.17	363	1.2	3.72	1.24	0.95	4.46	75.8	5.4	380.8	119	19.1	16	57	20	69.3	1.63	11.3	8.04	2.5	0.0201	0	0	0.00453215	0.00945045	0.0232298	0.00292659	0.0210349	0.0177018	0	0.0147549	0.0642224	0	0	0.0141045	0	0.0125193	0	0.0134745	0.019348	0	0	0.0195919	0	0.157548
1	21.0772	163	56	4.02	0.6	58	1.23	2.41	0.95	0.66	4.74	56.2	5.5	228	122.1	10.5	14	87	22	67.9	1.73	14.1	5.63	2.2	0	0.0482439	0.00298137	0.0102315	0.0405195	0.0163975	0	0.0114737	0	0	0.0671937	0.00851496	0.0145003	0.0680294	0.00110672	0.0101863	0.0320949	0	0	0.0471146	0.00914737	0.0494862	0.00338792	0.00182947	0.0332242
1	20.9321	129	71	4.36	0.64	555	1.61	2.16	1.43	0.59	4.88	42.4	6.5	219.1	117.2	8.5	12	49	9	67.4	1.35	6.7	5.53	2.6	0.00538696	0.0239944	0.00895583	0.00154875	0	0.00671126	0	0	0.0485949	0.0252963	0	0.0337359	0.00163853	0.010729	0.0062399	0	0.00475848	0	0.0067337	0.0337808	0.0139388	0.0317382	0.00392799	0	0.115371
2	24.093	154	85	2.93	1.06	199	1.14	1.28	1.54	0.52	4.69	59.6	6.6	294.3	101.3	16	17	63	17	64.9	1.67	12.1	7.5	2.45	0	0.0214889	0.00232203	0.00482738	0.00861595	0.00582544	0	0.00930848	0	0	0.000203687	0.025909	0.0573174	0	0.00478664	0.0207353	0.00321825	0	0.00486811	0.0106528	0.00154802	0.518016	0.00160913	0.0437926	0.011936
2	28.2284	125	79	3.35	1.67	87	0.86	1.97	1.11	0.62	4.57	67.3	7.1	371.8	100.5	17.3	20	80	18	60.7	1.8	21	4.84	2.33	0.00623997	0.0109773	0.0492066	0.0177011	0.000305631	0.00914347	0.00150269	0.000636732	0	0	0.00119706	0.0113848	0.0341798	0.132899	0.0019866	0	0.0013244	0.0662201	0.0180068	0.0649976	0.057586	0.0577643	0.00534855	0.0311744	0.0187199
2	25.9909	160	90	2.7	0.95	454	0.85	1.39	1.15	0.48	5.6	73.6	5.4	451.6	92.2	7.2	16	68	18	62.6	1.42	13.1	7.07	2.11	0	0	0.00237887	0	0.000305543	0.0141859	0.00172414	0.000436491	0	0.000283719	0.000611087	0.011567	8.73e-05	0.0107813	0.00220428	0	0.0217154	0.0273898	0.00523789	0.0280009	0.00975557	0	0.000960279	0.0264732	0.0615452
2	28.5173	159	84	2.03	1.36	237	0.6	1.08	0.93	0.4	7.35	61.8	5.8	267.5	103.4	15.5	13	90	19	64.8	1.53	13.1	5.59	2.48	0	0.00139933	0.00909563	0.00281865	0.00143931	0.00231889	0	0.00177915	0	0	0.00127939	0.00317847	0.0800616	0.0245482	0.000919559	0.000279866	0.0052175	0	0.0054174	0.0101951	0.0297457	0.00397809	0	0.00817607	0.00351831
2	26.3958	132	79	2.66	2.71	25	0.75	1.26	1.09	0.48	3.73	82.3	6.7	485.3	85.7	17.2	17	69	28	66.5	1.58	16.4	7.58	2.1	0	0.000238782	0	0.000975027	0	0.0039797	0.000338275	0	0.0390409	0	0	0.0159785	0.641289	0	0.0809273	0.0155208	0	0	0	0	0	0.00236792	0	0.000835738	0.0427022
2	27.5482	117	82	2.86	2.51	15	0.85	1.37	1.19	0.49	5.49	66.1	12.2	309.1	107.1	30.7	21	87	35	66	1.65	12.5	7.65	2.29	0	0.0159687	0.0074412	0.0251209	0.000787573	0.00366629	0.000869046	0.00730541	0.0116235	0.00649069	0.0414155	0	0	0	0.00640921	0.00181956	0.0102384	0	0.0465483	0.0148281	0.00138504	0.0156428	0	0.000135788	0.00746836
2	29.784	121	95	3.11	3.39	897	0.98	1.3	1.22	0.54	4.65	71.3	5.1	506.6	106	19	20	72	43	66.1	1.78	19.4	5.6	2.99	0.00331617	0	0	0.00417891	0.0642204	0.00549999	0.169529	0.0169044	0.11337	0	0	0.0139387	0.00124019	0	0.0132647	0	0.210968	0	0.0152058	0.0197352	0	0	0.0118897	0	0.0826346
2	22.6667	122	68	3.82	0.73	266	1.34	1.98	1.3	0.58	4.59	68.1	5.8	377.1	76.3	11.3	17	77	13	60.7	1.46	12.5	6.44	2.13	0.00168592	0.00780051	0	0.0126821	0	0.00216401	0.000905865	0	0.0152236	0	0.0231247	0.0279309	0.0299187	0	0.0150726	0	0.00304471	0	0.0786593	0.00163559	0.0241816	0	0.00432802	0	0.0184948
2	22.1139	135	81	2.05	1.05	34	0.82	0.83	1.1	0.29	4.85	102.5	7	307.2	64.4	13.8	11	85	14	60.1	1.48	7.1	8.4	2.49	0.0085094	0.0102016	0.0220229	0.00219987	0.0176957	0.00966978	0	0.0152782	0	0	0.000483489	0.018711	0	0	0	0.00471402	0.0130058	0	0.00290093	0.0453996	0.00792922	0.055988	0.00352947	0.0408065	0.0486148
2	28.5293	132	80	3.58	1.69	543	0.87	2.31	0.97	0.76	3.16	79.7	2.8	342.1	110.2	36.9	26	92	60	69.2	1.75	17.7	7.27	3.11	0	0	0.0107672	0.00132482	0.022257	0.0128146	0.000264964	0	0.0651331	0.254992	0.045044	0.00440805	0	0	0.125714	0.108804	0	0	0.00467301	0	0	0	0.000578104	0	0.112586
2	26.7949	160	94	4.13	1.74	940	0.79	2.64	1.01	0.83	4.48	76.5	4.4	415.3	95.3	36.6	24	102	54	64.7	1.74	16.9	7.92	2.72	0	0	0	0.00888764	0	0.00231381	0	0	0.000800104	0.00114609	0	0	0.0590347	0	0.0207378	0	0	0	0.000497362	0.00886601	0.00618459	0	0	0	0.0349883
2	24.9199	120	70	4.61	1.81	84	1.32	2.68	1.05	0.77	4.82	67	8.1	383.3	81.7	20.3	23	59	22	68.9	1.42	14.6	7.79	3.06	0.000156972	0.000313944	0.0602547	0	0.000784859	0.00948558	0.00233215	0.000358793	0	0	0.00616675	0.000583038	0	0	0.00482128	0.000605463	0.0177154	0.000538189	0.00468673	0.00334126	0.0111674	0	0.000515764	0.0439521	0.00982195
2	20.5049	128	72	4.07	1.46	170	1.31	2.05	1.49	0.59	4.22	69.8	5.2	308.3	75.1	13.8	27	57	20	71	1.67	19.1	5.64	3.07	0	0.00231092	0.00215387	0	0	0.0604205	0	0	0.091472	0.00587826	0.000381414	0.00350003	0	0	0.014763	0	0.145655	0.110947	0	0	0	0	0.0070225	0	0.15436
2	22.5073	133	65	4.67	1.9	113	1.56	2.3	1.58	0.67	4.84	55.5	3.9	298.9	87.5	16.3	27	117	39	77.1	1.42	14.9	4.82	2.58	0.000540871	0.013075	0.0108174	0.031347	0	0.00865394	0.00105823	0.0213762	0	0	0.00293952	0.00199887	0	0	0.00380961	0.0067021	0.00272787	0.0350861	0.0305945	0.0964867	0.00143448	0.21268	0	0.0253034	0.00985326
2	25.9003	145	85	3.55	1.41	67	1.29	1.69	1.44	0.48	4.39	68.2	2.6	453.4	115	25.5	23	55	36	63.6	1.96	21.5	4.58	2.72	0.000593066	0.0138458	0.0129106	0.00241788	0.00166515	0.00374088	0.0163777	0.0013458	0	0	0.0476049	0.00421989	0.00100365	0.0153285	0.0112911	0.00643248	0.00104927	0.00148266	0.0162637	0.0439781	0.00198449	0.254859	0	0.00109489	0.00196168
2	28.7319	130	86	3.6	1.78	106	0.63	1.33	0.84	0.53	4.01	89.5	5.3	321.8	80.8	8.5	15	93	30	63.7	1.86	20.9	9.14	2.42	0.000725739	0.00439979	0.00367405	0.0305944	0.00140612	0.00335654	0.00467194	0.00723471	0	0	0.00217722	0.00195042	0.017259	0.346676	0	0	0.000385549	0	0.0242896	0.00244937	0.00598734	0.00963872	0	0.0382827	0.00192774
2	25.2595	135	70	4.66	1.98	154	0.95	2.83	1.35	0.81	4.05	91.6	7	403.5	83.7	17.7	17	89	21	69.5	1.45	8.7	9.12	3.56	0.000461446	0.13255	0.00297633	0.0321167	0.000530663	0.00371464	0.00059988	0.00639103	0	0	0.0180425	0.015966	0	0	0.0259333	0.000461446	0.00962115	0.000853675	0.00156892	0.0334548	0.0894744	0	0.00676019	0.00629874	0.0219879
2	23.1247	167	103	6.1	1.58	142	1.34	3.9	1.52	1.01	6.76	51.1	4.4	356.1	102.8	15.8	19	105	32	82.5	1.16	7.5	5.16	2.61	0.00126701	0	0	0.0872455	0	0.0165377	0.000466791	0	0.0179603	0.0060016	0.00802436	0	0	0	0.00400107	0	0	0.00260069	0.0154708	0	0	0.000533476	0.000111141	0	0.00693518
2	23.7387	132	78	3.74	1.3	126	1.03	2.04	1.31	0.61	4.69	68.2	5.4	248.3	85.2	18.2	20	76	20	59.6	1.82	21.8	5.86	3.33	0	0.000427847	0.00162989	0.00228185	0.00576574	0.00857731	0.00105943	0.0411752	0.00682517	0	0.264511	0.00892366	0	0	0.0191105	0.0186623	0.0199254	0	0.0602449	0.03217	0.00387099	0.207261	0	0.00480818	0.0148116
2	23.833	115	72	2.75	2.43	45	0.56	1.35	0.83	0.6	5.2	81.1	8.3	269.3	87.9	20.3	19	76	88	64.7	1.56	24.5	5.97	3.28	0	7.81e-05	0	0.000253693	0	0.0102258	0	0.0137775	0.157153	0.0121578	0.00218566	0	0	0	0.00684972	0.50764	0	0.00923053	0.00201003	0.00212712	0	0.00154167	0.000351267	0	0.0129969
2	34.5168	154	97	3.47	1.09	27	0.85	2.09	1.02	0.61	4.89	55.3	8.5	468.3	94.7	86.9	61	55	50	60.2	1.65	14	6.53	2.63	0.000302526	0.00434341	0.0113663	0.00375997	0	0	0.000237699	0.0244398	0.0356116	0.0675281	0.0538929	0.00509973	0	0	0.0130518	0	0	0.012101	0	0	0	0.000691488	0.0023986	0.229034	0.0212849
2	28.2284	121	83	5.38	1.92	84	1.23	2.88	1.32	0.91	4.7	49.2	4.1	317.3	108.5	13	15	50	16	67	1.2	9.1	7.68	2.91	0	0.00521739	0.052148	0.00160935	0.00321869	0.027281	0	0.168047	0	0	0.00256976	0.0495782	0.000726801	0.00160935	0.00347826	0.000882544	0.0177547	0	0	0.0160675	0	0.017547	0	0.0115769	0.204231
2	26.2917	139	82	3.81	1.49	25	1.02	2.18	1.36	0.68	6.57	118.9	7.9	531.1	50.9	30.4	25	63	31	67.1	1.48	8.3	5.79	2.15	0	0.00335428	0.0022913	0.00415742	0.000661407	0.00252752	0	0.00056692	0.00295271	0.00394482	0.00609439	0.0133935	0	0	0.0141966	0	0.000354325	0	0.012614	0.00070865	0.205839	0	0	0.00493693	0.0090471
2	22.6562	135	76	3.65	1.05	890	1.24	1.99	1.33	0.66	5.08	74.9	5.8	390.6	90.3	17	20	70	33	64.6	1.22	11.8	8.1	3.11	0	0	0.000392958	0.00155218	0.00259352	0.00662134	0	0	0.00956853	0	0.000235775	0.00279	0	0	0.00756445	0	0.0113761	0.00186655	0.0388832	0.0298255	0.0237347	0	0	0.00159148	0.0312205
2	26.449	209	111	5.09	2.4	296	0.73	3.08	0.99	1.02	6.28	68.8	4.4	428.6	100.3	32	31	81	36	65.9	1.83	11.2	8.2	3.55	0	0.00525073	0	0.0106069	0.00101219	0.00259373	0	0.0019822	0.0486483	0	0.000927839	0.0251149	0	0	0.00227742	0	0	0.0668677	0	0	0.00189785	0.00103328	0.498313	0.000759141	0.00166589
2	20.1951	150	73	3.14	1.17	253	1.07	1.5	1.16	0.53	3.87	80.2	11.7	191.3	87.8	25.5	43	42	42	59.5	1.46	19.3	7.49	2.58	0	0.000445831	0.000346758	0.000693516	0	0.0033685	0	0.00673701	0.000445831	0	0	0.00359142	0.00151087	0	0.00113935	0	0.111829	0.000520137	0.0107743	0.000272453	0	0.000445831	0.000198147	0.0220934	0.0378709
2	22.4913	114	78	3.55	0.75	18	1.02	2.15	1.19	0.7	5.05	83.9	4.3	487.7	97.1	19.1	21	55	27	70.3	1.46	16.8	8.01	2.29	0	0	0.00842233	0.000862528	0.0405896	0.00487075	0	0	0.00421117	0	0.00768665	0.00263832	0	0	0.000786423	0	0.00213095	0	0	0.0128111	0.117431	0	0.0568761	0.161749	0.0212842
2	23.8227	123	61	2.94	1.39	176	1.18	1.4	1.48	0.43	5.15	71	5	330.6	104.7	21.5	17	62	27	61.4	1.75	17	6.45	2.2	4.67e-05	0.00761273	0.00672536	0.00478715	0.000700558	0.00273218	0	0.00135441	0.00551106	0.233753	0.0416832	0.00768279	0.000233519	0.000653854	0.00553441	0	0.00331598	0	0.0431077	0.00709899	0.0314551	0.0134741	0	0.019709	0.0116059
2	29.0367	126	83	2.65	1.35	235	0.76	1.52	1.13	0.2	4.07	94.2	7.2	442.2	73.3	24.8	16	55	24	64.3	1.38	11.3	5.93	2.65	0	0	0	0.0060467	0.000132409	0.011652	0	0	0.0282253	0.00410469	0	0.00180959	0.00646599	0	0.00948934	0	0.096703	0	0.0144988	0.00688529	0.211965	0	0	0	0.0243854
2	29.4118	111	68	3.76	2.4	1051	0.75	2.63	1.21	0.73	5.72	72.7	7.9	493.1	115.2	65.8	39	68	62	70.1	1.46	16.6	7.46	2.29	0.000615928	0.00174067	0.00449896	0.00254405	0.00447218	0.00779283	0	0.0140325	0	0	0.00176745	0.0219056	0.0216914	0.00053559	0	0.000482031	0.000589149	0	0.00591827	0.010685	0.0171657	0	0	0.0591559	0.0268063
2	26.0375	124	63	3.41	1.11	46	1.31	1.68	1.6	0.57	4.74	69.9	4.9	348.3	68.4	12.9	23	89	22	61.5	1.44	10.7	4	3.27	0.00206023	0.00778574	0.0297295	0.004911	0.00385693	0.00225187	0.013104	0.00114989	0.00134154	0.00325803	0.0221354	0.00436001	0.000527034	0	0.0260403	0	0.14182	0.153104	0.00986992	0.0178473	0	0	0.000335386	0	0.0183025
2	29.865	124	64	6.32	4.52	140	1.03	3.2	1.4	1.07	5.2	55.3	5.8	425.4	88.9	39	48	89	36	72.6	1.17	10.4	7.62	2.47	0	0.00408974	0	0.00363751	0	0.0143927	0.000884799	0	0.00416839	0	0	0.0170668	0.000766826	0	0.0897776	0	0	0.114434	0	0	0	0	0.000373582	0.0400126	0.0287855
2	25.2826	123	71	2.25	0.86	62	0.73	1.16	1.05	0.49	4.49	69.5	8.4	292.1	89.9	18	32	89	22	68.1	1.42	24.3	9.99	1.65	0	0.000387565	0.00365418	0	0.000138416	0.00614567	0.00204856	0.00127343	0	0	0	0.00227002	0.186529	0.0154472	0.0124298	0	0.00373723	0.0224234	0.0460648	0.0277386	0.000885862	0.0586053	0.00584115	0.0384796	0.00179941
2	21.6049	121	82	4.1	1.54	4	1.22	2.15	1.55	0.86	5.24	60.8	4.7	479.2	114.8	76.9	61	94	40	59	1.49	9.2	6.92	2.21	0	0.000420129	0	0.0248343	0	0.00291756	0.00128373	0	0.156335	0.137966	0.0694613	0.0329334	0.000140043	0	0.069648	0	0	0	0.00123705	0	0	0	0	0	0.0886005
2	32.0073	130	72	4.44	1.78	63	1.17	2.85	1.34	0.72	5.99	60.4	4.9	425.6	97.3	23.6	17	68	16	72.3	1.35	10.5	10.64	3.1	0	0	0.00146637	0	0.00601643	0.0021133	0	0.011925	0	0	0.00194078	0.00217799	0	0.0212624	0	0	0.0112134	0	0	0.00974705	0.00183296	0.000431285	0.000388157	0.00489509	0.040584
2	24.2215	130	70	3.22	1.9	499	0.96	1.77	1.29	0.59	4.75	98	5.1	393.5	71.4	27.1	22	76	33	72.7	1.39	22.8	6.29	2.97	0.000235354	0	0.00156903	0.00560927	0	0.000529547	0.000215741	0	0.018338	0.000607998	0	0	0.0027458	0	0.0235354	0	0.00800204	0	0	0	0.0044325	0	0.000686449	0	0.0191617
3	24.8163	111	68	4.69	3.07	832	0.87	2.55	1.32	0.88	4.55	100.7	6.6	482.3	74.1	26	21	80	47	71.7	1.39	13.5	8.3	2.52	0.0014446	0	0.0145026	0.00172785	0	0.0341038	0	0.00623159	0.0126898	0	0.011925	0.00807274	0.000764786	0.000878087	0.0131713	0	0.0158339	0	0.00943236	0.0797927	0.0576139	0.000509857	0.000623159	0.0130014	0.0648368
3	27.0993	193	107	4.26	1.68	55	0.83	2.78	1.04	0.83	5.08	97.6	5.9	384.9	66.9	16.4	22	89	27	62	1.73	12.1	8.77	3.92	0	0.00712204	0.115668	0.000634637	0.00256205	0.0074276	0	0.000822678	0	0	0.000211546	0.0176288	0	0	0.00347875	0	0.0157954	0	0.0112119	0.00587627	0.00387834	0	0.000282061	0.00789771	0.0338003
3	32.3884	157	87	5.97	1.22	402	0.95	4.06	1.13	1.09	5.15	50.7	4.4	325.6	106.7	29	16	78	26	70.9	1.35	17.4	13.25	2.14	0.0053559	0.00636857	0.00207035	0.0223012	0	0.00234039	0.00198033	0.00135023	0	0	0.0653509	0.01501	0	0	0.00425321	0.00396066	0.00204784	0.0259468	0.0036006	0.00749376	0.0101042	0.315255	0	0.00144024	0.008979
3	23.9869	130	79	4.27	3.2	442	1.67	1.82	1.64	0.6	4.76	70.8	5.6	426.1	114.1	47.9	27	61	76	70.3	1.71	8.9	7.22	3.04	0.0024919	0	0.000241151	0.00133973	0.0242491	0.029742	0.00131293	0.0122183	0.0141207	0.000160767	0.0178184	0.00669864	0	0	0.0134241	0	0.0014737	0	0.013692	0.00908336	0.0401383	0	0.00136652	0	0.192144
3	24.8016	149	98	3.31	1.21	236	0.94	1.82	1.13	0.53	4.1	101.2	6.3	313.9	68.2	15.7	23	51	10	60.7	1.49	9.7	5.15	2.11	0	0.0188479	0.0668049	0.00409389	0.0117766	0.0107132	0	0.00422681	0.00162161	0	0.000691177	0.0148337	0	0.0322195	0.00295079	0	0.00842704	0	0.0424542	0.00167478	0.0292421	0	0	0.00364197	0.0773055
3	22.3214	120	60	2.53	0.66	255	1.05	1.15	1.09	0.41	5.03	55.5	4.7	183.9	110.3	10.3	16	69	10	72.9	1.55	11.1	7.86	1.99	0	0.0290703	0.0133695	0.012299	0.000618517	0.0126082	0	0.00520982	0	0.000309259	0.00858788	0.0495528	0.00371111	0.130935	0.000951565	0	0	0	0.0660386	0.00939671	0.0159387	0.00206966	0.00889714	0.0330431	0.018056
3	29.3848	140	68	4	0.73	722	0.89	2.54	1.15	0.66	6.37	109.5	8.5	417.8	54.2	37.3	18.3	84	15	65.7	1.55	19.5	4.94	3.23	0.00132398	0	0.0294717	0	0.00296571	0.00651397	0.0069906	0	0.0182974	0	0	0.0131074	0.028439	0	0.0151198	0	0.000926784	0.105839	0.00150933	0.0043956	0.0941083	0	0.0185886	0.0592877	0.0160466
3	23.3091	119	71	1.16	3.13	44	1.31	1.25	1.57	0.48	4.75	48.3	6.6	241.1	91	14	17	60	26	61.4	1.57	24.5	4.89	2.07	0	0.000339624	0	0.0473048	0.00329921	0.0156955	0	0	0.0110135	0.00104313	0.0447334	0.0247926	0	0	0.0271214	0	0	0	0.00616176	0.000606472	0	0	0.0118141	0	0.0196497
3	24.5675	148	88	6.03	1.91	230	1.18	3.87	1.36	1.07	5.4	80.4	5.9	432.1	90.1	39.5	11.2	101	81	74.3	1.54	19.2	8.62	2.6	0	0.00449853	0.00351041	0.00114413	0.00538264	0.0112593	0	0.0259771	0.00314637	0	0.0245209	0.0344281	0	0.000130015	0.00410849	0.000130015	0.0051226	0	0.017136	0.0258731	0.0562706	0	0.000286034	0.0202564	0.0514341
3	25.3906	129	72	3.23	1.16	356	1.27	1.4	1.23	0.52	5.37	48	5.4	302.2	104.9	26.5	18	78	27	62.2	1.67	8.3	4.17	2.6	0.0146357	0.00013764	0.00461094	0.00268398	0	0.0205084	0	0.0261286	0	0	0.00192696	0.0314278	0	0.00018352	0.0180308	0	0.0204166	0	0.0179391	0.00718022	0.0118141	0.106579	0.00087172	0.0100707	0.0281932
3	26.0262	111	67	3.21	1.39	749	1.13	1.65	1.21	0.51	5.52	64.1	5.4	303	88.6	11.9	16	56	19	64.5	1.4	11.9	5.52	2.79	0	0.000303263	0.00430634	0.00410416	0.000101088	0.00319437	0	0.0142938	0	0	0	0.0500788	0.014031	0	0.000404351	0	0	0.139117	0	0.000930007	0	0	0.0655453	0	0.00295176
3	25.3515	151	92	3.84	1.59	572	1.14	1.92	1.51	0.73	4.56	84.5	5.1	432	79.1	22	21	64	28	62.1	1.51	13.2	6.26	2.08	0	0	0	0	0	0.00419823	0.000839647	0.0032219	0.00316332	9.76e-05	0.0268296	0	0	0	0.0179255	0	0.00187456	0.000253847	0.0188628	0	0	0	0	0	0.00164024
3	24.623	162	92	2.49	0.98	862	0.71	1.36	1.05	0.46	4.81	98.3	5.9	497.8	72.1	13.7	14	75	21	60.2	1.8	13.9	5.22	3.06	0.000318564	0.00100879	0	0.00140699	0	0.0131673	0.000955693	0.158964	0.00764554	0.00122116	0.000159282	0.00376968	0	0	0.111444	0	0	0.000106188	0	0.00934455	0.00509703	0.0432451	0.000902599	0	0.253896
3	19.5312	130	59	3.03	0.92	154	0.98	1.53	1.22	0.52	4.68	57.7	5.4	334.1	86.4	9.6	18	103	15	65.4	1.68	13.5	4.56	2.68	0	0.0114233	0	0.039425	0	0.00247542	0.00261168	0	0.00701746	0.086844	0	0.00163514	0.0417187	0	0.0168056	0.00120364	0	0.0293871	0	0.00095383	0.0107874	0.0179184	0.021711	0.00497354	0.0151477
3	31.3536	164	120	4	2.72	550	0.7	2.41	1.1	0.78	6.54	84.1	5.8	420.5	96.8	19.8	16	87	30	68.1	1.39	18.6	8.18	4.17	0	0.0073426	0.00133502	0.0110854	0.000333754	0.00550695	0	0.00803395	0	0	0.00333754	0.00262236	0	0	0.00529239	0.301881	0	0.00109662	0	0.00598374	0.00238396	0.0489427	0.00426729	0.12461	0.00178797
3	28.4011	126	68	3.42	3.29	27	0.76	1.62	0.9	0.62	6.3	86.7	7.1	580.9	90.7	14.3	16	78	31	68.5	1.31	16	7.38	2.73	0	0.00546093	0.00101851	0.00264378	0.00240541	0.003944	0	0.025766	0	0	0.00944827	0.00793135	0.00240541	0.000736792	0.00507086	0	0.00225372	0.063039	0.0112036	0.0192866	0.00903654	0.000433407	0.0017553	0.0836042	0.0116586
3	27.5482	108	55	4.72	2.35	910	0.83	3.52	0.83	0.98	4.13	100.4	12.7	699.7	70.8	12.3	20	97	27	67.9	1.33	16.6	9.12	3.29	0.0212527	0.000869175	0.00768239	0.00193462	0.000448607	0.00496271	0.000308417	0	0	0	0.00908428	0.0067291	0	0	0	0	0.009617	0	0.0114114	0.00333651	0.00902821	0.451382	0	0.00112152	0.00300006
3	24.4141	145	70	3.44	1.86	132	1.02	1.81	1.23	0.6	5.17	49.4	4.4	214.9	101.7	29	24	85	19	66	1.34	16.3	4.58	2.38	0.00229612	0.0239877	0.00494341	0.0830384	0.00488938	0.00486237	0.00383587	0	0	0	0.00232313	0.00275534	0	0	0.0208812	0	0.00208001	0.0151814	0.00402496	0	0.073935	0.00118858	0.0550258	0	0.01429
3	28.3531	114	56	2.94	1.11	686	1.08	1.38	1.28	0.49	4.65	75.1	5.1	320	86.5	33.5	37	48	76	70.5	1.17	30.1	4.54	2.42	0.000296209	0.00161927	0.00910348	0.00454186	0	0	0	0	0.00505529	0	0	0.00327804	0.0429107	0	0.00296209	0	0.0124408	0.00092812	0.00150079	0	0.0135071	0	0.000868878	0.000592417	0.0078594
3	32.3028	111	61	2.22	1.07	29	0.6	1.23	0.88	0.43	5.44	68.2	3.1	312.5	97.2	28.5	22	63	29	62.5	1.77	17.6	4.78	2.72	0.0132274	0.00152067	0.00767578	0.00292066	0.00897922	0.00337928	0.151705	0.00470685	0	0	0.0014724	0	0.0367858	0.00316204	0.00362065	0	0.00330686	0.188926	0	0.00564822	0.00265514	0.0661614	0.0192619	0.0208067	0.00378962
3	22.4913	150	70	5.58	1.55	198	1.49	3.2	1.44	0.86	3.88	60.8	6.4	257.7	106.3	12.4	22	52	19	60.3	1.91	23.3	13.05	3.11	0	0	0	0.00652139	0.00847084	0.0106292	0.000719441	0	0.00570911	0	0	0.0118824	0.0150851	0	0.00956161	0	0.05853	0.00320267	0.0129731	0.0232542	0.0508482	0	0.325652	0.0428416	0.0551417
3	22.4913	125	84	3.41	1.66	1192	0.97	1.81	1.12	0.66	5.11	79.5	4.6	196.4	92.5	16.9	20	90	47	73.2	1.83	14	7.68	3.17	0	0.0117379	0	0.000259305	0	0.000518609	0	0.0496309	0	0	0.00226459	0.00254119	0	0	0.0140889	0	0	0	0.00164226	0	0.0100437	0	0.00509966	0.00200529	0.00567013
3	29.3878	121	68	3.25	1.09	302	0.7	2.09	0.89	0.62	5.07	96.5	6	510.5	67.8	41.2	32	68	31	66.2	1.34	15.4	5.96	2.74	0	0.000966356	0.00404343	0.00261933	0.0115454	0.0103502	0.00109351	0.00544211	0.00564555	0	0.0108079	0.0372555	0.000432317	0	0.00633217	0	0.00938382	0.00063576	0.0778171	0.00523866	0.0114183	0.029957	0.000406887	0.286753	0.0359332
3	21.8776	133	70	2.53	1.09	128	1.01	1.14	1.15	0.38	4.29	72.6	4.5	453.6	91.4	23	19	130	33	65.4	1.6	10.4	7.54	3.32	0.000362041	0.00048982	0.00195928	0.00142687	0.000511117	0.00259818	0	0.0024491	0	0	0.000362041	0.00698526	0.000958344	0.0196141	0.000638896	0	0.000319448	0.000298151	0	0.00502598	0.000596303	0.00287503	0.00129909	0.0359273	0.00268336
3	24.2215	120	80	4.22	1.41	334	1.01	2.43	1.22	0.77	5.08	67.1	5.1	349.3	102.8	12.5	19	51	18	69.3	1.43	10.1	4.72	2.21	0.00145014	0.00381017	0.00887145	0.00272968	0.00122267	0.00372487	0	0.0083312	0	0	0.00150701	0.009497	0.0484518	0.0359123	0.00614177	0	0.0108903	0.0222071	0.0586027	0.0710569	0.0146436	0.0644317	0	0.0226051	0.014672
3	24.8163	150	89	3.06	1.43	595	0.8	1.74	1.06	0.54	4.6	98.1	5.9	459.7	76.5	17.2	17	88	29	60.1	1.51	10.7	8.31	2.52	0.000240234	0	0	0.00123813	0	0.0023469	0.00426877	0.00656023	0.00290128	0	0.00308608	0	0	0	0	0.779558	0	0.00218058	0	0	0	0	0.0431312	0	0.0159663
3	19.4771	128	70	2.53	1.43	128	0.92	1.03	1.24	0.38	4.93	72.1	4.7	275	68.2	23.9	31	64	61	62.5	1.84	22.9	4.49	2.71	0	0.00624945	0	0.00284066	0	0.00364916	0	0	0.00570317	0	0.0153177	0.00745127	0	0.00257845	0.0131544	0	0.0126082	0.0201031	0.031291	0	0.00863124	0.000131107	0.0587143	0.000240364	0.100559
3	28.7347	115	61	6.7	1.1	862	1.11	5.12	1.26	1.15	4.37	60	4.6	402.1	114.6	19.4	16	84	24	67	1.54	18.2	6.72	2.63	0.00339971	0.0139388	0.0450704	0.0136231	0	0.00369111	0.0602477	0.00254978	0	0	0.00318116	0.00679942	0.000825644	0	0	0	0	0.0236037	0.00291404	0.0102477	0.028339	0.079456	0.000509956	0.0106605	0.00590092
3	22.6474	128	87	3.34	0.89	177	0.91	1.88	1	0.66	4.8	71.5	3	331.3	92	44	38	75	20	60.8	1.49	18.5	7.91	2.55	0.0110616	0	0	0.0179485	0	0	0.15373	0	0	0	0	0	0	0	0.00025944	0	0	0	0.000707564	0	0	0	0.00221703	0	0.0558268
3	23.8751	129	82	3.4	0.94	176	1.14	1.67	1.5	0.54	5.17	87.4	7.6	380.8	74.3	23.4	32	50	26	71.9	1.6	23.6	5.38	2.89	8.08e-05	0.00107788	0	0.00215575	0	0	0	0	0.0429534	0	0	0.00331447	0	0	0.00980868	0	0	0	0	0	0	0	0	0	0.0167879
3	22.7615	149	76	3.24	0.96	174	1.1	1.73	1.21	0.5	4.52	74.1	5.1	372.3	82.2	14.6	19	95	17	63	1.44	18.7	7.45	2.98	0.00143252	0	0.00200553	0.00233296	0	0.00155531	0.0443467	0	0.00896347	0.00409291	0	0.00644633	0.0250895	0	0.0114601	0	0	0.000613936	0	0.00110509	0.000102323	0	0.00163716	0	0.0168628
3	23.6244	151	88	6.03	1.38	179	1.45	3.62	1.5	0.93	4.05	93.3	6.7	309.4	76.3	16.4	21	64	33	66.7	1.52	11.7	6.42	2.86	0.000464227	0.0227198	0	0.0147187	0	0.000791917	0	0	0	0.00262152	0.00780994	0.0340251	0.000136537	0	0.00406881	0	0	0	0.0018296	0	0.00983069	0	0.0014473	0.00319498	0.00649918
3	23.6203	130	75	2.97	1.55	166	0.87	1.62	1.06	0.54	4.63	78.8	5	316.3	94.2	22	18	58	20	65.3	1.32	9.1	7.24	3.77	0	0	0.00509308	0.000271961	0.0135239	0.00368383	0	0.00106312	0.00170594	0	0	0.00937029	0.00170594	0	0.000568645	0	0.0234875	0	0.0945435	0.00712043	0.0139194	0	0.00210152	0.00383218	0.00979059
3	25.9695	152	84	8.65	1.56	954	0.85	6.35	1.08	1.58	4.27	71.7	4.4	300.4	74.7	15.7	15	115	30	63.8	1.58	10	5.04	3.71	0.0320109	0	0.0155763	0	0.0115985	0	0.0220664	0	0.0115566	0.0141108	0	0.00381032	0.00320318	0	0.0429185	0	0	0	0	0	0	0	0	0	0.0676227
3	26.2976	162	63	4.8	1.69	135	0.89	3.04	1.2	0.86	7.36	83.2	6.5	672.9	95.3	21	20	64	58	65.4	1.32	10.5	9.19	2.36	0.000467817	0	0	0	0.00321968	0.0057514	0.014805	0.00594403	0.00509095	0.000715485	0	0.00938386	0.00343983	0	0.00550373	0	0.0644211	0	0.0072374	0	0.00338479	0	0.000275186	0	0.014062
3	29.6665	159	75	3.23	1.17	240	1.05	1.71	1.27	0.54	4.78	63.1	6	395.2	100.3	21.6	22	76	37	58.4	2.11	18.2	5.83	2.49	0.00438371	0.0191205	0.00165555	0.00839435	0.000839435	0.00928042	0.0118454	0.00163223	0	0	0	0.0285175	0.00296134	0	0.00452362	0.00624913	0.00394068	0	0.105116	0.00741501	0	0.0626545	0	0.0140839	0.0031712
3	25.6055	111	69	4.77	2.07	161	1.06	2.84	1.26	0.89	5.45	88.2	5.8	439.4	81.7	32.7	23	75	47	65.8	1.85	8.5	7.59	2.99	0	4.12e-05	0.00284044	0	0	0.00500165	0	0	0.0108472	0	0.000391075	0.00314919	0	0	0.0106825	0	0	0.0424214	0	0.00454882	0.0245348	0	0.00218179	0.0680677	0.0846781
3	23.5294	157	73	4.28	1.74	1114	0.86	2.66	1.21	0.79	4.46	59	5	337.8	97.3	13.5	14	101	24	66.3	1.38	8.2	6.93	3.11	0	0.0219225	0.00144016	0.00249171	0.00148588	0.00564636	0.00100583	0.0052806	0	0	0.00180592	0.00893816	0.00521202	0	0	0	0.000822951	0.00820665	0.000548634	0.000434335	0.0388159	0.000388616	0.0559607	0.0140359	0.0106984
3	19.7232	138	70	3.77	1.12	227	1.19	2.09	1.58	0.7	5.92	72.3	4.2	308.2	94.9	13.4	17	79	16	59.6	1.54	10.1	9.16	2.42	0.000651011	0.0055336	0.00167403	0.00232504	0.100488	0.0206231	0	0	0.00190653	0	0.00162753	0.0185771	0	0	0.00174378	0	0.132155	0.000395257	0.00527784	0.0172053	0.042897	0.0083934	0.00241804	0.0429668	0.194187
3	30.1205	125	62	2.21	0.91	106	1.08	0.77	1.46	0.38	4.14	86.9	5.1	424	75.9	31.1	24	85	26	59.8	1.95	12.2	7.73	2.31	0	0	0.00563642	0	0.0044473	0.0122241	0	0.000903729	0	0	0.000761035	0.0252331	0	0.500618	0	0	0.0449724	0	0.00530346	0.0218798	0.0335569	0.000261606	0	0.0168141	0.0589802
3	24.4473	131	81	4.13	1.14	321	0.9	2.8	1.2	0.78	4.34	81	8.9	347.2	85.6	17.1	18	63	22	66.8	1.36	15.9	8.38	2.5	0	0.00115906	0.0646856	0	0.00577065	0.00268804	0.000665845	0.00360049	0	0	0	0.0134895	0.00110974	0.000443896	0.0032799	0	0.00182491	0.00290999	0.00286067	0.00293465	0.124982	0	0.00424168	0.00954377	0.0169914
3	24.4141	136	71	3.32	2.08	1066	0.93	1.9	1.05	0.6	4.28	99.8	7.2	407.5	66.5	11.3	14	90	25	64.8	1.33	6.9	8.05	2.87	0.000860367	0.00141708	0.00870489	0.00660458	0.00693355	0.00283415	0.00182196	0	0	0	0.000126525	0.00225214	0.013943	0.00250519	0.00280885	5.06e-05	0.00594666	0.00551647	0.0379321	0.0452705	0.0172327	0.111342	0.00131586	0.030543	0.00470672
3	21.7778	102	58	4.72	2.66	1341	1.15	1.89	1.15	0.59	6.44	46.1	3.6	269.9	104.8	31	87	82	39	69.4	1.43	12.6	8.28	2.17	0	0	0.0101356	0.010766	0.00950532	0.00948011	0	0	0	0.000630326	0.0314155	0.000655539	0	0	0.0669659	0	0.00930362	0	0.0277848	0.014674	0.215294	0	0	0	0.0499723
3	19.8594	124	74	4.82	0.88	158	1.04	3.23	1.29	0.9	4.33	50.7	4.9	564.8	99.5	9.6	17	74	13	69.9	1.18	14.8	6.81	2.53	0	0	0	0.00443459	0	0.00102337	0.000701196	0	0.00261527	0	0	0.00191408	0.00238786	0	0.00661398	0	0	0.00109917	0	0	0	0.00117498	0.000852806	0	0.00142134
3	23.2254	116	67	2.84	1.59	983	0.8	1.5	1.14	0.45	5.06	87.4	5.4	330.3	73.8	17.7	20	86	18	65.5	1.45	15.6	7.5	2.84	0	0.00513146	0.0119558	0.0190181	0.000238057	0.00351796	0	0.0014548	0	0.000264508	0.00245993	0.0206052	0.00502566	0.308099	0.000899328	0.00206317	0.00132254	0.00290959	0.0298101	0.0267418	0.00444374	0.0101836	0.00285669	0.0316087	0.00798815
3	28.8889	161	96	5.54	1.22	29	1	2.97	1.23	0.85	5.4	48.6	5.8	219.1	103	26.8	24	68	31	71.1	1.1	8.7	9.2	2.36	0	0.000109659	0	0	0.000657952	0.0539521	0.0160321	0.00190806	0	0.000526362	0	0.0174796	0.00217124	0	0	0	0.0264716	0.0137731	0.00495658	0.00274147	0	0.00050443	0.0142995	0.0142337	0.0875515
3	28.3447	125	79	4.69	1.6	1161	0.91	3.04	1.28	0.86	5.8	74.1	4.8	476.6	97.3	30	20	67	19	65	1.35	15.6	6.84	3.04	0.0336636	0.00466754	0.00276402	0.00138201	0.00148631	0	0.0169231	0	0	0.0183312	0.0011734	0.0197914	0	0	0.0258149	0	0.00769231	0	0.00435463	0.0302999	0.067588	0	0.00281617	0.00349413	0.0138201
3	30.1896	148	77	4.33	1.76	26	0.88	2.61	1.19	0.79	5.45	76.3	5.4	360.3	92.8	10.1	14	53	13	65.4	1.29	13.4	4.96	3	0	0.0013956	0.00298443	0.0540419	0.000944713	0.00684917	0	0.0031562	0.00989801	0.0125819	0.026452	0.025314	0.000601181	0	0.00961889	0	0.000815888	0	0.00581857	0	0.00118089	0.000772947	0.0010306	0.00302738	0.00949007
3	25.8065	138	72	3.73	2.47	601	1.03	1.95	1.44	0.58	5.75	69.9	3.4	212.8	82.7	14.8	16	100	34	66	1.28	7.2	5.16	3.9	0.00643912	0.00563423	0.000503056	0.001811	0.0407475	0.0174309	0.0264859	0.00279196	0.0463566	0	0.00347109	0.0211535	0.000100611	0	0.0468094	0	0	0.00427598	0.037855	0.00543301	0.0190155	0	0.00211283	0	0.0421309
3	25.2363	102	77	4.67	2.57	839	1.15	2.25	1.49	0.84	11.83	52.9	6.6	214.9	106.7	54.1	16.9	69	25	77.8	1.04	19.9	8.19	2.25	0	0	0	0.00595852	0.00553111	0.00809554	0.0203143	0.00258957	0.00123193	0.0605405	0	0.0123444	0.1066	0	0.0186801	0	0	0	0.00087995	0.197838	0.062753	0	0.00362036	0	0.0186549
3	22.6003	153	87	4.05	1.83	123	1.31	2.28	1.6	0.79	3.67	59.2	6.1	273.1	96.5	24.2	23	96	27	62	1.33	20.8	11.09	3.57	0.116898	0	0.0424054	0	0.0323828	0.0069937	0.0572301	0	0.0113278	0	0.000861899	0.00100965	0	0	0.0147262	0	0	0	0	0.000664894	0	0	0.00389086	0	0.0187894
3	22.2063	141	70	3.31	0.65	473	1.15	1.9	1.33	0.58	5.14	64.9	6.2	453.1	95.8	25.2	23	43	79	66.4	1.2	14.5	6.19	2.99	0.000211207	8.45e-05	0.0235707	0.00120388	0	0.0026612	0.000443534	0.0570047	0.048493	0.000211207	0.270936	0.00147845	0.000190086	0	0.0432551	0.114833	0.212727	0	0	0	0.00944094	0	0	0	0.071071
3	27.6398	141	81	4.35	2.1	646	1.03	2.81	1.46	0.82	5.31	69.7	6	390.8	72.6	11.2	18	56	15	68.3	1.22	13.2	4.88	5.03	0.000345797	0.000899073	0.012587	0.00154456	0.00345797	0.00942874	0.000299691	0.00283554	0	0	0.00345797	0.00657015	0.000115266	0	0	0.000161372	0.00424178	0.142261	0.00359629	0.0151459	0.00112961	0.00156762	0.00852967	0.000968233	0.0220158
3	31.1728	153	80	3.06	3.47	43	0.71	1.4	1.11	0.57	6.52	68.4	5.1	421.1	96.4	33.2	21	69	24	64.8	2.1	35.8	7.1	2.55	0	0	0	0	0	0	0.0753042	0	0.0394607	0.00117834	0	0.00679601	0.00600132	0	0.00794695	0	0	0.300175	0.00232928	0.00295955	0	0	0.0075907	0	0.033569
3	29.3878	145	78	3.02	2.91	18	0.81	1.65	1.3	0.58	7.63	68.6	4.7	329.2	99.7	19.7	13	56	47	64.6	1.62	8.5	8.93	2.88	0.000227923	0.00911692	0.0122319	0.00650847	0.0324411	0.0132195	0	0.0120799	0	7.6e-05	0.00420391	0.0061286	0.0197027	0.0264391	0.00460911	0.000278573	0.0283891	0.000101299	0.0166384	0.00635652	0.100109	0.000126624	0.00238053	0.0486996	0.0128903
3	24.0346	111	68	4.62	3.16	49	1.02	0.39	1.38	0.75	6.22	43.4	6.9	280.1	112.3	22.5	36	101	20	64	1.28	7.7	8.9	2.5	0	0.00129457	0.00617761	0	0.0165569	0.00897116	0	0.00956166	0	0	0.00106745	0.00299796	0.000590506	0.00024983	0	0	0.00111288	0	0.0030888	0	0.0937315	0.000136271	0.00190779	0.165115	0.0312514
3	24.4418	110	67	3.38	1.48	98	0.77	2	1.16	0.68	5.14	81.8	4.6	341.7	85.2	30.3	20	62	43	59.8	1.58	18.3	8.96	2.86	0	0.000407166	0	0	0.217997	0.0280945	0	0.0540988	0.00103149	0	0.00067861	0.0147666	0.000977199	0	0.0176439	0	0.0138436	0.0305917	0	0.0135722	0.0524973	0	0.0838491	0.00238871	0.0482899
3	20.83	138	69	4.4	0.96	257	1.06	2.73	1.18	0.77	4.34	91.9	7.3	414.1	51.6	15.9	20	75	42	66.9	1.18	13.6	4.43	2.29	0	0.0212552	0.00533134	0.0377403	0.00201094	0.0113876	0	0.00947014	0	0	0.00528457	0.0132582	0.000795024	0	0.00149652	0	0	0.000257214	0.00147313	0.000561193	0.0233363	0.000163681	0.0016602	0.352687	0.0170696
3	27.7634	148	86	3.78	2.04	340	0.99	2.22	1.29	0.68	4.61	70.1	4.6	337.6	106	23.1	26	65	38	61.1	1.75	11.7	9.68	3.21	0	0.00089666	0	0.00166878	0.0233132	0.0558918	0.000224165	0.0310593	0.0378839	0.00134499	0.00443349	0.0216195	0	0	0.0535505	0	0.0379088	0	0.0682209	0.00535505	0.215149	0	0.00749707	0.000124536	0.161723
3	25.5102	159	77	4.12	1.61	449	0.69	2.85	1.03	0.74	7.58	67.4	8.1	328.3	92.3	19.2	16	97	38	68.2	1.37	12.1	8.53	3.41	0.00156491	0	0.00913998	0	0	0	0.00106595	0	0.00185975	0	0	0.000544316	0.0404609	0	0.00548852	0	0.00644108	0	0.00421845	0.00378753	0.000340198	0	0.00133811	0	0.0205479
3	24.5675	168	90	4.1	2.13	58	1.19	1.81	1.32	0.61	6.81	68.1	5.9	290.8	81.2	38	36	82	99	73	1.27	10.6	5.7	2.24	0	0.000524659	0.000930077	0	0.025446	0.0286655	0	0.0161929	0	0	0	0.147286	0.0013355	0	0	0.00240866	0.0206048	0.000238481	0.00150243	0.0113279	0.000524659	0.00615282	0.0221311	0.227511	0.026066
3	23.8087	131	79	2.73	0.63	905	0.86	1.67	1.06	0.52	4.41	101.9	6.9	442.8	68.1	11.6	13	55	15	60.2	1.49	7.6	5.53	1.63	0.000753207	0	0	0	0	0	0.0200783	0	0.00585349	0.00215202	0	0.000236722	0.0157313	0	0	0	0	0.0045838	0	0	0	0.0145476	0.574847	0	0.0217569
3	23.8751	141	91	2.47	1.05	103	0.73	1.58	1.05	0.51	3.72	72.4	5.2	365.5	91.5	14.6	18	45	15	59.9	1.43	16.5	6.24	2.8	0.031266	0	0	0.00657692	0	0.00241769	0.0715471	0.00243817	0.01383	0	0.0116582	0.00579835	0	0	0.0201815	0.00090151	0	0.0240744	0.0066179	0	0	0.000881021	0.00317577	0	0.00682279
4	23.8498	151	101	5.76	4.17	139	1	2.98	1.13	1.11	6.86	75.5	5.2	644	88.7	13	17	87	39	62.6	1.6	22.2	6.65	2.69	0	0.000239923	0	0.00184741	0.00167946	0.0276871	0	0.0700816	0.00297505	0.000263916	0	0.0532869	0	0	0.0244962	0.0957774	0	0.00921305	0	0.00110365	0	0.000911708	0.0262956	0	0.0301823
4	24.1672	141	80	3.98	2.45	77	0.97	2.24	1.12	0.7	5.07	49.3	4.8	298.7	99.7	26	25	99	49	68.5	1.42	10.7	7.04	2.55	0.000402747	0	0.00135662	0.000360353	0.000932678	0.00426064	0.00214092	0.00116585	0.00142021	0.000169578	0	0.00197134	0.0355901	0.00366712	0.00118704	0	0.00519332	0	0.00941157	0.0022681	0.00171697	0	0.000254367	0	0.0186112
4	28.0612	161	68	5.11	1.07	1233	1.56	3.06	1.35	0.76	5.27	70.9	8.2	422.1	72.6	22.6	25	84	28	68.3	1.34	13.1	5.43	3.66	0.0376961	0.00186901	0.00700221	0.00147415	0.00113194	0.00326419	0.00889755	0	0.00105296	0.00205328	0.0013162	0.00800253	0.000210593	0	0.0127409	0	0.00768664	0	0.0588344	0.0126356	0.0229546	0	0	0.00613352	0.011293
4	19.7239	142	68	2.97	1.95	74	0.87	1.37	1.18	0.53	5.42	89.4	7.1	313.3	54.5	12.3	24	70	24	68.9	1.04	5.6	6.14	3.04	0.00105175	0.021035	0.0250986	0.00561731	0	0.00360942	0	0.000741006	0	0	0.00506753	0.01188	0	0.0083901	0.003466	0	0.00891598	0.0164456	0.00320306	0.00442213	0.00408749	0	0	0.00272499	0.00755348
4	20.0474	178	83	5.1	0.92	192	0.93	3.56	1.1	0.96	4.83	76.6	5	457.8	93.3	20.3	22	95	26	72.5	1.35	17	7.47	2.84	0	0.0116947	0.000237921	0.00360542	0	0.000841874	0	0	0	0	0.00550879	0.00492313	0	0	0	0	0.0022328	0.0244693	0.000384334	0	0.0105417	0	0.00589312	0.0178807	0.0033675
4	18.7305	109	70	3.75	2.94	140	0.85	1.85	1.09	0.69	4.45	49.1	3.9	183.6	97.1	11.7	20	86	20	72.1	1.32	10.9	6.62	2.76	0.00188147	0	0.00777128	0.0113502	0	0.00204507	0.0122704	0	0.0070146	0.00404924	0	0.0174649	0.0321281	0	0.00773038	0	0.000736226	0	0.00779173	0	0.00509223	0	0.00155426	0.00194282	0.00476502
4	29.4118	116	83	6.55	1.19	274	1.22	4.33	1.3	1.22	7.52	65.2	8.4	346.2	110	16.6	13.15	116	36	72.1	1.64	16.8	9.95	4.05	0.000134608	0.0215641	0.00686499	0.0179028	0	0.00277292	0.000753803	0.00158837	0	0	0.0258716	0.00134608	0	0.00236909	0.00277292	0	0.00169606	0.000969175	0.00936869	0.00355364	0.00484587	0.233652	0.0262754	0.085072	0.000942253
4	24.8016	112	64	2.63	1.19	60	1.02	2.06	1.02	0.68	5.02	63.8	4.5	406.1	104.2	59.1	59	76	30	67.5	1.45	16.2	9.48	2.86	0.000962196	0.0263591	0.0114451	0.0048363	0.00359557	0.00589978	0	0.00207632	0	0	0.00164586	0.0137999	0.0048363	0	0.000633024	0	0.00896361	0.011597	0.0255995	0.0248652	0.0114197	0.107234	0.00113944	0.0390196	0.00496291
4	29.2157	128	65	5.6	1.73	665	0.91	3.73	0.9	1.09	5.12	61	4.3	240.3	91.6	10.6	19	78	11	63.4	1.41	9.1	5.14	2.41	0.103413	0.00649805	0.0047588	0.0143006	0.000700534	0.0038167	0	0.00417905	0	0.000386501	0.00814069	0.0171027	0	0	0.00471049	0	0	0.217504	0.0622026	0.00190835	0.000676378	0.0246153	0.00111119	0.0642559	0.00562843
4	27.2509	120	70	4.25	0.78	40	0.76	3.1	0.97	0.82	3.83	81.2	4.8	372.4	101.7	28.4	28	75	14	67.9	1.77	7.5	7	2.6	0	0.000244076	0	0	0	0.00134242	0.0011797	0	0.0179396	0.00164751	0.000874606	0.00579681	0	0	0.0656361	0	0.00606122	0.238706	0.08443	0	0.0143191	0	0.000386454	0	0.0232076
4	24.3951	167	84	3.35	0.6	737	1.22	1.6	1.32	0.51	5.95	54.8	3.2	194.3	87.3	20.5	21	72	25	67.8	1.3	8.9	6.06	3.65	0	0.000523002	0.000824734	0.00418402	0	0.0221672	0.0429867	0.0936777	0.00985658	0.000864965	0.00319836	0.0105003	0.000623579	0	0.0197936	0.000744272	0.000422425	0.000643695	0.0159717	0.0131153	0	0.00257478	0.0075433	0	0.0165751
4	23.3564	115	76	4.35	1.49	413	1.16	2.71	1.24	0.71	4.5	80	5.1	266.4	93.6	30.6	42	57	36	66	1.43	11.3	8.3	2.61	0.000955053	0.00879444	0.00793888	0.0032233	0.0126743	0.0103464	0.00316361	0.00340238	0	0	0.0376251	0.00511351	0	0.0450467	0.0045166	0	0.0100678	0	0.0526075	0.00395949	0.0587357	0	0	0.0480312	0.0171512
4	26.4381	179	98	3.45	1.06	480	0.83	2.26	1.16	0.65	5.38	79.9	7.1	395.1	79.7	22.3	19	68	29	58	1.71	13.3	8.06	2.79	0.113273	0.0132099	0.00357207	0.0035496	0.00166247	0.00584112	0.0213426	0.0177256	0	0	0.00485262	0.00912114	0.00790798	0.00431344	0.00357207	0	0.00988498	0.0377651	0.0287338	0.100243	0.0175683	0.00709921	0.00053918	0.00754853	0.00903127
4	21.7993	146	83	4.41	3.48	88	0.78	2.23	1.06	0.76	4.59	79.6	5.8	390.5	90.6	16.9	17	63	56	70.3	1.2	10.1	9.07	2.46	0.000348018	0	0	0	0.042233	0.00716508	0.00192434	0	0.0489887	0.00366443	0	0.0221708	0.00143302	0	0.0162545	0	0.00114641	0.00212905	0.0025999	0.0250368	0	0	0.0527555	0	0.016275
4	28.0404	128	72	4.56	5.74	68	1.1	1.39	1.48	0.61	5.57	55	5.8	359.5	96.2	15.1	21	87	18	64.7	1.72	12.8	6.25	4.31	0.000212711	0	0.000921746	0	0	0.0101392	0.00025998	0	0.0211293	0.000756305	0.0120063	0.00593226	0	0.00300158	0.0206802	0	0.0107773	0.00418331	0.0564392	0.00761031	0.00470327	0	0.0093829	0.00160715	0.0729834
4	26.8633	126	81	4.01	1.08	789	0.96	2.55	1.14	0.79	4.95	73.8	5.7	283.1	107.5	49.8	21	70	21	64.8	2.03	9.7	6.47	3.2	0	0	0	0.0153493	0.00381242	0	0	0	0.0192864	0.122346	0.000299013	0.000747533	0.000299013	0	0.0100917	0	0.028182	0	0.0042111	0.000548191	0	0	0.00804844	0	0.0210555
4	22.3214	122	80	2.51	2.01	509	0.68	1.11	0.92	0.51	4.11	67.2	4.9	376.7	106.4	22.2	20	77	61	67.2	1.43	24.5	5.32	4.03	0	0	0.0120322	0	0	0.00484348	0	0.00537881	0.00428265	0.00384929	0.000407872	0.0801468	0	0	0.028704	0	0.0106557	0.00117263	0.011089	0.0142755	0.00693382	0	0.000229428	0	0.120807
4	36.1395	121	77	3.99	0.98	114	0.79	2.82	0.98	0.74	4.67	83.8	6.2	400.7	95.2	15	17	61	36	72.6	1.27	9.1	9.1	3.32	0	0	0	0.0198271	0	0	0.00765257	0	0	0	0	0	0	0	0	0	0	0	0	0.000434805	0	0	0.0601075	0	0
4	26.6097	121	76	5.16	2.65	772	0.84	3.09	1.21	1.01	4.97	94.2	5.8	592.8	72.3	24.1	30	86	24.1	65.9	1.34	13.7	9.91	1.78	0.0160086	0.00590732	0.00866919	0.00352905	0.00240385	0.0143975	0.104567	0.0102547	0.000537029	0.000230155	0.000127864	0.000716039	0.0108685	0.00570274	0.0104081	0.00690466	0.00391264	0	0.0771277	0.313855	0	0.0091295	0.00132979	0.0178243	0.0209697
4	27.6817	141	89	2.41	1.23	295	0.97	0.99	1.05	0.43	5.68	85.5	4.3	328.5	83	26	20	57	26	65	1.58	13.1	6.56	3.19	0	0.00468525	0.000732888	0.0101034	0	0.00264363	0.000366444	0	0.00355974	0	0.00866379	0.00636042	0	0	0.0162021	0	0.0153645	0	0	0.00272216	0.0183746	0	0.00573223	0.00172752	0.00821882
4	27.5556	140	85	5.15	3.64	576	1.09	2.68	1.56	0.91	4.87	77	5.5	415.2	64.4	15.3	21	54	66	66.2	1.31	13.3	6.87	2.01	0.049189	0	0.00254307	0.000252016	0.000618585	0.00538398	0.114095	0.0249496	0.000870601	0.000297837	0	0.00142045	0.000710227	0	0.00119135	0	0.0146398	0	0.0919172	0.00428427	0.0551457	0.176159	0	0.000572764	0.00277218
4	26.4236	138	69	2.55	2.28	32	0.93	1.05	1.3	0.46	5.87	99.5	5.3	441.4	73.1	45.1	72	52	26	66.7	1.31	19.7	5.71	3.77	0	0.000106166	0	0	0	0.0119171	0	0.0522335	0.105396	0	0.0113066	0.00419354	0	0	0.109244	0	0.0161637	0.000690076	0	0	0.000212331	0	0.100884	0.0113332	0.044563
4	28.6726	147	81	2.52	1.46	88	0.93	1.1	1.38	0.39	4.36	71.9	5.5	426.4	74.5	40.6	34	98	54	68.8	1.41	7.8	7.24	2.38	0	7.4e-05	0	0	0.0888489	0.0615506	0.000246597	0.0247337	0.0163987	0.000246597	0	0.266497	0	0	0.0456451	0.02355	0.0242651	0	0.00120832	0	0.000394555	0	0.0827086	0	0.142656
4	28.7201	164	82	4.38	0.77	534	1.3	2.47	1.58	0.73	5.22	67.8	6	367.9	78.3	15.5	24	82	25	73	1.12	18.7	8.37	3.01	0	0	0.00351967	0	0.000263505	0.00327499	0.000809336	0.00101637	0	0	0.000922266	0	0	0	0	0	0.00487484	0.00131752	0.00624882	0.000903444	0.00314323	0.00470544	0.00120459	0.00641822	0.00481837
4	26.8977	124	84	4.26	1.41	630	1.03	2.55	1.23	0.71	4.79	55.5	5.4	383.3	97.2	14.6	17	51	16	62.7	1.74	18.8	5.17	2.81	0.000101115	0.00214869	0.000606689	0.00133977	0.00144089	0.0329381	0.00379181	0.0065219	0	0	0	0.0138527	0.0437827	0.00697692	0	0	0.00728027	0.0766703	0.00417099	0.33426	0.00106171	0.0265426	0.0993958	0.0111985	0.0307136
4	18.2857	138	79	3.18	0.86	100	0.82	1.57	1.02	0.65	3.91	81.9	5.6	345.8	91.2	11	15	65	14	61.7	1.8	10.9	7.54	3.21	0	0.000420256	0.0243982	0.0123042	0.00126077	0.0131447	0	0.013168	0	0	0.00483295	0.00086386	0	0.0118839	0.0158063	0	0	0	0.00301184	0.00679414	0.0353716	0.0986435	0.0463916	0.0226238	0.0119306
4	26.6389	146	68	4.19	1.36	159	1.27	2.38	1.39	0.68	4.97	61.1	5.8	294.8	92.2	22.4	21	68	27	61.6	1.58	12.2	3.68	2.38	0	0.000159498	0.00733691	0.000398745	0.0155511	0.0132383	0.00247222	0.0115902	0	0	0.000584826	0.00268489	0	0	0.00746983	0	0.0851454	0	0.00914456	0.0683449	0.00903823	0	0.0017279	0.000345579	0.148546
4	29.0174	133	81	4.72	2.66	887	0.81	2.52	1.11	0.95	5.57	71.2	5.6	426.1	93.5	29	21	95	36	72.8	1.56	8.8	4.64	2.16	0	0.000538334	0	0	0	0.00237764	0.00179445	0.00515903	0.00365618	0	0	0.000829931	0.0385133	0	0.00592167	0	0.0183931	0	0.000807501	0.000807501	0	0	0.00345431	0	0.00661702
4	29.3848	167	89	4.34	2.04	202	0.85	3.03	1.26	0.95	8.96	54.8	5.5	283	116.5	48.8	37	143	23	68.2	1.33	8.9	7.46	2.63	0	0.000140509	0	0.00108392	0.00184669	0	0.000260945	0.0167406	0.00060218	0	0.00142516	0.00140509	6.0218e-05	0	0.0115016	0.000481744	0.00664405	8.03e-05	0.00566049	0	0.00194705	0	0.00272988	0.000562035	0.0122443
4	21.6441	133	77	3.56	1.36	971	1.19	1.97	1.46	0.64	5.12	54.5	4.5	320.7	99.9	74.6	50	271	29	83.5	0.93	9.2	6.92	2.22	0.000105722	0.00790274	0.00216731	0.00229946	0.00792917	0.0118145	0	0.00161226	0	0.000370028	0.00599974	0.00206158	0	0	0.00126867	0	0.00047575	0	0.00626404	0.01866	0.0123431	0	0	0.00216731	0.0229946
4	25.5102	139	81	2.93	0.69	61	1.08	1.77	1.41	0.54	4.89	63.3	5.7	360.4	96.1	42.3	26	78	32	68.4	1.39	17.2	7.69	2.25	0	0	0.00734249	0.0219801	0	0.00561345	0.0131454	0.00348176	0.00350545	0.0302463	0	0.00734249	0.00291331	0	0.0261724	0.00170535	0.0207958	0.000118427	0.00907153	0.00165798	0.0366651	0.000118427	0.000757935	0.013406	0.0518712
[truncated: 284 more columns]

## Sheet: Sheet3
name	name
BMI	CLIN1
Systolic pressure	CLIN2
Diastolic pressure	CLIN3
Total cholesterol	CLIN4
Triglyceride	CLIN5
Lipoprotein A	CLIN6
HDL-cholesterol	CLIN7
LDL-cholesterol	CLIN8
Apolipoprotein A	CLIN9
Apolipoprotein B	CLIN10
Fasting blood-glucose	CLIN11
Creatinine	CLIN12
Blood urea nitrogen	CLIN13
Uric acid	CLIN14
Glomerular filtration rate	CLIN15
Alanine transaminase	CLIN16
Aspartate transaminase	CLIN17
Alkaline phosphatase	CLIN18
Gamma-glutamyl transferase	CLIN19
Total protein	CLIN20
Albumin/Globulin	CLIN21
Total bilirubin	CLIN22
Total leukocyte count	CLIN23
Fibrinogen	CLIN24
Haemophilus	GENUS1
Alistipes	GENUS2
Lachnospiraceae_NK4A136	GENUS3
Parabacteroides	GENUS4
Erysipelotrichaceae_UCG-003	GENUS5
Dorea	GENUS6
Veillonella	GENUS7
Collinsella	GENUS8
Ruminococcus_gnavus	GENUS9
Fusobacterium	GENUS10
Phascolarctobacterium	GENUS11
Ruminococcus_torques	GENUS12
Dialister	GENUS13
Clostridia_UCG-014	GENUS14
Lachnoclostridium	GENUS15
Megamonas	GENUS16
Monoglobus	GENUS17
Lactobacillus	GENUS18
Roseburia	GENUS19
Agathobacter	GENUS20
Ruminococcus	GENUS21
Prevotella	GENUS22
Bifidobacterium	GENUS23
Eubacterium_coprostanoligenes	GENUS24
Blautia	GENUS25
Klebsiella	GENUS26
Faecalibacterium	GENUS27
Streptococcus	GENUS28
Subdoligranulum	GENUS29
Bacteroides	GENUS30
Escherichia-Shigella	GENUS31
Others	GENUS32
PLASMA1	(4R,5S)-4,5,6-Trihydroxy-2,3-dioxohexanoate
PLASMA2	(9Z,12Z,15Z)-Octadecatrienoic acid
PLASMA3	(R,R)-Tartaric acid
PLASMA4	1,3-Dimethylurate
PLASMA5	1,4-Butynediol
PLASMA6	11Z-Eicosenoic acid
PLASMA7	12(13)-EpOME
PLASMA8	16-Hydroxypalmitic acid
PLASMA9	1H-Benzotriazole
PLASMA10	1-Methyladenosine
PLASMA11	1-Methylhistidine
PLASMA12	1-Methylnicotinamide
PLASMA13	1-Monostearin
PLASMA14	1-Stearoyl-sn-glycerol
PLASMA15	1-Stearoyl-sn-glycerol 3-phosphocholine
PLASMA16	2-(2-hydroxyphenyl)acetic acid
PLASMA17	2,5-dihydroxybenzoic acid
PLASMA18	2-Aminoadipic acid
PLASMA19	2-Dehydro-3-deoxy-L-rhamnonate
PLASMA20	2-Ethyl-2-Hydroxybutyric acid
PLASMA21	2-Hydroxy-3-methylbutyric acid
PLASMA22	2-Hydroxyethylenedicarboxylate
PLASMA23	2-Oxobutyric acid
PLASMA24	2-Palmitoylglycerol
PLASMA25	2-Piperidinone
PLASMA26	2-Pyridylacetic acid
PLASMA27	3-(1-Pyrazolyl)-alanine
PLASMA28	3-Aminoisobutanoic acid
PLASMA29	3-Formylindole
PLASMA30	3-Hydroxybutyric acid
PLASMA31	3-Hydroxyproline
PLASMA32	3-Methylhistidine
PLASMA33	3-Methyluridine
PLASMA34	4-Acetamidoantipyrine
PLASMA35	4-aminobutyric acid betaine
PLASMA36	4-Formylaminoantipyrine
PLASMA37	4-Hydroxybenzaldehyde
PLASMA38	4-Nitrophenol
PLASMA39	4-Pyridoxic acid
PLASMA40	5alpha-Cholestanone
PLASMA41	5-Aminolevulinate
PLASMA42	5-Aminopentanoic acid
PLASMA43	5-Hydroxyindoleacetic acid
PLASMA44	Acesulfame
PLASMA45	Acetaldehyde
PLASMA46	Acetaminophen glucuronide
PLASMA47	Acetylcarnitine
PLASMA48	Acetylcholine
PLASMA49	Acetylglycine
PLASMA50	Aconine
PLASMA51	Aconitic Acid
PLASMA52	Adenosine monophosphate
PLASMA53	Adipic acid
PLASMA54	Allantoin
PLASMA55	Alpha-D-Glucose
PLASMA56	alpha-ketoglutarate
PLASMA57	alpha-Methylhistidine
PLASMA58	Alpha-N-Phenylacetyl-L-glutamine
PLASMA59	alpha-oxo-1h-indole-3-propanoic acid
PLASMA60	Arabinofuranosyluracil
PLASMA61	Arachidonate
PLASMA62	Arachidonic acid
PLASMA63	Argatroban
PLASMA64	Asperulosidic acid
PLASMA65	Azelaic acid
PLASMA66	Benzoic acid
PLASMA67	Beta-Guanidinopropionic acid
PLASMA68	Beta-Indoleacetic acid
PLASMA69	Betaine
PLASMA70	Bilirubin
PLASMA71	Biotin
PLASMA72	Caffeine
PLASMA73	Canthin-6-one
PLASMA74	Carbamazepine
PLASMA75	Carnitine
PLASMA76	Chenodeoxycholate
PLASMA77	Cholesteryl sulfate
PLASMA78	Cholic acid
PLASMA79	Choline
PLASMA80	cis-11.14-Eicosadienoic acid
PLASMA81	cis-9-Palmitoleic acid
PLASMA82	cis-Aconitate
PLASMA83	Citraconic acid
PLASMA84	Citrate
PLASMA85	Citric acid
PLASMA86	Citrulline
PLASMA87	Clopidogrel carboxylic acid
PLASMA88	CMPF
PLASMA89	Cotinine
PLASMA90	Creatine
PLASMA91	Creatinine
PLASMA92	Cysteine-S-sulfate
PLASMA93	Cytosine
PLASMA94	D-Arabitol
PLASMA95	Dehydroisoandrosterone sulfate
PLASMA96	Deoxycholic acid
PLASMA97	D-Fructose
PLASMA98	D-Galactose
PLASMA99	D-gluconate
PLASMA100	D-Glucose
PLASMA101	Diethanolamine
PLASMA102	Dihydroferulic acid
PLASMA103	Dimethyl sulfoxide
PLASMA104	Dioctyl phthalate
PLASMA105	DL-lactate
PLASMA106	D-Mannonate
PLASMA107	D-Mannose
PLASMA108	Dodecanoylcarnitine
PLASMA109	D-Ornithine
PLASMA110	D-Proline
PLASMA111	D-Psicose
PLASMA112	D-Xylonate
PLASMA113	D-Xylose
PLASMA114	EDTA
PLASMA115	Ephedrine
PLASMA116	Ergothioneine
PLASMA117	Erucamide
PLASMA118	Estriol
PLASMA119	FA 18:1+1O
PLASMA120	FA 18:1+3O
PLASMA121	FA 18:2+2O
PLASMA122	FA 18:4+2O
PLASMA123	Fenofibric acid
PLASMA124	Fumaric acid
PLASMA125	gamma-Amino-gamma-cyanobutanoate
PLASMA126	gamma-Linolenic acid
PLASMA127	Gentiobiose
PLASMA128	Gluconic acid
PLASMA129	Gluconolactone
PLASMA130	Glucuronate
PLASMA131	Glucuronic acid
PLASMA132	Glyceric acid
PLASMA133	Glycerophosphocholine
PLASMA134	Glyceryl trioctanoate
PLASMA135	Glycine
PLASMA136	Glycine-Betaine
PLASMA137	Glycocholic acid
PLASMA138	Glycodeoxycholic acid
PLASMA139	Glycoursodeoxycholic acid
PLASMA140	glycyrrhetinic acid
PLASMA141	Guanosine
PLASMA142	Hippuric acid
PLASMA143	Histidine
PLASMA144	Homocitrulline
PLASMA145	Homo-L-arginine
PLASMA146	H-Pro-Hyp-OH
PLASMA147	hydroquinidine
PLASMA148	Hydroxyphenyllactic acid
PLASMA149	Hydroxyvaleric acid
PLASMA150	Hyodeoxycholic acid
PLASMA151	Hypoxanthine
PLASMA152	Indole-3-carbinol
PLASMA153	Indole-3-propionic acid
PLASMA154	Indolelactic acid
PLASMA155	Indoxyl sulfate
PLASMA156	Inosine
PLASMA157	Irbesartan
PLASMA158	Isobutyric acid
PLASMA159	Itaconic acid
PLASMA160	Kaempferol
PLASMA161	karanjin
PLASMA162	Ketoleucine
PLASMA163	L-3-Phenyllactic acid
PLASMA164	Lactamide
PLASMA165	Lactic acid
PLASMA166	L-Alanine
PLASMA167	L-Arginine
PLASMA168	L-Asparagine
PLASMA169	L-Aspartic acid
PLASMA170	L-Carnitine
PLASMA171	L-Citrulline
PLASMA172	L-Cystine
PLASMA173	Lenticin
PLASMA174	L-Glutamate
PLASMA175	L-Glutamic acid
PLASMA176	L-Glutamine
PLASMA177	L-Gulonate
PLASMA178	Lidocaine
PLASMA179	Linoleic acid
PLASMA180	L-Isoleucine
PLASMA181	Lithocholic acid glycine conjugate
PLASMA182	L-Kynurenine
PLASMA183	L-Leucine
PLASMA184	L-Methionine
PLASMA185	L-Norleucine
PLASMA186	LPC 16:0
PLASMA187	LPC 18:1
PLASMA188	LPC 18:2
PLASMA189	LPC 18:3
PLASMA190	LPE 16:0
PLASMA191	LPE 18:1
PLASMA192	LPE 18:2
PLASMA193	L-Phenylalanine
PLASMA194	L-Pipecolic acid
PLASMA195	L-Proline
PLASMA196	L-Pyroglutamic acid
PLASMA197	L-Serine
PLASMA198	L-Threonate
PLASMA199	L-Threonine
PLASMA200	L-Tryptophan
PLASMA201	L-Tyrosine
PLASMA202	L-Valine
PLASMA203	Lysine
PLASMA204	Malic acid
PLASMA205	Maslinic acid
PLASMA206	Methylsuccinic acid
PLASMA207	Metoclopramide
PLASMA208	Metoprolol
PLASMA209	Myristic acid
PLASMA210	N,N-Dimethylformamide
PLASMA211	N2,N2-Dimethylguanosine
PLASMA212	N2-gamma-Glutamylglutamine
PLASMA213	N-Acetyl-L-aspartic acid
PLASMA214	N-Acetyl-L-glutamic acid
PLASMA215	N-Acetylneuraminic acid
PLASMA216	N-epsilon-Acetyllysine
PLASMA217	Nervonic acid
PLASMA218	NG,NG-dimethyl-L-arginine(ADMA)
PLASMA219	N-gamma-Glutamylglutamine
PLASMA220	Niacinamide
PLASMA221	Oleic acid
PLASMA222	Olmesartan
PLASMA223	Omeprazole
PLASMA224	Ornithine
PLASMA225	Palmitic acid
PLASMA226	Palmitoleic acid
PLASMA227	Palmitoylcarnitine
PLASMA228	p-Aminobenzoic acid
PLASMA229	Pantoprazole
PLASMA230	PC(16:0/16:0)
PLASMA231	Perfluorooctanoic acid
PLASMA232	Phenylacetylglutamine
PLASMA233	Phenylalanine betaine
PLASMA234	Phloretin
PLASMA235	Phosphocholine
PLASMA236	Phthalic acid
PLASMA237	Phthalic anhydride
PLASMA238	Piperine
PLASMA239	Propionic acid
PLASMA240	Propionylcarnitine
PLASMA241	Propyphenazon
PLASMA242	Pseudouridine
PLASMA243	Purine
PLASMA244	Pyroglutamic acid
PLASMA245	Pyruvate
PLASMA246	Riboflavin
PLASMA247	Saikogenin D
PLASMA248	Salicylic acid
PLASMA249	Sebacic acid
PLASMA250	Serine
PLASMA251	Sorbitol
PLASMA252	Sphingomyelin (d18:1/18:0)
PLASMA253	Stearic acid
PLASMA254	Succinic acid
PLASMA255	Symmetric dimethylarginine
PLASMA256	Tartaric acid
PLASMA257	Taurine
PLASMA258	Telmisartan
PLASMA259	Tetracosanoic acid
PLASMA260	Theanine
PLASMA261	Theophylline
PLASMA262	Threonic acid
PLASMA263	Threonine
PLASMA264	trans-11-Eicosenoic acid
PLASMA265	Trans-Vaccenic acid
PLASMA266	Trigonelline
PLASMA267	Trimethylamine-N-oxide
PLASMA268	Tryptophan
PLASMA269	Tyrosine
PLASMA270	Urea
PLASMA271	Uric acid
PLASMA272	Uridine
PLASMA273	Urocanic acid
PLASMA274	Valsartan
PLASMA275	Vasicinone
PLASMA276	Warfarin
PLASMA277	Xanthine

## Sheet: Sheet2
Classification function coefficient
	Group
	CTR	AS0	AS1	AS2
CLIN24	9.62289	10.6848	11.4768	12.1038
GENUS2	19.4284	-34.4236	-73.8915	-152.821
GENUS9	-61.6872	-55.7744	-93.9031	-91.8233
PLASMA30	-12.8473	-33.7814	-29.1058	40.3704
PLASMA35	74.7366	79.9242	76.6881	33.6984
PLASMA56	-0.0123804	0.0437145	0.0480485	0.0502111
PLASMA65	0.0692721	-0.000382401	-0.00814878	-0.0116031
PLASMA77	0.033552	0.0097631	0.0180382	0.0146531
PLASMA80	0.0688822	0.105067	0.0758519	0.094538
PLASMA95	5.28833	3.23181	2.30983	3.39874
PLASMA125	0.0901771	0.195512	0.27146	0.33057
PLASMA192	11.7907	8.28966	8.70354	13.9089
PLASMA257	2066.25	1601.51	1630.46	1724.44
PLASMA267	-0.719514	-0.242385	-0.28579	0.351483
(常量)	-45.6853	-39.4276	-40.0586	-43.9172
Fisher linear discriminant function

## Sheet: Sheet4
name	name
Fibrinogen	CLIN24
Alistipes	GENUS2
Ruminococcus_gnavus	GENUS9
PLASMA30	3-Hydroxybutyric acid
PLASMA35	4-aminobutyric acid betaine
PLASMA56	alpha-ketoglutarate
PLASMA65	Azelaic acid
PLASMA77	Cholesteryl sulfate
PLASMA80	cis-11.14-Eicosadienoic acid
PLASMA95	Dehydroisoandrosterone sulfate
PLASMA125	gamma-Amino-gamma-cyanobutanoate
PLASMA192	LPE 18:2
PLASMA257	Taurine
PLASMA267	Trimethylamine-N-oxide
