# Supplementary material for: Multi‐omics analysis revealed biomarkers for coronary atherosclerosis: Occurrence and development
Source: Clin Transl Med. 2025 Aug 21;15(8):e70451. doi: 10.1002/ctm2.70451 (PMC12371206; doi:10.1002/ctm2.70451)
Supplement: Supplementary file 5 — Supporting Information [file CTM2-15-e70451-s002.xlsx]

## Sheet: validation cohort
	LPC18:2	TMAO	Purine	L-Pyroglutamic acid	ADMA	Hypoxanthine	L-Tyrosine	L-Threonate	2-Aminoadipic acid	Beta-Indoleacetic acid	4-Pyridoxic acid	Cholesteryl sulfate	Azelaic acid	Myristic acid	Arabinofuranosyluracil	L-Proline	3-Hydroxybutyric acid	Theanine	Tryptophan	Inosine	Tartaric acid	2-Oxobutyric acid	Sorbitol	L-Citrulline	Theophylline
name	μM	μM	μM	μM	μM	μM	μM	μM	μM	μM	nM	μM	μM	μM	μM	μM	μM	μM	μM	μM	μM	μM	μM	μM	μM
C53	242.811	8.45341	1.58588	20.7137	1.13166	0.159105	22.5025	9.4361	3.26357	1.70192	4.99351	3.59881	0.191867	8.76757	3.66715	104.867	3.19019	0.0661948	36.7897	0.266974	0.128956	0.402377	0.503217	30.0521	0.0223299
C54	156.372	11.1923	1.54789	22.6304	1.23239	1.66212	17.3794	4.83819	13.0388	0.570667	10.4467	3.74841	0.487761	7.73336	13.82	91.5676	4.89722	0.237681	43.2462	0.661721	0.112675	0.33419	0.0786635	26.5161	0.0190504
C56	72.5471	14.9621	1.54422	25.4106	1.37619	1.23773	20.147	9.49835	5.45745	6.63496	10.3981	2.30716	0.404114	20.2353	2.80064	122.011	39.0501	0.938094	15.7114	0.605797	0.0260952	0.30684	0.0156863	28.5594	3.37372
C57	45.8507	17.4829	1.54299	27.534	1.26143	0.794364	21.9982	14.3555	14.4154	1.3704	12.398	6.66557	0.217273	5.71419	3.08352	186.995	17.5517	1.25757	40.6626	0.424046	0.0324307	0.0976906	0.0154673	42.5727	6.05162
C58	53.6988	7.34007	1.10676	24.7082	1.36216	0.0279415	27.3365	9.49884	6.95871	1.06285	9.72959	7.0168	0.225351	6.06033	12.2515	185.167	115.389	1.05363	15.4274	0.584218	0.0707027	0.464007	0.0397713	24.3279	0.00544337
C59	40.3605	7.05568	1.09819	31.0228	1.29538	0.291185	19.7288	11.3379	5.26956	1.09861	4.63246	6.35662	0.212302	3.27992	3.35458	130.016	19.7082	0.528297	15.9427	0.329675	0.0485615	0.46588	0.168422	18.0241	0.118463
C60	47.8671	5.98921	1.09451	28.5388	1.32414	0.493826	23.9355	6.81631	6.47318	0.910969	11.0467	6.49078	0.210163	4.7644	1.87514	128.125	7.07036	1.0036	20.2488	0.419183	0.0676189	0.278835	0.112883	23.0816	0.0129347
C61	49.3231	11.6431	1.09083	26.1622	1.30573	0.486	18.1605	9.18643	6.12265	1.00395	12.7089	7.09485	0.223223	6.16164	15.9496	127.873	8.11215	0.111102	19.8545	1.52756	0.0469949	0.215893	0.0252707	29.8926	0.00427673
C62	81.0791	3.97099	1.08838	16.8428	0.959097	0.357007	28.0192	14.5354	3.26111	3.2292	7.53562	7.32901	0.254753	5.44965	1.89316	122.137	8.57229	0.146873	17.7093	1.04133	0.0269767	0.411368	0.0309268	42.993	0.0671367
C63	93.8205	0.0492888	1.08471	20.1967	1.30338	0.380422	17.9145	12.0957	8.83427	3.10895	8.01117	6.12724	0.209438	3.56978	4.1671	105.812	10.0168	0.328683	19.7809	0.271958	0.0311115	0.444619	0.031399	29.3999	0.00583036
C66	79.8788	0.0492888	1.08103	18.3554	1.34953	0.723651	21.6046	12.6904	4.63677	0.414039	12.7776	2.11865	0.36668	5.23578	2.82181	100.392	7.74902	0.350836	10.1276	1.5306	0.0554492	0.543995	0.108697	18.3284	0.0249344
C67	76.5676	0.0492888	1.07368	21.7077	1.31572	0.476972	12.9821	11.1104	6.91738	0.612678	3.14897	2.29829	0.545613	3.58034	1.51894	84.3192	11.3935	1.03891	19.0658	0.400947	0.0389054	0.15342	0.0175555	19.3863	0.237048
C68	85.5041	0.0492888	1.06633	37.5569	1.24614	1.18079	20.1962	12.401	7.91997	3.72931	5.5234	6.74384	0.253532	6.69915	14.6095	79.718	6.39626	0.37246	38.8855	0.513402	0.057492	0.306653	0.0718002	28.0812	0.0164205
C69	77.8665	0.0492888	1.04795	23.8798	1.3818	0.261288	13.5725	9.804	10.6914	0.382157	8.84434	2.73895	0.682403	4.69123	1.48288	78.3944	10.75	1.01491	27.5991	0.259923	0.0470244	0.325386	0.0693664	29.4579	4.48951
AS334	136.126	11.9712	0.799323	16.7482	1.3237	1.5396	18.4619	9.27041	4.75957	0.537949	4.18166	5.16309	0.203407	3.10967	2.71973	62.2574	3.34978	0.0263374	54.6976	0.414928	0.137571	0.439467	0.20196	11.4262	0.00706197
AS339	172.011	12.4398	0.782781	17.118	0.630956	0.920876	16.9612	8.7684	6.41454	0.0337699	4.09662	0.937273	0.137942	1.89676	1.1571	114.612	4.19485	0.196209	31.9368	1.08966	0.118518	0.0326135	0.408444	13.74	0.0239147
AS342	138.316	12.4398	0.574593	21.856	0.657282	0.0106971	13.5356	4.67031	10.1496	0.517103	4.07015	3.34255	0.107811	9.02085	1.68974	109.005	3.16707	0.0196209	36.1798	0.948237	0.061537	0.300378	0.470653	18.0029	0.0183442
AS355	63.2006	12.7742	0.571652	17.5332	0.672482	0.64518	14.6734	12.6518	8.44596	0.0748164	4.00451	2.02706	0.101674	8.71832	3.76895	86.5782	32.9404	0.00469592	4.52971	0.319736	0.0847581	0.169718	0.717704	20.237	0.00347562
AS356	25.3271	13.5967	0.527662	19.8828	0.989053	0.935462	13.3757	6.64044	8.86126	0.478363	3.99647	1.93242	0.22557	19.5177	0.819785	99.2868	26.623	0.0215234	4.50342	0.711565	0.402095	0.0924455	0.0488786	20.7684	0.258177
AS358	70.2475	16.9981	0.516144	14.9253	1.16653	0.877359	14.7595	9.90656	7.75795	0.0462247	3.75999	9.25752	0.194925	6.65694	0.31788	90.6275	46.5661	0.572521	3.55808	0.339735	0.683541	0.247083	0.639894	26.1423	0.452042
AS360	79.8724	17.6121	0.445686	20.4088	0.591514	0.910406	18.8124	11.3424	8.65914	0.0900816	3.75014	1.94738	0.240922	4.56741	1.5311	68.8858	19.6217	0.655805	3.69741	0.377392	0.428473	0.178054	0.6948	19.5004	0.0231972
AS361	26.8641	17.7576	0.234435	24.9506	0.772403	0.823737	16.3032	15.3114	6.84576	0.07231	3.68137	1.81242	0.323256	6.69634	0.0311336	173.856	32.2082	0.202028	4.74212	0.382407	0.0864224	0.350019	1.14609	18.9811	0.00361121
AS367	48.3365	18.307	0.0875148	23.5921	1.14528	0.0399743	17.65	9.30011	6.49392	0.602274	3.17977	1.175	0.109022	4.68701	9.30153	55.2739	17.0484	0.258461	35.0862	0.29761	0.102149	0.243805	0.779437	21.5413	0.0271886
AS373	48.7488	18.4039	0.0414415	18.0731	1.02446	0.419249	15.7128	6.73176	4.70054	0.311835	2.61661	1.35936	0.138656	18.779	5.96173	80.2862	17.2795	0.00469592	4.16587	0.213208	0.0864	0.292416	0.596329	25.0555	0.0159714
AS377	82.3106	19.0503	0.0350696	15.0153	0.888806	0.030611	19.0277	10.1145	7.06258	0.184553	2.48669	1.82478	0.123516	8.3173	29.9439	100.595	15.3969	0.199613	6.30525	1.36253	0.426633	0.30684	0.856855	21.0582	0.00457051
AS384	35.664	22.7668	0.00856277	17.0384	0.737739	0.167706	22.0905	5.63931	3.93772	0.512357	2.33597	1.87128	0.229736	4.01583	2.57305	97.9162	7.88345	0.00469592	18.887	1.11625	0.101599	0.208869	1.1358	24.3913	0.00342421
AS387	40.3314	29.8281	0.00592826	16.0062	0.794498	0.263801	16.5553	6.85003	4.78312	0.677957	2.3211	1.52656	0.11457	1.04103	0.447768	111.123	9.34823	0.777024	20.9901	0.346817	0.571027	0.288108	1.1542	17.8338	0.00716931
AS395	48.2049	30.2644	0.00295433	20.893	1.01984	1.10136	17.2749	6.61836	4.62135	0.597171	2.3061	3.37019	0.109537	4.77425	0.118189	129.252	9.97931	0.196801	19.3602	0.260105	0.048494	0.238279	0.190985	18.4377	0.0043643
AS300	104.262	8.07206	0.842088	19.7282	0.533637	0.214656	18.8555	10.6416	12.8739	0.178972	5.18819	1.60786	0.148296	1.62448	25.7853	78.1681	1.98714	0.212377	49.219	0.218436	0.0660521	0.791172	0.77337	16.4209	0.0162058
AS302	128.299	8.13831	0.838657	20.8876	0.453007	1.13548	21.7706	15.0661	18.2567	1.33364	6.38556	4.98422	0.0938754	1.55624	0.0198303	74.804	12.9664	0.183908	39.2135	0.77296	0.0413977	0.748368	0.0613835	11.0409	11.6136
AS304	163.56	8.22234	0.818316	17.7386	0.825168	2.39825	20.965	18.9756	6.63235	1.16357	9.69569	3.17539	0.174065	3.9898	1.32643	60.7498	9.43841	0.253258	24.0817	1.45042	0.0188307	0.291199	0.050777	28.3402	0.0228582
AS305	181.905	8.34191	0.771017	18.1893	0.739142	0.100656	24.4952	13.2745	12.5965	2.41504	17.9493	2.36984	0.168593	4.72782	21.2311	99.6605	40.4238	0.0935048	39.9391	0.203452	0.0416559	0.550739	1.80676	22.8576	1.77602
AS312	146.756	8.51966	0.766851	22.1227	0.922448	0.0313111	29.5875	16.2483	9.00083	1.01714	6.65921	2.40268	0.147877	7.75447	21.4242	110.376	8.86055	0.0110106	32.1418	3.13421	0.0223227	0.303656	0.50419	19.8868	5.0234
AS317	93.5108	8.59722	0.749819	16.1449	0.653733	2.54659	16.3462	19.2045	5.44241	1.37166	8.9793	5.12081	0.198441	6.73573	3.77388	114.986	3.89126	0.00721699	29.1291	0.989967	0.0315241	1.53561	1.89633	15.334	0.0066891
AS320	129.945	8.61015	0.749206	18.6807	0.719871	0.19321	20.8481	19.2915	11.1097	0.413385	4.75952	0.138013	0.0662608	8.40876	0.065309	71.8761	3.8216	0.17726	34.1345	1.43304	0.0290201	0.200626	0.171586	14.1023	0.0240531
AS325	119.517	8.80728	0.695045	16.7109	0.740067	3.42542	23.1913	16.0808	13.4439	0.818277	17.6854	3.2336	0.165258	4.42811	0.805123	85.1453	3.39582	0.182833	34.4184	2.12485	0.0402042	0.29635	0.211841	9.69925	2.65764
AS326	106.234	9.01734	0.65902	16.7865	0.501724	0.498428	16.6045	20.6989	4.69705	1.87852	5.8074	4.70129	0.204557	6.06877	1.44067	126.074	2.87729	0.0201408	37.2681	1.10911	0.0351499	0.264036	0.930107	10.7439	0.00859018
AS327	201.804	9.46817	0.629366	15.8525	0.699059	0.239299	22.0105	21.1111	4.33975	0.612353	7.96874	5.77449	0.179558	5.90766	2.33655	86.4536	5.22289	0.0567103	32.1576	1.32727	0.342663	0.354047	0.11556	15.7809	0.0196859
AS328	96.5548	10.0822	0.628264	13.4035	1.07507	3.24442	21.131	7.49079	6.04349	0.46553	10.8233	4.12566	0.238622	2.66573	0.859206	124.891	2.21665	0.104381	57.747	4.50494	0.0403753	0.601224	0.373203	14.1264	0.0184374
AS329	104.276	10.386	0.613559	17.5293	0.00328378	1.27682	21.9859	9.96857	8.66791	0.55374	11.3716	2.29439	0.212838	11.0259	6.21789	151.367	5.23246	1.11662	26.8473	0.320739	0.0937451	0.504657	0.23433	23.7995	0.00652526
AS331	98.6679	10.47	0.552046	12.708	0.720642	2.79217	20.27	16.4463	6.94019	0.638356	12.7119	2.03454	0.21516	3.76115	3.98413	34.4826	5.05225	0.00469592	28.7821	1.40362	0.23327	0.429539	0.199624	16.1673	0.0102738
AS333	175.824	10.937	0.505238	17.4117	0.81376	1.39423	27.0536	18.9568	4.22634	0.278333	6.14328	8.851	0.146461	8.03588	16.842	107.012	52.3276	0.134593	53.0151	1.13391	0.217117	0.427947	0.176454	13.909	0.024974
AS338	144.04	10.9936	0.496783	12.2588	0.830872	1.03186	21.4631	18.8331	6.18566	1.99668	9.01802	1.01337	0.154117	4.78832	2.69801	103.523	32.0995	0.0901255	40.9485	1.09786	0.125595	0.76223	0.324819	15.8775	0.00883311
AS340	161.336	11.3814	0.454631	9.83947	0.657125	2.80416	17.5578	13.7112	4.48444	0.332003	4.99632	2.26642	0.243061	3.10826	8.80253	91.4996	31.6067	0.0913793	28.3825	1.00668	0.20605	0.378774	2.29547	15.3944	0.468709
AS341	122.708	13.4416	0.43576	13.6057	1.01618	2.82042	18.5418	26.2535	3.4327	0.289599	5.91348	3.02384	0.235601	3.12163	1.87302	157.036	31.2767	0.178807	25.7589	1.49899	0.0736059	0.314427	0.140628	26.9997	0.0233864
AS343	85.5677	13.5902	0.422404	19.0691	0.89439	4.61113	25.7436	24.308	9.90238	0.11622	8.39979	4.89967	0.138923	8.42283	0.900711	81.9682	26.4937	0.152697	34.5393	1.00851	0.0350585	0.557296	0.409272	18.4377	0.0906672
AS344	133.287	14.5921	0.412846	19.9632	1.0151	0.449319	30.4916	14.526	8.61849	0.414065	9.95077	8.31765	0.158924	2.13666	8.11737	139.281	22.4936	0.0331005	47.1842	3.07129	0.0622765	0.336813	0.481264	21.1186	2.08533
AS346	124.645	15.0106	0.397774	15.7179	0.80451	0.00213305	26.6354	17.363	9.97372	1.38029	13.48	0.929468	0.199177	7.25214	1.86449	95.1129	30.7826	0.150464	33.3248	0.197252	0.0639574	0.963325	0.243481	20.3578	0.554582
AS347	126.819	15.5454	0.395814	15.4516	0.594841	0.0395278	24.0216	10.7101	4.03692	0.42276	4.30051	3.09376	0.156347	3.11389	6.62905	108.943	14.0075	0.0439438	32.6413	1.35007	0.063074	0.240433	0.25823	20.7684	0.0136409
AS348	188.126	15.6327	0.375596	18.3402	0.00679264	1.50734	0.0345275	11.6301	10.7302	0.129216	14.3488	5.44602	0.150386	0.339108	1.86381	105.018	29.2932	0.0292265	0.0881724	0.857696	0.202912	0.00388702	0.00428637	0.0333921	0.00923706
AS350	36.3671	15.7167	0.36469	17.9332	0.854152	0.343826	19.2983	16.033	9.09304	0.802951	7.34966	1.32037	0.211722	4.91215	1.73833	107.136	91.0138	0.727141	16.4895	0.324599	0.029155	0.498569	0.149779	16.1552	0.103096
AS353	79.4471	16.0932	0.344226	14.6553	1.12379	0.663536	14.3105	12.2903	5.09751	0.516215	4.92938	1.87584	0.259536	3.84628	1.00817	0.172257	14.9859	1.57877	0.0436183	0.692114	0.0781695	0.0746495	0.0610428	20.8167	0.0234994
AS354	44.0458	16.6426	0.335772	25.1356	1.0723	0.00366497	14.4458	9.20699	11.3107	0.418493	17.054	1.75353	0.134533	5.0226	1.07817	83.3387	20.0466	1.17203	5.95298	1.35523	0.463602	0.0923518	0.0832391	18.0754	1.85822
AS362	20.395	17.8222	0.316656	24.9754	0.605633	2.84295	19.0892	9.7128	9.11512	0.956936	7.18717	1.30997	0.204293	6.79553	1.34529	107.385	16.8001	0.331759	3.96818	1.59418	0.0212656	0.189949	0.0181201	26.722	0.0229938
AS364	64.2027	18.2423	0.301094	16.1471	0.909652	1.61816	13.9169	17.0893	5.31575	0.272441	5.17256	1.95194	0.160684	1.65122	2.07822	93.2439	60.6666	0.285377	3.28993	0.217615	0.0515418	0.212147	0.011286	17.4474	0.0645944
AS365	20.8018	19.0664	0.256614	24.6886	0.632767	2.627	15.313	15.3234	8.61483	0.980357	6.81158	6.0997	0.201136	5.80987	2.86449	137.849	24.7644	0.861318	4.19531	0.290802	0.0492953	0.159508	0.0375711	13.8124	0.173518
AS371	29.1203	19.5835	0.247423	17.8011	1.01618	0.516549	9.0952	13.3018	6.88332	0.306623	7.02725	2.09145	0.128574	4.74681	3.09849	90.0045	19.1419	0.619305	9.99093	0.199562	0.0491449	0.492668	0.0125224	20.7925	0.00285614
AS375	53.9601	22.2497	0.240194	27.9126	0.686725	2.58851	19.6734	10.0496	5.98158	1.40028	5.6769	1.7589	0.411923	6.58588	3.4594	71.2531	11.5738	0.0199613	6.49978	2.35766	0.0634272	0.249144	0.886298	18.2686	0.169338
AS376	48.5669	22.5405	0.23664	26.3134	0.457687	0.642164	16.6599	10.2528	6.60412	0.176905	6.49668	9.50468	0.222268	6.35371	0.247284	107.261	14.9114	0.048813	4.39826	0.605797	0.0516081	0.108837	0.131575	30.3932	0.0134319
AS382	34.141	22.9768	0.23468	20.2079	0.593454	1.45875	13.0067	18.2386	7.28567	0.385704	5.28609	2.85668	0.0843521	4.95436	1.48608	146.196	11.0845	0.456502	6.51556	1.33098	0.0408632	0.184704	0.0319296	11.6001	0.00289908
AS383	55.5061	25.4491	0.214094	26.2619	0.655275	0.0790524	16.9243	12.6613	4.35983	0.806024	3.33328	17.2252	0.0885925	5.95128	0.540574	117.914	9.17624	0.58432	5.55339	1.07361	0.0201952	0.199315	0.0123763	16.9764	0.0226181
AS385	87.724	25.6915	0.158708	21.1231	0.57372	0.496634	17.1273	11.1448	3.67243	0.853501	10.0498	1.23224	0.292716	3.55571	2.42604	102.588	20.6162	0.920671	9.68072	0.308217	0.072137	0.754175	0.0402775	20.3095	0.0239005
AS392	44.9679	29.9089	2.00495	31.6904	0.693971	1.54408	14.4274	12.2278	8.15982	0.692849	9.80607	4.26225	0.117027	6.74066	0.155073	79.1025	20.7348	0.72799	15.112	1.44155	0.0653701	0.245866	0.0260105	18.4618	0.007271
AS394	63.9825	32.0095	1.9927	19.7713	1.05611	0.13419	11.6414	9.59912	3.83971	2.51905	7.15709	1.25761	0.144131	5.8549	1.79425	72.7482	9.66783	0.194012	18.661	0.203969	0.0275564	0.294102	0.159515	13.8366	0.00737835
AS401	94.5605	35.516	1.98412	24.23	0.690117	1.39465	22.1827	8.40477	5.86874	2.57841	6.40792	0.97012	0.206094	6.89544	0.0198303	50.0348	11.0805	1.6025	25.1911	0.71582	0.0986898	4.09448	0.0215518	7.58952	0.024313
AS402	67.0828	57.2494	1.97554	21.9194	0.659438	2.72659	17.5701	8.61129	6.01294	0.449724	6.43323	1.82315	0.135285	5.88163	0.119775	55.4234	10.0725	1.22799	17.52	0.939514	0.016054	0.220015	0.058755	17.1696	0.00939807
AS403	48.2147	60.6427	1.94981	23.0789	0.918131	0.321104	12.9575	7.49164	5.23113	0.758263	10.5695	2.27682	0.191511	4.72993	0.957804	81.4075	22.328	0.846305	13.0509	0.189258	0.0428871	0.263943	0.0329372	14.9597	1.56925
AS297	141.926	25.4673	0.0404612	20.3467	0.91104	0.00453394	20.8912	19.0933	6.60147	1.34373	4.74763	4.09622	0.59738	10.435	9.37341	180.211	5.39436	0.065377	37.0368	1.24132	0.154382	0.396322	0.823019	33.6296	0.00507332
AS298	118.078	25.4829	0.0366626	15.9151	0.00679264	0.693969	0.345275	19.8497	7.86553	1.0227	8.30185	3.71345	0.265498	0.339108	4.6663	64.525	19.6342	0.120244	3.03072	0.857696	0.0635415	1.10085	0.00428637	0.0333921	0.00923706
AS306	55.3556	25.956	0.0315872	21.8291	0.549362	2.17802	21.008	18.437	7.43064	1.06158	6.60489	2.09761	0.164703	8.27509	2.1479	80.2862	8.43797	0.0958789	28.0618	0.410977	0.0232476	0.42003	0.332169	29.5116	0.0223299
AS309	143.844	26.2197	0.0315872	24.5635	0.772751	2.1046	21.8321	26.1459	10.5201	0.875165	6.30889	1.66392	0.148252	8.67611	3.56633	85.7683	6.30136	0.152268	34.7602	1.82335	0.0208114	0.398001	0.137367	17.5078	0.00362138
AS310	160.265	27.7477	0.00978813	17.2928	0.699676	1.74223	19.7226	9.49837	13.25	0.365396	8.05427	1.83581	0.076256	5.03456	1.02102	169.932	9.99294	0.0381138	36.837	1.55315	0.0209716	1.16316	1.24553	16.1069	0.0121438
AS314	143.038	28.151	0.984229	23.1619	0.659438	0.64554	24.2246	18.0398	9.26911	1.24035	8.9078	2.20195	0.141906	4.63706	1.38326	97.9162	3.34651	0.0337662	29.9388	1.02066	0.0420025	0.791596	0.521714	12.2304	0.00387561
AS316	105.523	28.3526	0.974426	19.458	0.819772	1.78822	20.3561	12.8903	11.3456	0.723872	5.71908	2.88818	0.0927217	3.85542	2.46151	64.4627	7.19296	0.181474	31.2585	1.34162	0.0223702	0.369467	0.0559318	16.2518	0.00549421
AS319	79.3295	28.7094	0.941341	21.5555	0.675317	3.46803	24.7904	7.79422	13.4098	0.28938	8.43996	2.65262	0.189143	5.91259	4.77619	162.394	13.3348	0.121355	45.344	1.86681	0.0283532	0.537731	7.67078	14.0781	0.00894893
AS321	134.594	28.8335	0.921736	26.4398	0.644946	1.30661	33.253	15.9105	13.4705	1.82643	8.31046	2.38757	0.174366	3.95533	2.42048	149.81	3.43678	0.00796449	44.9234	0.785117	0.0280779	0.729493	1.77659	21.9035	0.00374369
AS322	169.668	29.2058	0.913158	18.8828	0.916127	1.02797	30.4608	19.2533	11.2286	0.360929	8.11148	1.51078	0.242393	9.39372	1.05088	70.1941	4.67902	0.807781	47.4051	0.957166	0.0224836	0.26918	0.237104	22.1934	0.00843199
AS323	198.886	29.2834	0.907644	25.1091	0.776759	0.696553	40.9468	6.72677	14.4532	1.2155	8.09352	2.40266	0.224552	4.94592	1.34858	123.084	3.41141	0.0469537	44.9444	1.14766	0.0592888	0.540249	1.49718	27.5432	0.0170476
AS324	91.8354	37.4351	0.869536	21.4931	0.769205	2.99123e-05	21.211	6.21507	14.7411	0.272281	8.04174	7.38409	0.0706772	1.89887	1.8533	139.531	4.88599	0.0568637	39.0295	1.57163	0.0365529	0.398211	1.16667	18.2927	0.105045
AS330	134.881	37.567	0.853851	16.7342	0.0369078	2.19926	19.3413	8.65504	5.23053	0.944607	7.91961	3.10738	0.136375	3.90608	1.63654	98.4769	3.79956	0.0717037	33.614	0.782078	0.0675536	0.792435	0.333775	18.812	0.00665803
AS332	110.628	37.8307	0.849072	18.8236	0.642633	0.00995944	19.1814	12.4135	6.96068	1.17884	7.84127	1.59358	0.19485	7.48712	1.2153	117.789	3.17293	0.0542259	48.6722	1.62391	0.0814073	0.586616	0.625394	15.8292	0.0257197
AS335	134.865	37.947	0.839637	17.6634	0.6451	1.23773	17.9145	9.93923	11.4839	0.218811	7.69589	8.42815	0.227486	4.27966	1.72968	112.93	4.21298	0.00796449	38.9559	1.14588	0.0935346	0.369048	0.463059	23.1353	0.00673712
AS337	128.673	38.0866	0.837309	17.7746	0.818231	2.00521	22.5517	6.05265	13.2368	0.920546	7.34733	1.23078	0.476795	3.60426	2.58596	81.2206	3.46393	0.146553	31.7159	1.19655	0.142806	0.381216	0.567469	17.9304	0.00635577
AS345	127.955	38.3348	0.760724	21.1159	0.95174	0.46067	22.8469	8.85864	13.1504	0.772736	7.34706	2.27978	0.154767	10.7656	2.79679	152.738	6.7773	0.0481543	38.7035	1.61877	0.0530432	1.36877	0.254044	19.7419	0.00791506
AS349	101.709	38.7459	0.741854	21.3086	0.00679264	0.00496467	0.345275	6.42229	9.57402	0.992731	7.33369	1.87404	0.183941	0.339108	17.0307	83.0895	9.22219	0.0774889	38.2303	0.857696	0.415368	1.09204	0.00428637	0.0333921	0.00923706
AS351	54.3926	39.0639	0.728252	18.0917	0.593454	1.86256	11.832	4.91606	18.3318	0.413511	7.31552	1.6019	0.175972	2.87539	1.10514	63.0922	5.05183	1.63255	4.66115	0.499421	0.601772	0.378909	0.0238591	13.0999	0.00692073
AS352	54.1347	39.4052	0.622504	19.4734	0.662213	2.03638	19.0215	14.1815	16.9733	0.752801	7.26229	1.42679	0.180651	3.54235	1.05061	83.8371	3.0489	0.624482	6.45246	0.843776	0.0831635	0.294567	0.514899	19.3192	0.0109941
AS357	35.5155	39.4284	0.611354	26.681	0.623671	1.45033	20.9096	12.3428	10.143	0.852554	6.91362	1.9077	0.251251	2.94011	2.03459	72.6236	3.06977	1.27146	4.10751	0.327092	0.400591	0.351844	0.222988	30.683	0.0198441
AS359	49.7378	39.4672	0.537832	26.1752	0.906723	0.00575723	16.1679	14.2836	12.1239	1.76573	6.83513	1.41379	0.0928069	18.174	1.48529	112.992	5.28308	0.00796449	3.91718	1.31633	0.0829545	0.320583	0.147151	14.7061	0.00408464
AS363	19.6986	40.0257	0.533789	26.4424	0.94434	2.24104	14.4028	5.78138	7.47847	0.469747	6.59617	1.00962	0.328175	3.99261	24.9826	114.487	3.50005	1.30252	3.58068	0.515529	0.102649	0.380797	0.100519	21.6982	0.00480214
AS366	34.2083	40.0412	0.475462	23.5791	1.0558	1.61751	17.4163	15.3671	8.12086	0.247903	6.19653	2.77536	0.115733	4.71797	17.6855	129.688	2.50805	1.08648	3.52968	0.311074	0.292396	0.322471	0.0752075	16.3243	0.00993478
AS368	85.3407	40.4135	0.46909	25.7253	0.526699	1.82103	19.2614	13.0224	11.1952	0.214668	6.12311	0.735635	0.206864	6.79765	0.54811	143.704	4.9403	1.41258	37.7045	0.459302	0.179305	0.628787	0.202739	24.0531	0.0256208
AS369	17.6806	40.8944	0.462106	19.7068	0.477211	0.0177556	18.2835	7.30028	8.58188	0.17902	5.51295	1.94681	0.274741	4.55615	9.73787	95.7981	2.06782	0.547384	3.24051	1.01155	0.155671	0.0870692	0.149293	15.6722	0.0118076
AS370	46.1394	41.1891	0.369101	21.1439	0.655275	0.000880207	15.0239	16.1984	6.4289	0.176647	5.49149	2.56163	0.140435	5.49257	1.70303	110.376	4.1937	0.69048	3.59541	1.34125	0.104806	0.623332	0.192712	18.7396	0.00611849
AS372	25.9333	41.2667	0.315872	23.3016	0.95359	3.87238	12.0104	13.054	6.78209	0.168213	5.42872	1.76962	0.117171	2.51236	0.0198303	108.818	7.48804	0.35825	48.057	0.335024	0.437781	0.736837	3.34688	20.551	0.0234712
AS374	45.8554	41.3287	0.21777	15.4562	0.939098	1.98464	20.3746	7.61282	11.9328	0.674302	5.39171	1.34106	0.197935	5.79721	2.14405	101.467	14.1842	2.18759	41.0116	0.432556	0.155499	0.608645	0.436482	34.9339	1.00062
AS378	42.3083	42.3137	0.179539	25.0058	0.665604	1.22789	15.2453	12.3375	10.6998	0.264176	5.29223	0.728051	0.172497	4.80802	1.66079	161.335	6.16241	0.00796449	5.11857	0.432252	0.153994	0.206868	0.0528652	12.5082	0.0267027
AS379	53.6897	42.8256	0.178926	20.8134	0.667917	0.56864	19.2614	9.85778	9.28813	0.623908	5.0992	1.0812	0.192942	5.09507	0.0198303	0.172257	13.8709	0.845835	4.3746	1.81947	0.11005	0.543186	0.147735	15.5635	0.00437277
AS380	24.4661	43.0428	0.120844	16.7368	0.6784	0.671565	11.2785	8.56637	7.01724	0.198782	4.88347	1.95322	0.0873008	4.83827	1.81705	67.5776	20.2512	0.938645	41.1536	0.425869	0.101735	0.554096	0.217585	16.6262	0.00882746
AS381	31.0285	43.2833	0.11484	19.632	0.934782	0.0215832	23.3143	9.45793	7.15915	0.454645	4.82313	1.47435	0.2125	5.67831	0.919532	99.6605	7.42158	0.00796449	4.09542	1.3914	0.283165	0.418562	0.256526	32.9413	0.0118698
AS386	37.5809	44.2062	0.0971951	16.2258	0.945573	0.00855058	23.7571	10.434	12.7354	1.37517	4.82312	1.30406	0.0746012	4.69053	0.0198303	158.282	14.4007	2.0726	29.3184	1.2288	0.0932731	0.327296	0.327837	25.14	0.00370132
AS390	76.3661	45.4472	0.0772218	16.9432	0.832722	0.671565	20.9896	6.24382	8.84093	0.540305	4.71943	2.328	0.184022	29.6136	0.0505673	75.8631	6.48521	0.544905	17.336	0.573884	0.123441	0.276524	0.0187335	27.8572	0.0198357
AS391	40.3894	45.7885	0.0672964	21.7261	0.738217	1.18079	19.5197	5.25938	7.782	0.458368	4.51216	3.51397	0.303472	4.65043	0.0295472	111.933	32.6799	0.135027	17.5095	0.439546	0.186504	0.790547	0.191738	18.5705	0.138067
AS393	41.6533	46.2073	0.0315872	22.4049	0.702913	0.703925	19.3106	11.6859	8.53823	0.96577	4.36614	0.862227	0.166099	3.26374	1.70005	84.2109	16.2419	0.315598	41.8371	0.268858	0.498811	0.484441	0.0253826	21.3963	0.0529846
AS404	55.206	53.7696	0.0152924	24.183	0.759801	1.16622	13.6525	5.49895	6.70271	0.377419	4.31791	1.51988	0.196348	4.8833	0.0638536	124.081	6.04232	0.188112	48.4356	0.384565	0.0298318	0.609904	0.195	21.0944	0.0212735

## Sheet: label
name	label
C53	Ctr
C54	Ctr
C56	Ctr
C57	Ctr
C58	Ctr
C59	Ctr
C60	Ctr
C61	Ctr
C62	Ctr
C63	Ctr
C66	Ctr
C67	Ctr
C68	Ctr
C69	Ctr
AS334	AS0
AS339	AS0
AS342	AS0
AS355	AS0
AS356	AS0
AS358	AS0
AS360	AS0
AS361	AS0
AS367	AS0
AS373	AS0
AS377	AS0
AS384	AS0
AS387	AS0
AS395	AS0
AS300	AS1
AS302	AS1
AS304	AS1
AS305	AS1
AS312	AS1
AS317	AS1
AS320	AS1
AS325	AS1
AS326	AS1
AS327	AS1
AS328	AS1
AS329	AS1
AS331	AS1
AS333	AS1
AS338	AS1
AS340	AS1
AS341	AS1
AS343	AS1
AS344	AS1
AS346	AS1
AS347	AS1
AS348	AS1
AS350	AS1
AS353	AS1
AS354	AS1
AS362	AS1
AS364	AS1
AS365	AS1
AS371	AS1
AS375	AS1
AS376	AS1
AS382	AS1
AS383	AS1
AS385	AS1
AS392	AS1
AS394	AS1
AS401	AS1
AS402	AS1
AS403	AS1
AS297	AS2
AS298	AS2
AS306	AS2
AS309	AS2
AS310	AS2
AS314	AS2
AS316	AS2
AS319	AS2
AS321	AS2
AS322	AS2
AS323	AS2
AS324	AS2
AS330	AS2
AS332	AS2
AS335	AS2
AS337	AS2
AS345	AS2
AS349	AS2
AS351	AS2
AS352	AS2
AS357	AS2
AS359	AS2
AS363	AS2
AS366	AS2
AS368	AS2
AS369	AS2
AS370	AS2
AS372	AS2
AS374	AS2
AS378	AS2
AS379	AS2
AS380	AS2
AS381	AS2
AS386	AS2
AS390	AS2
AS391	AS2
AS393	AS2
AS404	AS2
